# Supplementary material for: Hydralazine inhibits cysteamine dioxygenase to treat preeclampsia and senesce glioblastoma
Source: Sci Adv. 2025 Oct 15;11(42):eadx7687. doi: 10.1126/sciadv.adx7687 (PMC12526720; doi:10.1126/sciadv.adx7687)
Supplement: Supplementary file 2 — Data S1 to S3 [file sciadv.adx7687_data_s1_to_s3.zip]

Archive with 3 entries (3 files):
- adx7687_data_s1.xlsx
- adx7687_data_s2.xlsx
- adx7687_data_s3.xlsx
