# Supplementary material for: Hydralazine inhibits cysteamine dioxygenase to treat preeclampsia and senesce glioblastoma
Source: Sci Adv. 2025 Oct 15;11(42):eadx7687. doi: 10.1126/sciadv.adx7687 (PMC12526720; doi:10.1126/sciadv.adx7687)
Supplement: Supplementary file 2 — Data S1 to S3 [file sciadv.adx7687_data_s1_to_s3.zip › adx7687_data_s2.xlsx]

## Sheet: Summary
Data S2. Compiled average protein ratios with standard deviation for enrichment and competition experiments with HYZyne for RAW264.7 and Neuro 2a cell lines, and enrichment experiments with mouse heart and brain followed by representative datasets for each type of experiment. These datasets are shown in separate tabs (12 in total), each displaying median SILAC or ReDiMe ratios for all quantified …

## Sheet: Average Ratios HYZyne
group	uniprot ID	symbol	description	Heavy:Light Ratio																								average enrichment ratio	average competion ratio
				average												standard deviation
				HYZyne												HYZyne
				Neuro 2a				RAW 264.7				brain		heart		Neuro 2a				RAW 264.7				brain		heart
				enrichment	competition	enrichment	competition	enrichment	competition	enrichment	competition	enrichment	enrichment	enrichment	enrichment	enrichment	competition	enrichment	competition	enrichment	competition	enrichment	competition	enrichment	enrichment	enrichment	enrichment
				soluble		membrane		soluble		membrane		soluble	membrane	soluble	membrane	soluble		membrane		soluble		membrane		soluble	membrane	soluble	membrane
																n = 3	n = 2	n = 3	n = 2	n = 3	n = 3	n = 3	n = 3	n = 1	n = 1	n = 3	n = 3
high-occupancy targets: enrichment ratio >= 5 and competition ratio >= 3 in any proteome	P41216	ACSL1	Acsl1 Long-chain-fatty-acid--CoA ligase 1	20	20	10.0267	18.255		12.375	20	9.52333				0.566667		0	4.88714	2.4678		10.7834	0	9.09321				0.912213	12.6483	15.0383
	Q6PDY2	ADO	Ado 2-aminoethanethiol dioxygenase	20	18.34			20	20			20		20		0	2.34759			0	0					0		20	19.17
	Q9CZS1	ALDH1B1	Aldh1b1 Aldehyde dehydrogenase X, mitochondrial	5.86333	4.1	3	1.35									0.820813	0.268701											4.43167	2.725
	P47738	ALDH2	Aldh2 Aldehyde dehydrogenase, mitochondrial	5.85667	3.695	12.305	20	5.11667	1.55667	5.04667	1.81667			1.78		0.70812	0.0494975	10.8824		0.179258	0.0802081	1.07802	0.321921					6.021	6.76708
	Q9CQX2	CYB5B	Cyb5b Cytochrome b5 type B	13.285	2.63	6.71	2.47			5.32	2.07667					9.49644		0.593549	0.240416			0.496689	0.265016					8.43833	2.39222
	Q60930	VDAC2	Vdac2 Voltage-dependent anion-selective channel protein	10.9133	2.585	5.61667	2.4	6.63333	3.33	6.10667	2.51667				0.326667	7.88918	0.0494975	1.06237	0.183848	0.725695	0.495681	0.321455	0.299054				0.496521	5.91933	2.70792
	Q9Z2Z6	SLC25A20	Slc25a20 Mitochondrial carnitine/acylcarnitine carrier prot			18.2667	12.17			20	3.94667							3.00222	11.0733			0	0.705006					19.1333	8.05833
	Q9Z0R9	FADS2	Fads2 Fatty acid desaturase 2			7.74	8.32			10.2233	9.15							5.47301	5.21845			8.68737	9.41583					8.98167	8.735
	O35646	CAPN6	Capn6 Calpain-6	20		13.9867	3.91											5.82514	0.579828									16.9933	3.91
	Q791V5	MTCH2	Mtch2 Mitochondrial carrier homolog 2	20		6.34333	3.025			8.17667	2.84333							1.15049	0.417193			1.22741	0.380832					11.5067	2.93417
	Q9JKC6	CEND1	Cend1 Cell cycle exit and neuronal differentiation prote			6.37	2.98											0.59397	0.0141421									6.37	2.98
	Q99JP7	GGT7	Ggt7 Glutathione hydrolase 7			6.14333	2.91											4.8368	0.452548									6.14333	2.91
	O70252	HMOX2	Hmox2 Heme oxygenase 2	20		15.9233	2.82			10.3267	2.00667					0		7.06099	0.438406			8.84566	0.15308					15.4167	2.41333
	P07607	TYMS	Tyms Thymidylate synthase		20			20	20											0	0							20	20
	O89017	LGMN	Lgmn Legumain					7.545	20											0.855599								7.545	20
	Q9D7B1	DUS2	Dus2 tRNA-dihydrouridine(20) synthase [NAD(P)+]-like					20	8.61333											0	9.86187							20	8.61333
	Q99P91	GPNMB	Gpnmb Transmembrane glycoprotein NMB					20	5.20667	20	4.22									0	0.359073	0	0.113137					20	4.71333
	Q7TPV4	MYBBP1A	Mybbp1a Myb-binding protein 1A	1.50667	1.68	1.53333	1.58	10.64	4.72	1.85	1.41333					0.43062		0.046188	0.0424264		5.30879	0.200749	0.280238					3.8825	2.34833
	P45377	AKR1B8	Akr1b8 Aldose reductase-related protein 2					13.3767	3.31333											5.91275	0.249065							13.3767	3.31333
	Q9CQ65	MTAP	Mtap S-methyl-5-thioadenosine phosphorylase	4.935	1.67			17.61	2.84333							1.29401	0.169706			4.1396	0.202567							11.2725	2.25667
	P28063	PSMB8	Psmb8 Proteasome subunit beta type-8					16.0767	2.76667		2.76									6.79541	0.24173							16.0767	2.76333
	Q99K48	NONO	Nono Non-POU domain-containing octamer-binding protein	2.045	2.13	2.94333	1.525	14.4133	2.52667	3.46333	1.53667					0.374767		0.0929157	0.205061	9.67639	0.308923	0.480139	0.162583					5.71625	1.92958
	Q8BTX9	HSDL1	Hsdl1 Inactive hydroxysteroid dehydrogenase-like protein							20	20																	20	20
	Q920L1	FADS1	Fads1 Fatty acid desaturase 1				3.54			8.93333	9.135											9.61028	6.73873					8.93333	6.3375
	Q9CZW4	ACSL3	Acsl3 Long-chain-fatty-acid--CoA ligase 3			2.21	3.16			20	5.55667							0.550545	0.0141421				5.49303					11.105	4.35833
	P31996	CD68	Cd68 Macrosialin							11.86	3.2											5.21391	0.651383					11.86	3.2
	P21958	TAP1	Tap1 Antigen peptide transporter 1							20	2.79											0	0.245153					20	2.79
	Q6ZQM8	UGT1A7C	Ugt1a7c UDP-glucuronosyltransferase 1-7C							5.92	2.57333											1.16503	0.593492					5.92	2.57333
	Q8JZR0	ACSL5	Acsl5 Long-chain-fatty-acid--CoA ligase 5			2.88	6.315			8.18	2.54							0.311127	2.05768			8.48528	1.26147					5.53	4.4275
high-reactivity targets: enrichment ratio >= 5 in any proteome	P26039	TLN1	Tln1 Talin-1	20	1.06	1.66		1.71667	1.24	1.81	1.48667									0.255408	0.043589	0.505866	0.240069					6.29667	1.26222
	Q8BML9	QARS	Qars Glutamine--tRNA ligase	20				6.67333	1.61667											5.08929	0.118462							13.3367	1.61667
	P97377	CDK2	Cdk2 Cyclin-dependent kinase 2	20																								20
	O55143	ATP2A2	Atp2a2 Sarcoplasmic/endoplasmic reticulum calcium ATPase	12.37		2.04	1.835			2.49333	1.55667				0.44	10.7904		0.226495	0.00707107			0.401539	0.310698				0.684178	4.33583	1.69583
	Q6A068	CDC5L	Cdc5l Cell division cycle 5-like protein	11.14		1.99667	1.97	1.92	1.27	10.97	1.325					12.5299		0.274287	0.438406			12.7703	0.0353553					6.50667	1.52167
	Q9CPU0	GLO1	Glo1 Lactoylglutathione lyase	5.06	1.65			1.19								3.26556												3.125	1.65
	Q9QXS1	PLEC	Plec Plectin	5.03667				1.80333	1.17	1.84	1.64333					5.31387				0.44658	0.043589	0.691954	0.255408					2.89333	1.40667
	Q60931	VDAC3	Vdac3 Voltage-dependent anion-selective channel protein	4.695	2.08	4.12333	2.205			4.60667	2.16				3.65	0.120208	0	0.486861	0.148492			0.638148	0.37027					4.26875	2.14833
	P47757	CAPZB	Capzb F-actin-capping protein subunit beta	1.34333	1.155	20		1.77	1.21667							0.057735	0.0212132			0.340735	0.046188							7.70444	1.18583
	P53702	HCCS	Hccs Cytochrome c-type heme lyase			20				5.925	1.74333											2.87792	0.137961					12.9625	1.74333
	Q8BWM0	PTGES2	Ptges2 Prostaglandin E synthase 2			20	1.63			20	1.345												0.190919					20	1.4875
	Q99LE6	ABCF2	Abcf2 ATP-binding cassette sub-family F member 2			20	0.845			1.24667	1.24								0.0212132			0.141892	0.155563					10.6233	1.0425
	Q8K2C8	GPAT4	Gpat4 Glycerol-3-phosphate acyltransferase 4			20																						20
	Q80VQ0	ALDH3B1	Aldh3b1 Aldehyde dehydrogenase family 3 member B1			20					1.86												0.466798					20	1.86
	Q9CRD0	OCIAD1	Ociad1 OCIA domain-containing protein 1			20					1.75																	20	1.75
	P22437	PTGS1	Ptgs1 Prostaglandin G/H synthase 1			12.07	1.825											8.18057	0.289914									12.07	1.825
	Q8R3N1	NOP14	Nop14 Nucleolar protein 14			10.695												13.1593										10.695
	Q3TZX3	SLC25A33	Slc25a33 Solute carrier family 25 member 33			9.46												9.1301										9.46
	Q80ZW2	THEM6	Them6 Protein THEM6			6.895				7.64333	1.98							6.44174				5.01623						7.26917	1.98
	Q9WUM4	CORO1C	Coro1c Coronin-1C	1.31	1.21	6.11		1.17667	0.94		1.05					0.07	0.0282843	6.60438		0.0750555	0.01							2.86556	1.06667
	Q09143	SLC7A1	Slc7a1 High affinity cationic amino acid transporter 1			6.095												6.59731										6.095
	O35129	PHB2	Phb2 Prohibitin-2			5.48333				1.57667	1.365				1.25			5.31323				0.15308	0.289914					2.77	1.365
	Q921M7	FAM49B	Fam49b Protein FAM49B		1.01	5.065		1.06	0.943333									0.304056		0.137477	0.0208167							3.0625	0.976667
	Q9DBG3	AP2B1	Ap2b1 AP-2 complex subunit beta	1.52	1.26	1.33	1.595	20	1.23667	1.87	1.525						0.0424264	0.141774	0.13435		0.155349		0.0353553					6.18	1.40417
	Q9CZ30	OLA1	Ola1 Obg-like ATPase 1	1.41	0.845			20	0.9								0.148492				0.0141421							10.705	0.8725
	Q91VK1	BZW2	Bzw2 Basic leucine zipper and W2 domain-containing prot	1.27				20																				10.635
	Q9CSH3	DIS3	Dis3 Exosome complex exonuclease RRP44					20		20	2.19									0								20	2.19
	O70194	EIF3D	Eif3d Eukaryotic translation initiation factor 3 subunit					20	1.02																			20	1.02
	Q9CRT8	XPOT	Xpot Exportin-T		1.53			20																				20	1.53
	D3Z6H8	AMD2	Amd2 S-adenosylmethionine decarboxylase proenzyme 2					20																				20
	P0DMN7	AMD1	Amd1 S-adenosylmethionine decarboxylase proenzyme 1					20																				20
	Q5SW19	CLUH	Cluh Clustered mitochondria protein homolog					20																				20
	Q80U93	NUP214	Nup214 Nuclear pore complex protein Nup214					20																				20
	O88668	CREG1	Creg1 Protein CREG1					20																				20
	Q9CPX6	ATG3	Atg3 Ubiquitin-like-conjugating enzyme ATG3					20																				20
	Q9ES28	ARHGEF7	Arhgef7 Rho guanine nucleotide exchange factor 7					20																				20
	A6H611	MIPEP	Mipep Mitochondrial intermediate peptidase					20																				20
	Q6P8X1	SNX6	Snx6 Sorting nexin-6					20																				20
	Q9D071	MMS19	Mms19 MMS19 nucleotide excision repair protein homolog					20																				20
	P35278	RAB5C	Rab5c Ras-related protein Rab-5C	2.335	1.92	2.275	2.225	15.915	2.21333	8.91	2.23333					0.558614	0.311127	0.275772	0.304056	5.77706	0.0057735	4.93237	0.355012					7.35875	2.14792
	Q9WUP7	UCHL5	Uchl5 Ubiquitin carboxyl-terminal hydrolase isozyme L5	1.84	1.19			11.765	1.46667											11.646	0.023094							6.8025	1.32833
	Q9QXZ0	MACF1	Macf1 Microtubule-actin cross-linking factor 1					11.36	1.45											12.2188	0.0707107							11.36	1.45
	Q8K2T1	NMRAL1	Nmral1 NmrA-like family domain-containing protein 1					11.295												12.3107								11.295
	Q8K4Z5	SF3A1	Sf3a1 Splicing factor 3A subunit 1	1.90667				11.1167	1.33							0.235018				9.08107								6.51167	1.33
	Q8K124	PLEKHO2	Plekho2 Pleckstrin homology domain-containing family O mem					11.04																				11.04
	Q60715	P4HA1	P4ha1 Prolyl 4-hydroxylase subunit alpha-1	1.715				10.73	1.12							0.304056												6.2225	1.12
	B2RQC6	CAD	Cad CAD protein					10.69												13.1663								10.69
	O88487	DYNC1I2	Dync1i2 Cytoplasmic dynein 1 intermediate chain 2					10.64																				10.64
	Q9QUR6	PREP	Prep Prolyl endopeptidase	1.78667	0.9			9.55667	1.16667							0.369369	0.0848528			9.09986	0.0493288							5.67167	1.03333
	Q9JHU9	ISYNA1	Isyna1 Inositol-3-phosphate synthase 1					8.66667	1.515											9.8459	0.148492							8.66667	1.515
	Q8JZK9	HMGCS1	Hmgcs1 Hydroxymethylglutaryl-CoA synthase, cytoplasmic		0.93			8.595	1.475								0.155563			4.80126	0.0919239							8.595	1.2025
	Q9ERU9	RANBP2	Ranbp2 E3 SUMO-protein ligase RanBP2	2.185	2.05	1.615	1.925	7.62333	1.35667	1.84	1.8					0.0353553		0.205061	0.120208	10.7282	0.0750555							3.31583	1.78292
	Q99P72	RTN4	Rtn4 Reticulon-4	1.98333	3.095	4.29667	2.12	6.165	1.72	1.65	1.52					0.438786	0.219203	2.46086		6.90843		0.460326	0.461303					3.52375	2.11375
	P68037	UBE2L3	Ube2l3 Ubiquitin-conjugating enzyme E2 L3	0.955				6.07	1.29333							0.00707107				7.17006	0.0321455							3.5125	1.29333
	Q9BDB7	IFI44L	Ifi44l Interferon-induced protein 44-like					5.67	1.83											5.67524	0.121244							5.67	1.83
	Q8VDN2	ATP1A1	Atp1a1 Sodium/potassium-transporting ATPase subunit alpha			1.41333	1.47	5.38667	1.48	1.54333	1.35667				1.02			0.0351188	0.0424264	5.5979	0.311127	0.265581	0.283078					2.34083	1.43556
	Q6ZPR5	SMPD4	Smpd4 Sphingomyelin phosphodiesterase 4			2.44				20																		11.22
	P61021	RAB5B	Rab5b Ras-related protein Rab-5B		2.39	2.35				20	2.32							0.282843					0.555068					11.175	2.355
	Q8VI94	OASL1	Oasl1 2-5-oligoadenylate synthase-like protein 1							20	2.37667												0.664254					20	2.37667
	P48999	ALOX5	Alox5 Arachidonate 5-lipoxygenase							20	1.52												0.236432					20	1.52
	Q9R013	CTSF	Ctsf Cathepsin F							20																		20
	Q64133	MAOA	Maoa Amine oxidase [flavin-containing] A							20																		20
	Q8BS35	AGMO	Agmo Alkylglycerol monooxygenase							20																		20
	Q9CQF9	PCYOX1	Pcyox1 Prenylcysteine oxidase							20																		20
	E9PVA8	GCN1	Gcn1 eIF-2-alpha kinase activator GCN1							20																		20
	Q9JHZ2	ANKH	Ankh Progressive ankylosis protein							12.21												11.0167						12.21
	P18242	CTSD	Ctsd Cathepsin D	1.44	2.8	3.48		1.84	1.26	11.9267	2.215					0.113137		1.57629		0.484458	0.01	9.54641	0.403051					4.67167	2.09167
	Q99LI2	CLCC1	Clcc1 Chloride channel CLIC-like protein 1							11.1	1.36																	11.1	1.36
	Q8VDL4	ADPGK	Adpgk ADP-dependent glucokinase			1.82	2.11			10.915								0.0565685				12.8481						6.3675	2.11
	Q7TPR4	ACTN1	Actn1 Alpha-actinin-1	1.51667	1.665	1.38667	1.7	1.72333	1.26667	7.99667	1.60667					0.085049	0.106066	0.180093	0.0282843	0.22745	0.0321455	10.3983	0.0585947					3.15583	1.55958
	Q9CQD1	RAB5A	Rab5a Ras-related protein Rab-5A			2.55				7.42	2.11											5.82656	0.381838					4.985	2.11
	Q91ZW3	SMARCA5	Smarca5 SWI/SNF-related matrix-associated actin-dependent			1.50333	1.21			6.395	1.165							0.0971253	0.19799			6.59731	0.148492					3.94917	1.1875
	P10605	CTSB	Ctsb Cathepsin B	2.325				1.45	1.52667	6.04	1.93333					0.374767				0.233024	0.0776745	7.22663	0.53426					3.27167	1.73
	P05064	ALDOA	Aldoa Fructose-bisphosphate aldolase A	2.01667	1.01		0.82	2.88333	1.54667	5.48667	1.61667	1.92		1.65		0.454569	0.0424264			0.201329	0.0351188	4.94269	0.100664			0.645833		2.79133	1.24833
	P24547	IMPDH2	Impdh2 Inosine-5-monophosphate dehydrogenase 2	1.27	1.095			2.06333	1.72	5.36333	2.15333						0.00707107			0.38397	0.0754983	5.00033	0.527004					2.89889	1.65611
	Q99J93	IFITM2	Ifitm2 Interferon-induced transmembrane protein 2							5.05667												2.51866						5.05667
	Q922Q1	2024-03-02	Marc2 Mitochondrial amidoxime reducing component 2			3.04333	2.105			4.575	1.96333							0.858448	0.205061			0.190919	0.395517					3.80917	2.03417
	Q9CPY7	LAP3	Lap3 Cytosol aminopeptidase	2.77667	2.11			1.61	1.10333					20		1.39658	0.127279			0.322335	0.107858					0		8.12889	1.60667
	P07724	ALB	Alb Serum albumin											20	1.19											0		10.595
	Q6P8J7	CKMT2	Ckmt2 Creatine kinase S-type, mitochondrial											20	1.14667												1.90815	10.5733
	Q3TMH2	SCRN3	Scrn3 Secernin-3											20												0		20
	Q9JHI5	IVD	Ivd Isovaleryl-CoA dehydrogenase, mitochondrial											16.29												5.24673		16.29
	P02088	HBB-B1	Hbb-b1 Hemoglobin subunit beta-1											11.31												12.2895		11.31
	Q8QZT1	ACAT1	Acat1 Acetyl-CoA acetyltransferase, mitochondrial	1.36333	1.51			0.99	0.82					11.21	1.26	0.146401	0.0141421			0.0707107	0.0264575							3.70583	1.165
	P01942	HBA	Hba Hemoglobin subunit alpha											8.47667												9.98987		8.47667
	Q9CQ62	DECR1	Decr1 2,4-dienoyl-CoA reductase, mitochondrial											7.83	0.76													4.295
	Q9WUB3	PYGM	Pygm Glycogen phosphorylase, muscle form											7.62	10.145											10.735	13.9371	8.8825
	Q8BWT1	ACAA2	Acaa2 3-ketoacyl-CoA thiolase, mitochondrial	1.35					0.8					1.81333	20						0.0424264					0.291605		7.72111	0.8
	P11499	HSP90AB1	Hsp90ab1 Heat shock protein HSP 90-beta	1.22	0.925	1.37333	1.215	1.22333	1.00667	1.60667	1.40333				20	0.225167	0.0636396	0.35019	0.13435	0.124231	0.023094	0.438216	0.244199					5.08467	1.1375
	Q91WD5	NDUFS2	Ndufs2 NADH dehydrogenase [ubiquinone] iron-sulfur protei			1.18					1.19				20													10.59	1.19
	Q99LC3	NDUFA10	Ndufa10 NADH dehydrogenase [ubiquinone] 1 alpha subcomplex												20													20
	P56392	COX7A1	Cox7a1 Cytochrome c oxidase subunit 7A1, mitochondrial												16.2													16.2
	Q60932	VDAC1	Vdac1 Voltage-dependent anion-selective channel protein			2.29	1.495			1.83	1.29333				13.11			0.41328	0.00707107			0.367696	0.146401					5.74333	1.39417
	P10126	EEF1A1	Eef1a1 Elongation factor 1-alpha 1	1.15667	0.85	1.60333	0.86	1.11	0.88	1.38	1.14667				11.84	0.225462	0.0424264	0.391706	0.0848528	0.111355	0.02	0.242693	0.116762					3.418	0.934167
	E9Q4Z2	ACACB	Acacb Acetyl-CoA carboxylase 2					1.09						1.3	10.67											0.818352		4.35333
	Q8CI94	PYGB	Pygb Glycogen phosphorylase, brain form											1.61	6.16											0.353553	8.38629	3.885
	Q9QXX4	SLC25A13	Slc25a13 Calcium-binding mitochondrial carrier protein Aral							1.80333	1.27333				5.66							0.225019	0.177858					3.73167	1.27333
	P38647	HSPA9	Hspa9 Stress-70 protein, mitochondrial	1.27333	1.43	1.41333	1.255	1.15667	0.866667	1.38	1.04333				4.09	0.115902	0.0424264	0.153731	0.0636396	0.116762	0.0152753	0.387427	0.113725					1.86267	1.14875
	P54071	IDH2	Idh2 Isocitrate dehydrogenase [NADP], mitochondrial	1.28	1.5			1.12	0.856667					2.73	3.59	0.12	0.0565685			0.0519615	0.023094					0.403609		2.18	1.17833
	Q9CZU6	CS	Cs Citrate synthase, mitochondrial	1.21	1.43			0.983333	0.813333					1.84333	2.8	0.0953939	0.0848528			0.0416333	0.0057735					0.491155		1.70917	1.12167
	Q62425	NDUFA4	Ndufa4 Cytochrome c oxidase subunit NDUFA4												2.51													2.51
	Q9D0M3	CYC1	Cyc1 Cytochrome c1, heme protein, mitochondrial			1.59	1.155			1.94667	1.16333				1.98			0.23516	0.106066			0.208407	0.142945					1.83889	1.15917
	Q99KI0	ACO2	Aco2 Aconitate hydratase, mitochondrial	1.29667	1.435	1.43667		1.06333	0.806667					2.24	1.92	0.100664	0.0636396	0.29023		0.0650641	0.0057735					0.500899		1.59133	1.12083
	P14094	ATP1B1	Atp1b1 Sodium/potassium-transporting ATPase subunit beta-												1.92													1.92
	Q99MR8	MCCC1	Mccc1 Methylcrotonoyl-CoA carboxylase subunit alpha, mit	1.44	2.14	1.27		1.15333	1.02			1.71	0.71	1.11	1.91333	0.072111	0.0141421	0.113137		0.064291						0.243311	2.19263	1.32952	1.58
	Q91VR2	ATP5F1C	Atp5f1c ATP synthase subunit gamma, mitochondrial	1.3	1.6	1.40333	1.18			1.21667	0.905				1.67			0.0602771	0.0424264			0.070946	0.0919239				2.30517	1.3975	1.22833
	Q9CQH3	NDUFB5	Ndufb5 NADH dehydrogenase [ubiquinone] 1 beta subcomplex												1.66													1.66
	Q9Z0X1	AIFM1	Aifm1 Apoptosis-inducing factor 1, mitochondrial			1.02				1.1	1.09667				1.61							0.296985	0.269506					1.24333	1.09667
	Q91YT0	NDUFV1	Ndufv1 NADH dehydrogenase [ubiquinone] flavoprotein 1, mi			1.11					0.74				1.59												2.69334	1.35	0.74
	P63017	HSPA8	Hspa8 Heat shock cognate 71 kDa protein	1.05	1.07	1.17	0.95	1.06333	0.916667	1.19667	0.993333				1.54	0.121244	0.0707107	0.108167	0.0565685	0.0986577	0.0208167	0.251064	0.120554					1.204	0.9825
	Q05920	PC	Pc Pyruvate carboxylase, mitochondrial	1.44333	1.89	1.38333	0.99					1.61	0.7	1.14333	1.53	0.120968	0.0424264	0.0750555								0.191398		1.30167	1.44
	Q9CQA3	SDHB	Sdhb Succinate dehydrogenase [ubiquinone] iron-sulfur s			1.5	1.14			1.29	0.9				1.48			0.0848528	0.0848528				0.0282843				2.06475	1.42333	1.02
	Q91ZA3	PCCA	Pcca Propionyl-CoA carboxylase alpha chain, mitochondri	1.50667	11.12			1.17333	1.10667			1.67	0.73	1.08667	1.47667	0.160416				0.0873689	0.0208167					0.125831	1.34894	1.27389	6.11333
	P68134	ACTA1	Acta1 Actin, alpha skeletal muscle	1.09	1.125	1.09333	1.105	1.13333	0.903333	1.23333	0.99				1.44	0.0848528	0.0353553	0.064291	0.0919239	0.115902	0.0288675	0.165025	0.0655744					1.198	1.03083
	Q8CAQ8	IMMT	Immt MICOS complex subunit Mic60			2.03333	1.545			2.15	1.41667				1.37			0.362951	0.0636396			0.26	0.253246				1.89505	1.85111	1.48083
	P51881	SLC25A5	Slc25a5 ADP/ATP translocase 2	1.84	1.49	1.57	1.34	1.66	1.17	1.81667	1.26				1.31333	0.245153	0.0989949	0.112694	0.0141421	0.272213	0.052915	0.232881	0.173494				2.17084	1.64	1.315
	P08249	MDH2	Mdh2 Malate dehydrogenase, mitochondrial	1.15333	1.335	1.165	0.92	0.976667	0.82	0.96	0.84			1.78	1.31	0.137961	0.0353553	0.13435	0.0848528	0.0251661	0.01					0.34641		1.22417	0.97875
	P19536	COX5B	Cox5b Cytochrome c oxidase subunit 5B, mitochondrial								0.74				1.215												1.6617	1.215	0.74
	P99028	UQCRH	Uqcrh Cytochrome b-c1 complex subunit 6, mitochondrial												1.19													1.19
	P50544	ACADVL	Acadvl Very long-chain specific acyl-CoA dehydrogenase, m												1.18													1.18
	Q91VD9	NDUFS1	Ndufs1 NADH-ubiquinone oxidoreductase 75 kDa subunit, mit	2.05		1.3	1.15		1.17	1.355	1.07				1.17667			0.31749	0.0707107			0.148492	0.113137				1.96876	1.47042	1.13
	Q9D6J5	NDUFB8	Ndufb8 NADH dehydrogenase [ubiquinone] 1 beta subcomplex												1.03													1.03
	P19783	COX4I1	Cox4i1 Cytochrome c oxidase subunit 4 isoform 1, mitochon				1.12			1.59	0.97				0.99							0.0565685						1.29	1.045
	Q921G7	ETFDH	Etfdh Electron transfer flavoprotein-ubiquinone oxidored								1.05				0.986667												1.63967	0.986667	1.05
	Q06185	ATP5ME	Atp5me ATP synthase subunit e, mitochondrial												0.97													0.97
	Q9DCT2	NDUFS3	Ndufs3 NADH dehydrogenase [ubiquinone] iron-sulfur protei			1.2									0.95			0.240416									1.27279	1.075
	Q6ZWN5	RPS9	Rps9 40S ribosomal protein S9	0.886667	1.08	1.09	0.875	0.913333	1.19	0.99	1.12333				0.86	0.102632		0.310966	0.00707107	0.0832666	0	0.113578	0.0907377					0.948	1.06708
	P48962	SLC25A4	Slc25a4 ADP/ATP translocase 1	1.85667	1.47	1.58	1.335		1.21	1.83333	1.26333				0.853333	0.241316	0.0848528	0.112694	0.00707107		0.0848528	0.245832	0.184481				1.36544	1.53083	1.31958
	Q9DB20	ATP5O	Atp5o ATP synthase subunit O, mitochondrial			1.21	1.12			1.13	0.973333				0.826667			0.0916515	0.0141421			0.034641	0.100664				1.36255	1.05556	1.04667
	P58281	OPA1	Opa1 Dynamin-like 120 kDa protein, mitochondrial			1.67333	1.33				1.18				0.78			0.161658					0.113137					1.22667	1.255
	Q7TMF3	NDUFA12	Ndufa12 NADH dehydrogenase [ubiquinone] 1 alpha subcomplex												0.765												1.01116	0.765
	Q9D051	PDHB	Pdhb Pyruvate dehydrogenase E1 component subunit beta,	1		1.24									0.756667												1.25866	0.998889
	Q8BKZ9	PDHX	Pdhx Pyruvate dehydrogenase protein X component, mitoch	1.41											0.75													1.08
	Q60597	OGDH	Ogdh 2-oxoglutarate dehydrogenase, mitochondrial	1.36667	1.49	1.30667	1.155	1.19	0.916667					1.47	0.73	0.140119	0	0.0814453	0.0636396	0.173494	0.0929157						1.00409	1.21267	1.18722
	Q99JY0	HADHB	Hadhb Trifunctional enzyme subunit beta, mitochondrial			1.48	0.99			1.475					0.726667			0.353553				0.445477					1.17206	1.22722	0.99
	Q8K2B3	SDHA	Sdha Succinate dehydrogenase [ubiquinone] flavoprotein	1.37667	1.315	1.30667	1.125		0.95	1.22333	1.01				0.723333	0.341955	0.120208	0.128582	0.0919239		0.0424264	0.0550757	0.105357				1.18357	1.1575	1.1
	Q8BMS1	HADHA	Hadha Trifunctional enzyme subunit alpha, mitochondrial	1.65	1.92	1.56	1.325			1.44667	0.973333				0.716667	0.31225		0.222711	0.0777817			0.057735	0.141892				1.17202	1.34333	1.40611
	Q9D2G2	DLST	Dlst Dihydrolipoyllysine-residue succinyltransferase co	1.26333	1.54	1.42		1.03							0.7	0.185831	0.0141421											1.10333	1.54
	Q8BH59	SLC25A12	Slc25a12 Calcium-binding mitochondrial carrier protein Aral			1.54667	1.4			1.91	1.15667				0.673333			0.261024	0.113137			0.304138	0.0945163				1.07969	1.37667	1.27833
	Q9D3D9	ATP5F1D	Atp5f1d ATP synthase subunit delta, mitochondrial												0.65													0.65
	Q9CZ13	UQCRC1	Uqcrc1 Cytochrome b-c1 complex subunit 1, mitochondrial			1.26333	1.11			1.31	1.03667				0.623333			0.130128	0.0141421			0.069282	0.120139				1.01036	1.06556	1.07333
	Q78IK4	APOOL	Apool MICOS complex subunit Mic27												0.62													0.62
	Q8VEM8	SLC25A3	Slc25a3 Phosphate carrier protein, mitochondrial	1.92		1.71	1.575			2.3	1.56				0.586667	0.226274		0.192873	0.0919239			0.373631	0.250599				0.912213	1.62917	1.5675
	P00405	MTCO2	Mtco2 Cytochrome c oxidase subunit 2			1.29	1.065			1.32	0.86				0.586667				0.0212132			0.0916515	0.0282843				0.972848	1.06556	0.9625
	P60710	ACTB	Actb Actin, cytoplasmic 1	1.07	1.135	1.10333	1.12	1.16	0.893333	1.25333	0.993333	1.56		0.58	0.58	0.0781025	0.0212132	0.0737111	0.0848528	0.121244	0.0208167	0.155027	0.061101				0.866256	1.04381	1.03542
	P63260	ACTG1	Actg1 Actin, cytoplasmic 2	1.07	1.135	1.10333	1.12	1.16	0.893333	1.25333	0.993333	1.56		0.58	0.58	0.0781025	0.0212132	0.0737111	0.0848528	0.121244	0.0208167	0.155027	0.061101				0.866256	1.04381	1.03542
	Q61941	NNT	Nnt NAD(P) transhydrogenase, mitochondrial			1.21333									0.563333			0.0251661									0.90644	0.888333
	P67778	PHB	Phb Prohibitin			1.42	1.205			1.44	1.00333				0.56			0.0888819	0.0212132			0.174356	0.110604					1.14	1.10417
	Q8BW75	MAOB	Maob Amine oxidase [flavin-containing] B												0.56													0.56
	Q8BMF4	DLAT	Dlat Dihydrolipoyllysine-residue acetyltransferase comp	1.565	1.63	1.52		1.53	1.02		0.88				0.553333	0.176777	0.0141421				0.0424264						0.906495	1.29208	1.17667
	P62242	RPS8	Rps8 40S ribosomal protein S8	0.86	0.945	1.04667	0.725	0.883333	1.05667	0.996667	0.963333				0.55	0.12	0.0636396	0.247857	0.0212132	0.0602771	0.0251661	0.135031	0.0321455					0.867333	0.9225
	P52503	NDUFS6	Ndufs6 NADH dehydrogenase [ubiquinone] iron-sulfur protei												0.55													0.55
	O08749	DLD	Dld Dihydrolipoyl dehydrogenase, mitochondrial	1.35333	1.535			1.02667	0.85						0.543333	0.100167	0.0636396			0.140475	0.01						0.802766	0.974444	1.1925
	P68033	ACTC1	Actc1 Actin, alpha cardiac muscle 1	1.06667	1.125	1.09333	1.105	1.13333	0.903333	1.23333	0.99			2.015	0.54	0.0723418	0.0353553	0.064291	0.0919239	0.115902	0.0288675	0.165025	0.0655744			0.700036	0.779679	1.18028	1.03083
	P62737	ACTA2	Acta2 Actin, aortic smooth muscle											2.015	0.54											0.700036	0.779679	1.2775
	P63268	ACTG2	Actg2 Actin, gamma-enteric smooth muscle											2.015	0.54											0.700036	0.779679	1.2775
	P35486	PDHA1	Pdha1 Pyruvate dehydrogenase E1 component subunit alpha,	1.39333	1.4	1.64									0.53	0.0550757	0.0424264										0.579828	1.18778	1.4
	Q9DB77	UQCRC2	Uqcrc2 Cytochrome b-c1 complex subunit 2, mitochondrial			1.19333	1.03			1.18	0.915				0.52			0.0832666	0.0282843			0.0608276	0.0212132				0.831384	0.964444	0.9725
	P84099	RPL19	Rpl19 60S ribosomal protein L19	0.86		1.01	0.815	0.77		0.983333	1.08				0.52			0.255343	0.00707107			0.100167	0.155563					0.828667	0.9475
	Q9CPQ1	COX6C	Cox6c Cytochrome c oxidase subunit 6C												0.52													0.52
	Q9Z1P6	NDUFA7	Ndufa7 NADH dehydrogenase [ubiquinone] 1 alpha subcomplex												0.48												0.622254	0.48
	P47911	RPL6	Rpl6 60S ribosomal protein L6	0.88	0.7	0.976667	0.755	0.9		0.886667	0.95				0.48	0.173494		0.215019	0.00707107	0.0953939		0.090185	0.0556776					0.824667	0.801667
	Q9CQQ7	ATP5F1	Atp5f1 ATP synthase F(0) complex subunit B1, mitochondria			1.28333	1.13			1.32333	0.95				0.463333			0.0945163	0.0989949			0.0862168					0.724592	1.02333	1.04
	P47963	RPL13	Rpl13 60S ribosomal protein L13	0.836667		0.926667	0.75	0.866667	0.96	0.923333	1.01667				0.45	0.162583		0.1861	0.0141421	0.0650641	0.0556776	0.115036	0.0680686					0.800667	0.908889
	Q9CR68	UQCRFS1	Uqcrfs1 Cytochrome b-c1 complex subunit Rieske, mitochondr			1.46	1.28								0.445												0.586899	0.9525	1.28
	Q03265	ATP5F1A	Atp5f1a ATP synthase subunit alpha, mitochondrial	1.24667	1.58	1.16333	1.155	1.01333	0.833333	1.04333	0.933333			1.5	0.44	0.133167	0	0.064291	0.00707107	0.110151	0.0503322	0.011547	0.0776745				0.69282	1.06778	1.12542
	Q924X2	CPT1B	Cpt1b Carnitine O-palmitoyltransferase 1, muscle isoform												0.423333												0.663953	0.423333
	P35980	RPL18	Rpl18 60S ribosomal protein L18	0.853333	0.85	0.913333	0.735	0.846667	0.94	0.886667	0.97				0.42	0.166533		0.176163	0.0353553	0.061101		0.0763763	0.034641					0.784	0.87375
	Q9CQ69	UQCRQ	Uqcrq Cytochrome b-c1 complex subunit 8			1.03									0.41												0.46669	0.72
	Q9CQJ8	NDUFB9	Ndufb9 NADH dehydrogenase [ubiquinone] 1 beta subcomplex												0.39													0.39
	P56480	ATP5F1B	Atp5f1b ATP synthase subunit beta, mitochondrial	1.19333	1.535	1.14	1.135	1.07333	0.863333	0.97	1				0.38	0.170098	0.0919239	0.147986	0.0353553	0.17673	0.0251661	0.043589	0.105357				0.588982	0.951333	1.13333
	Q9CR57	RPL14	Rpl14 60S ribosomal protein L14	0.876667		1.06333	0.85	0.933333	1.2	0.996667	1.08				0.36	0.191398		0.305341	0.0424264	0.090185		0.142945	0.12					0.846	1.04333
	P12970	RPL7A	Rpl7a 60S ribosomal protein L7a	0.856667		1	0.73	0.836667	1.04	0.933333	0.986667				0.34	0.171561		0.235797	0.0141421	0.051316		0.105987	0.0750555					0.793333	0.918889
	Q9DC69	NDUFA9	Ndufa9 NADH dehydrogenase [ubiquinone] 1 alpha subcomplex			1.15	1.28			1.32	1.04				0.333333												0.404145	0.934444	1.16
	Q9CR62	SLC25A11	Slc25a11 Mitochondrial 2-oxoglutarate/malate carrier protei			1.38333				1.65667	1.12				0.316667			0.171561				0.228983	0.121244				0.409919	1.11889	1.12
	P56135	ATP5J2	Atp5j2 ATP synthase subunit f, mitochondrial												0.286667												0.418609	0.286667
	Q9CQZ6	NDUFB3	Ndufb3 NADH dehydrogenase [ubiquinone] 1 beta subcomplex												0.28												0.23388	0.28
	Q9DCX2	ATP5H	Atp5h ATP synthase subunit d, mitochondrial			1.21	0.97			1.195	0.99				0.235							0.176777	0.183848				0.275772	0.88	0.98
	Q02566	MYH6	Myh6 Myosin-6												0.223333												0.166533	0.223333
	P05201	GOT1	Got1 Aspartate aminotransferase, cytoplasmic	1.65	0.94			1.31333	1.04	1					0.22	0.707602	0.0565685			0.309246	0.01							1.04583	0.99
	Q3UIU2	NDUFB6	Ndufb6 NADH dehydrogenase [ubiquinone] 1 beta subcomplex												0.18												0.112694	0.18
	Q9CZB0	SDHC	Sdhc Succinate dehydrogenase cytochrome b560 subunit, m			1.41									0.09													0.75
	Q5SX39	MYH4	Myh4 Myosin-4												0.09													0.09
	P04247	MB	Mb Myoglobin											3.07	0.085												0.00707107	1.5775
	P07310	CKM	Ckm Creatine kinase M-type											1.90667	0.06											0.56748		0.983333
	Q64518	ATP2A3	Atp2a3 Sarcoplasmic/endoplasmic reticulum calcium ATPase							2.76	1.455				0.06								0.233345					1.41	1.455
	P30275	CKMT1	Ckmt1 Creatine kinase U-type, mitochondrial												0.06													0.06
	P43023	COX6A2	Cox6a2 Cytochrome c oxidase subunit 6A2, mitochondrial												0.06													0.06
	P56393	COX7B	Cox7b Cytochrome c oxidase subunit 7B, mitochondrial												0.04													0.04
	P51174	ACADL	Acadl Long-chain specific acyl-CoA dehydrogenase, mitoch	1.44667	1.36			1.00667	0.806667					3.29		0.102632				0.064291	0.011547					0.797747		1.91444	1.08333
	P17751	TPI1	Tpi1 Triosephosphate isomerase	1.40667	0.85			1.33	1.07333	1.49667	1.31			2.6		0.384231	0.0848528			0.229129	0.011547	0.249466	0.117898					1.70833	1.07778
	Q61425	HADH	Hadh Hydroxyacyl-coenzyme A dehydrogenase, mitochondria	1.4	1.38				0.81					2.17							0.0424264					0.692965		1.785	1.095
	P42125	ECI1	Eci1 Enoyl-CoA delta isomerase 1, mitochondrial					1.39						2.13												0.695414		1.76
	Q9Z2I9	SUCLA2	Sucla2 Succinate--CoA ligase [ADP-forming] subunit beta,						0.896667					2.04							0.0450925					0.415812		2.04	0.896667
	P05202	GOT2	Got2 Aspartate aminotransferase, mitochondrial	1.40333	1.395	1.21667	0.895	1.00333	0.826667					2.02667		0.083865	0.0353553	0.133167	0.0494975	0.0472582	0.0057735					0.480867		1.4125	1.03889
	Q99LC5	ETFA	Etfa Electron transfer flavoprotein subunit alpha, mito	1.24333	1.4			0.936667	0.81					1.95		0.090185	0.0282843			0.0305505	0					0.226274		1.37667	1.105
	P20108	PRDX3	Prdx3 Thioredoxin-dependent peroxide reductase, mitochon	1.44667	1.57			1.385	0.933333					1.88		0.150444	0.0282843			0.148492	0.0351188							1.57056	1.25167
	P63038	HSPD1	Hspd1 60 kDa heat shock protein, mitochondrial	1.56333	1.575	1.73	1.84	1.37667	0.89	1.68667	1.25333			1.765		0.120139	0.0777817	0.072111	0.0424264	0.217332	0.01	0.532572	0.213854			0.26163		1.62433	1.38958
	P45952	ACADM	Acadm Medium-chain specific acyl-CoA dehydrogenase, mito						0.843333					1.76							0.0472582					0.777817		1.76	0.843333
	P16125	LDHB	Ldhb L-lactate dehydrogenase B chain											1.68												0.269629		1.68
	P14152	MDH1	Mdh1 Malate dehydrogenase, cytoplasmic	1.02333	0.81			0.97	0.9					1.56667		0.185023	0.0424264			0.0655744	0.034641					0.280951		1.18667	0.855
	Q9D6R2	IDH3A	Idh3a Isocitrate dehydrogenase [NAD] subunit alpha, mito	1.34667	1.495			1.25	0.933333					1.5		0.125831	0.0494975			0.11	0.0305505							1.36556	1.21417
	P06151	LDHA	Ldha L-lactate dehydrogenase A chain	1.14333	0.805	1.26	0.625	1.11	0.996667	1.17	1.07667			1.48		0.228108	0.0636396	0.3995	0.0636396	0.115326	0.0416333	0.0848528	0.115902					1.23267	0.875833
	P09411	PGK1	Pgk1 Phosphoglycerate kinase 1	1.06	0.77			1.02	0.943333		1.11			1.37		0.21166	0.0707107			0.1	0.0378594							1.15	0.941111
	P21550	ENO3	Eno3 Beta-enolase						0.953333					1.37							0.0305505							1.37	0.953333
	Q8BH95	ECHS1	Echs1 Enoyl-CoA hydratase, mitochondrial	1.405	1.48									1.31		0.120208	0.113137											1.3575	1.48
	Q3ULD5	MCCC2	Mccc2 Methylcrotonoyl-CoA carboxylase beta chain, mitoch											1.24												0.147309		1.24
	Q99MN9	PCCB	Pccb Propionyl-CoA carboxylase beta chain, mitochondria									1.75		1.08												0.101489		1.415
	Q5SWU9	ACACA	Acaca Acetyl-CoA carboxylase 1	1.06667	0.915	0.95	0.73	1.07	1.12	1.06333	1.305	0.94		0.95		0.150444	0.0636396	0.104403	0.0848528	0.01	0.0264575	0.126623	0.0353553					1.00667	1.0175
	P68372	TUBB4B	Tubb4b Tubulin beta-4B chain	1.43667	1.11	2.18333	0.43	1.49	1.12333	1.93667	1.48333	1.87		0.92		0.312623	0.169706	0.545008	0.0848528	0.226053	0.046188	0.245832	0.130128					1.63944	1.03667
	P68368	TUBA4A	Tuba4a Tubulin alpha-4A chain					1.31333	1.12	2.1	1.4	1.6		0.9						0.15885	0.08	0.28	0.325269					1.47833	1.26
	Q9CQV8	YWHAB	Ywhab 14-3-3 protein beta/alpha	1.11667	0.835	1.555		1.06	0.933333	1.04	1.46	1.36		0.72		0.185562	0.0494975	0.289914		0.072111	0.0208167							1.14194	1.07611
	Q8BLF1	NCEH1	Nceh1 Neutral cholesterol ester hydrolase 1							4.38	2.54333											0.855102	0.369098					4.38	2.54333
	Q60766	IRGM1	Irgm1 Immunity-related GTPase family M protein 1							4.34	2.44667											0.961665	0.442757					4.34	2.44667
	Q8VHX6	FLNC	Flnc Filamin-C	2.01	1.17			2.12667	1.23	4.25										0.0832666								2.79556	1.2
	Q61462	CYBA	Cyba Cytochrome b-245 light chain							4.115	1.72											0.148492						4.115	1.72
	Q80UU9	PGRMC2	Pgrmc2 Membrane-associated progesterone receptor componen			4.13333	2.48			3.95	2.44							0.809959										4.04167	2.46
	Q9QUN7	TLR2	Tlr2 Toll-like receptor 2							3.71	2.12											0.425793	0.508626					3.71	2.12
	Q07813	BAX	Bax Apoptosis regulator BAX						1.3	3.58	1.94										0.0424264	1.48492	0.127279					3.58	1.62
	Q9WU81	SLC37A2	Slc37a2 Glucose-6-phosphate exchanger SLC37A2							3.41	2.29																	3.41	2.29
	Q99JB2	STOML2	Stoml2 Stomatin-like protein 2, mitochondrial			1.51	1.425			3.26333	1.55667							0.113137	0.176777			1.1365	0.272091					2.38667	1.49083
	O70503	HSD17B12	Hsd17b12 Very-long-chain 3-oxoacyl-CoA reductase	1.91333	1.75	2.18667	1.755			3.17667	1.86					0.225019	0.0707107	0.468224	0.0777817			0.697161	0.477598					2.42556	1.78833
	Q6NZJ6	EIF4G1	Eif4g1 Eukaryotic translation initiation factor 4 gamma 1	1.57667	1.4	1.51	1.19	3.35667	1.79333	3.06333	8.59667					0.25658	0.0282843		0.113137	1.34113	0.160416	1.90841	9.87559					2.37667	3.245
	Q924Z4	CERS2	Cers2 Ceramide synthase 2			2	20			3.04	1.95							0.0565685				1.01926	0.651997					2.52	10.975
	O35465	FKBP8	Fkbp8 Peptidyl-prolyl cis-trans isomerase FKBP8			3.13	1.79			2.96333	1.27							1.83848				1.01692	0.19799					3.04667	1.53
	P16045	LGALS1	Lgals1 Galectin-1	1.79333	0.985		1.06	1.92333	1.27333	2.925	2.515					0.315013	0.0636396			0.130512	0.046188	0.176777	0.0353553					2.21389	1.45833
	Q8VBZ3	CLPTM1	Clptm1 Cleft lip and palate transmembrane protein 1 homol			1.52				2.785	1.36											0.176777	0.0282843					2.1525	1.36
	Q9DAV9	TMEM38B	Tmem38b Trimeric intracellular cation channel type B							2.75667	1.83333											0.498029	0.257164					2.75667	1.83333
	Q8VDD5	MYH9	Myh9 Myosin-9	1.39667	1.11	1.41333	1.34	1.36333	1.18667	2.745	1.565					0.295353	0.113137	0.200333	0.0282843	0.168622	0.0585947	1.20915	0.403051					1.72958	1.30042
	Q61263	SOAT1	Soat1 Sterol O-acyltransferase 1							2.67667	1.52											0.240069	0.252389					2.67667	1.52
	P29758	OAT	Oat Ornithine aminotransferase, mitochondrial	1.3	1.395			1.19667	0.816667	2.67						0.131149	0.0494975			0.132035	0.0450925							1.72222	1.10583
	Q9QZE5	COPG1	Copg1 Coatomer subunit gamma-1					1.655		2.64	1.63									0.120208								2.1475	1.63
	P20491	FCER1G	Fcer1g High affinity immunoglobulin epsilon receptor subu							2.60667	1.405											0.840377	0.403051					2.60667	1.405
	Q99LR1	ABHD12	Abhd12 Monoacylglycerol lipase ABHD12			2.67	1.9			2.53	1.37							0.0282843					0.285832					2.6	1.635
	P13011	SCD2	Scd2 Acyl-CoA desaturase 2			1.985	1.37			2.48	1.3							0.13435	0.0989949									2.2325	1.335
	P13516	SCD1	Scd1 Acyl-CoA desaturase 1			1.985	1.3			2.48	1.3							0.13435										2.2325	1.3
	Q6T707	SCD4	Scd4 Acyl-CoA desaturase 4			1.985	1.3			2.48	1.3							0.13435										2.2325	1.3
	Q99PL7	SCD3	Scd3 Acyl-CoA desaturase 3			1.985	1.3			2.48	1.3							0.13435										2.2325	1.3
	Q8BKC5	IPO5	Ipo5 Importin-5	1.36333	0.945	2.19	1.165	1.59333	1.14667	2.44	1.93					0.160104	0.176777		0.233345	0.210079	0.0650641	0.66468						1.89667	1.29667
	Q8K0C4	CYP51A1	Cyp51a1 Lanosterol 14-alpha demethylase			2.35667	1.75			2.41333	1.235							0.244199	0.0565685			0.323316	0.275772					2.385	1.4925
	Q62465	VAT1	Vat1 Synaptic vesicle membrane protein VAT-1 homolog		0.87	1.23333	0.995	1.23	1.07667	2.38	1.05							0.132791	0.0919239		0.0321455	1.86652	0.06245					1.61444	0.997917
	Q8BTM8	FLNA	Flna Filamin-A	1.62	1.31	1.51667	1.29	1.97333	1.24	2.35	1.49667					0.217025	0.141421	0.283608	0.0424264	0.30271	0.01	0.739932	0.223681					1.865	1.33417
	Q9D8N0	EEF1G	Eef1g Elongation factor 1-gamma	1.27667	0.995	1.825	1.095	1.25	0.983333	2.34	1.505					0.253837	0.0494975	0.162635	0.190919	0.147309	0.0251661		0.13435					1.67292	1.14458
	P60335	PCBP1	Pcbp1 Poly(rC)-binding protein 1	2.49333	1.225	2.48667	1.22	2.05	1.20667	2.32	1.42					0.725695	0.106066	0.623886	0.19799	0.268514	0.0493288	0.575587	0.155563					2.3375	1.26792
	P57780	ACTN4	Actn4 Alpha-actinin-4	1.54667	1.665	1.32	1.69	1.66333	1.12	2.30667	1.49					0.0814453	0.0919239	0.0953939	0.0141421	0.22301	0.0556776	0.962514	0.147309					1.70917	1.49125
	P52293	KPNA2	Kpna2 Importin subunit alpha-1	1.7	1.08	1.6	1.05	1.715	1.01	2.29	1.04						0.0424264		0.0707107	0.289914								1.82625	1.045
	Q8C0I1	AGPS	Agps Alkyldihydroxyacetonephosphate synthase, peroxisom			1.98	1.485			2.29	1.065							0.144222	0.0919239				0.0353553					2.135	1.275
	Q64521	GPD2	Gpd2 Glycerol-3-phosphate dehydrogenase, mitochondrial			1.705				2.29	1.38333							0.148492				0.345109	0.22723					1.9975	1.38333
	P58681	TLR7	Tlr7 Toll-like receptor 7							2.28	1.99												0.579828					2.28	1.99
	Q8BGH2	SAMM50	Samm50 Sorting and assembly machinery component 50 homolo			1.89	1.365			2.27	1.245							0.463573	0.0777817				0.176777					2.08	1.305
	P07091	S100A4	S100a4 Protein S100-A4					2.62333	1.78	2.26	1.76333									0.990067	0.0866025	0.557494	0.120139					2.44167	1.77167
	Q9CY27	TECR	Tecr Very-long-chain enoyl-CoA reductase			1.52	1.68			2.25	1.52667							0.0848528					0.291433					1.885	1.60333
	P35293	RAB18	Rab18 Ras-related protein Rab-18				1.41			2.25	1.12												0.141421					2.25	1.265
	Q9JL26	FMNL1	Fmnl1 Formin-like protein 1							2.245	1.25											0.770746						2.245	1.25
	Q3U9G9	LBR	Lbr Lamin-B receptor	1.29		1.97667	2.18	1.02		2.24333	1.77					0.636396		0.388115	0.0848528			1.27123	0.5003					1.6325	1.975
	Q99JR1	SFXN1	Sfxn1 Sideroflexin-1			1.425	1.285			2.23	1.165							0.190919	0.0919239			0.353553	0.205061					1.8275	1.225
	Q8BMK4	CKAP4	Ckap4 Cytoskeleton-associated protein 4			3.16667	2.19			2.21	1.50333							0.205508	0.0989949			0.427551	0.270247					2.68833	1.84667
	Q6P5F9	XPO1	Xpo1 Exportin-1	1.78333	1.335	1.76	1.685	2.41	1.42	2.18	1.77					0.0960902	0.120208	0.282843	0.120208	0.108167	0.04							2.03333	1.5525
	P24452	CAPG	Capg Macrophage-capping protein					1.95	1.27333	2.18	1.6									0.268514	0.0351188	0.381838						2.065	1.43667
	Q9D710	TMX2	Tmx2 Thioredoxin-related transmembrane protein 2			1.43				2.18																		1.805
	P16858	GAPDH	Gapdh Glyceraldehyde-3-phosphate dehydrogenase	1.33667	1.065	1.99333	1.13	2.34333	1.56333	2.12667	1.68667					0.269506	0.120208	0.578389	0.240416	0.342685	0.0351188	0.285365	0.161967					1.95	1.36125
	P80316	CCT5	Cct5 T-complex protein 1 subunit epsilon	1.45	0.975	1.84	1.365	1.83	1.21	2.12	1.67					0.276225	0.0777817	0.265141	0.205061	0.132288	0.0264575	0.226274	0.254558					1.81	1.305
	Q62351	TFRC	Tfrc Transferrin receptor protein 1			1.35	1.45			2.12	1.57333							0.156205	0.254558			0.642106	0.457639					1.735	1.51167
	Q91YQ5	RPN1	Rpn1 Dolichyl-diphosphooligosaccharide--protein glycosy			1.69333	1.62			2.1	1.52667							0.136137	0.0707107			0.2498	0.260064					1.89667	1.57333
	P08103	HCK	Hck Tyrosine-protein kinase HCK							2.095												0.516188						2.095
	P05213	TUBA1B	Tuba1b Tubulin alpha-1B chain	1.34	1.08	2.38667	0.45	1.31333	1.11667	2.08667	1.47667	1.6				0.275136	0.141421	0.592143	0.0848528	0.15885	0.0950438	0.283608	0.231157					1.74533	1.03083
	P20152	VIM	Vim Vimentin	1.89333	2.075	1.45	1.6	1.87667	1.34667	2.08333	1.59667					0.204287	0.0353553	0.615061	0.0282843	0.282902	0.023094	1.58812	0.366379					1.82583	1.65458
	P68369	TUBA1A	Tuba1a Tubulin alpha-1A chain	1.34667	1.085	2.39	0.44	1.4	1.11667	2.08333	1.59	1.6				0.270062	0.148492	0.5866	0.0848528		0.0950438	0.287286						1.764	1.05792
	P68373	TUBA1C	Tuba1c Tubulin alpha-1C chain	1.33333	1.08	2.39	0.445	1.31	1.11333	2.08333	1.4	1.6				0.275015	0.155563	0.5866	0.0919239	0.164621	0.090185	0.287286	0.268701					1.74333	1.00958
	Q8R081	HNRNPL	Hnrnpl Heterogeneous nuclear ribonucleoprotein L	1.48333	1.8	1.59	1.455	2.13333	1.20667	2.07667	1.31667					0.145717	0.0989949	0.167033	0.176777	0.400666	0.0472582	0.225019	0.168028					1.82083	1.44458
	Q91YH5	ATL3	Atl3 Atlastin-3							2.06667	1.49											0.359212	0.31607					2.06667	1.49
	P24668	M6PR	M6pr Cation-dependent mannose-6-phosphate receptor							2.055	1.3											0.841457	0.367696					2.055	1.3
	Q9JHU4	DYNC1H1	Dync1h1 Cytoplasmic dynein 1 heavy chain 1	2.085		1.32	1.07	1.38		2.05	1.97					0.643467		0.183848				0.636946	0.566304					1.70875	1.52
	Q91V41	RAB14	Rab14 Ras-related protein Rab-14			1.83				2.035	1.72							0.155563				0.586899	0.441928					1.9325	1.72
	Q9CZW5	TOMM70	Tomm70 Mitochondrial import receptor subunit TOM70			1.56667	1.36			2.02667	1.22667							0.23029	0			0.362951	0.266896					1.79667	1.29333
	P53569	CEBPZ	Cebpz CCAAT/enhancer-binding protein zeta			1.6	1.75			2.02	1.45								0.254558			0.537401	0.356791					1.81	1.6
	Q62192	CD180	Cd180 CD180 antigen							2.02	1.34												0.268701					2.02	1.34
	Q922F4	TUBB6	Tubb6 Tubulin beta-6 chain	1.40333	1.005	2.18333	0.455	1.49333	1.11667	2.01667	1.43					0.264071	0.106066	0.551029	0.0919239	0.205994	0.0493288	0.20108	0.113137					1.77417	1.00167
	Q64310	SURF4	Surf4 Surfeit locus protein 4			2.28	1.115			2	1.29333							0.785812	0.120208			0.650538	0.208167					2.14	1.20417
	Q8C129	LNPEP	Lnpep Leucyl-cystinyl aminopeptidase			1.75				2	1.34												0.141421					1.875	1.34
	P60229	EIF3E	Eif3e Eukaryotic translation initiation factor 3 subunit	1.46	1.03		1.05	1.51	1.20667	1.98	1.415									0.13	0.0404145	0.79196	0.0777817					1.65	1.17542
	Q9ERD7	TUBB3	Tubb3 Tubulin beta-3 chain	1.36	1	2.16	0.44	1.48667	1.16667	1.97333	1.435					0.268514	0.127279	0.550545	0.0848528	0.217332	0.083865	0.248261	0.120208					1.745	1.01042
	Q9WTR1	TRPV2	Trpv2 Transient receptor potential cation channel subfam							1.96	1.48												0.254558					1.96	1.48
	Q9CYN2	SPCS2	Spcs2 Signal peptidase complex subunit 2			2.05				1.955	1.21333											0.784889	0.160104					2.0025	1.21333
	P40124	CAP1	Cap1 Adenylyl cyclase-associated protein 1					1.37333	0.956667	1.95	1.3									0.211266	0.0057735	0.91	0.1253					1.66167	1.12833
	P08752	GNAI2	Gnai2 Guanine nucleotide-binding protein G(i) subunit al			1.72333	1.795	1.29	1.18667	1.94333	1.33333							0.0550757	0.275772		0.120968	0.286764	0.167432					1.65222	1.43833
	P55258	RAB8A	Rab8a Ras-related protein Rab-8A			1.58				1.94	1.52											0.678823						1.76	1.52
	P99024	TUBB5	Tubb5 Tubulin beta-5 chain	1.47333	1.13	2.18333	0.425	1.5	1.16333	1.93333	1.47667	1.87				0.33126	0.169706	0.511892	0.0919239	0.23388	0.080829	0.240069	0.120968					1.792	1.04875
	P25911	LYN	Lyn Tyrosine-protein kinase Lyn							1.93	1.29											0.46669	0.212132					1.93	1.29
	Q69ZN7	MYOF	Myof Myoferlin							1.92667	1.88											0.28746	0.397366					1.92667	1.88
	Q9JKF1	IQGAP1	Iqgap1 Ras GTPase-activating-like protein IQGAP1	1.55	1.4	1.32667		1.76667	1.23333	1.91333	1.68					0.230651	0.0424264	0.0776745		0.264071	0.0493288	0.46929	0.295127					1.63917	1.43778
	P10404	CIMAGEIPI-SP|P10404|ENV1_MOUSE	cimageipi-sp|P10404|ENV1_MOUSE MLV-related proviral Env polyprotein			1.81	1.41			1.91	0.816667							0.0565685	0.0141421			0.284781	0.0550757					1.86	1.11333
	Q6ZQL4	WDR43	Wdr43 WD repeat-containing protein 43							1.91	1.38																	1.91	1.38
	Q9JJI8	RPL38	Rpl38 60S ribosomal protein L38							1.91																		1.91
	Q7TMK9	SYNCRIP	Syncrip Heterogeneous nuclear ribonucleoprotein Q	1.47667	1.205	1.49667	0.99	1.71333	1.19333	1.90667	1.25333					0.183394	0.0212132	0.0472582	0.0707107	0.141539	0.0251661	0.274287	0.141892					1.64833	1.16042
	Q9DBH5	LMAN2	Lman2 Vesicular integral-membrane protein VIP36							1.905	1.16											0.544472						1.905	1.16
	Q9JIF7	COPB1	Copb1 Coatomer subunit beta	1.33	1			1.45	1.32333	1.89333	1.55										0.123423	0.303535	0.415692					1.55778	1.29111
	Q9D0E1	HNRNPM	Hnrnpm Heterogeneous nuclear ribonucleoprotein M	1.57667	1.83	1.54667	1.18	1.55667	0.896667	1.89	0.856667					0.140119	0.127279	0.0971253	0.0424264	0.279344	0.0750555	0.432782	0.0862168					1.6425	1.19083
	P50516	ATP6V1A	Atp6v1a V-type proton ATPase catalytic subunit A	1.8	1.49	1.39		2.43	1.42667	1.88	1.40333					0.32078	0.0282843	0.0282843		0.502693	0.0503322		0.104083					1.875	1.44
	O70439	STX7	Stx7 Syntaxin-7							1.88	1.53											0.890955						1.88	1.53
	Q9D2V8	MFSD10	Mfsd10 Major facilitator superfamily domain-containing pr			2.14333	1.75			1.87667	1.215							0.443772				0.364737	0.247487					2.01	1.4825
	Q9CQW2	ARL8B	Arl8b ADP-ribosylation factor-like protein 8B							1.86667	1.09											0.480139	0.254558					1.86667	1.09
	P23116	EIF3A	Eif3a Eukaryotic translation initiation factor 3 subunit	1.26		1.33333	1.205	1.78333	1.59	1.86	1.59333							0.243379	0.0353553	0.39879		0.532259	0.317857					1.55917	1.46278
	P61620	SEC61A1	Sec61a1 Protein transport protein Sec61 subunit alpha isof			1.44	1.445			1.83667	1.34333							0.09	0.00707107			0.239653	0.100167					1.63833	1.39417
	Q8C3J5	DOCK2	Dock2 Dedicator of cytokinesis protein 2							1.835	2.27											0.0919239	0.212132					1.835	2.27
	Q62087	PON3	Pon3 Serum paraoxonase/lactonase 3							1.83	1.13																	1.83	1.13
	Q8CGC7	EPRS	Eprs Bifunctional glutamate/proline--tRNA ligase	1.51	1.12	1.52667	1.05	2.04	1.31667	1.82667	1.54667					0.23	0.0989949	0.236925	0.0565685	0.424617	0.0503322	0.566951	0.170978					1.72583	1.25833
	P01897	H2-L	H2-L H-2 class I histocompatibility antigen, L-D alpha			1.83	1.7			1.82667	1.08333								0.113137			0.176163	0.119304					1.82833	1.39167
	Q99LF4	RTCB	Rtcb tRNA-splicing ligase RtcB homolog	1.39	0.91	1.41	0.84		0.87	1.82	1.42						0.0707107	0.0989949	0.0848528		0.117898							1.54	1.01
	Q8VBT0	TMX1	Tmx1 Thioredoxin-related transmembrane protein 1			1.8	1.61			1.82	1.24							0.1253				0.268701						1.81	1.425
	Q60875	ARHGEF2	Arhgef2 Rho guanine nucleotide exchange factor 2					1.15		1.8												1.01823						1.475
	Q6NS46	PDCD11	Pdcd11 Protein RRP5 homolog			1.59667	1.68			1.8	1.325							0.102144	0.127279			0.19799	0.0636396					1.69833	1.5025
	Q99NB9	SF3B1	Sf3b1 Splicing factor 3B subunit 1	1.71	2.165	1.61667	1.555	2.05	1.26333	1.79667	1.12667					0.226495	0.162635	0.046188	0.0494975	1.06066	0.070946	0.993294	0.194251					1.79333	1.5275
	P61028	RAB8B	Rab8b Ras-related protein Rab-8B							1.78	1.75																	1.78	1.75
	P01900	H2-D1	H2-D1 H-2 class I histocompatibility antigen, D-D alpha			1.74	1.43			1.77333	1.04667							0.0818535	0.0424264			0.234592	0.110151					1.75667	1.23833
	Q61093	CYBB	Cybb Cytochrome b-245 heavy chain							1.77333	1.14667											0.312623	0.135769					1.77333	1.14667
	Q8JZU2	SLC25A1	Slc25a1 Tricarboxylate transport protein, mitochondrial			1.63667	1.365			1.77	1.16							0.0950438	0.00707107			0.262107	0.169706					1.70333	1.2625
	Q61233	LCP1	Lcp1 Plastin-2					1.39	1.04333	1.76	1.45333									0.183576	0.0288675	0.463573	0.185831					1.575	1.24833
	Q922Q8	LRRC59	Lrrc59 Leucine-rich repeat-containing protein 59			1.58667	1.33			1.74667	1.07							0.127017	0.0848528			0.250067	0.183848					1.66667	1.2
	Q61990	PCBP2	Pcbp2 Poly(rC)-binding protein 2	1.76333	1.165	1.83	1.015	1.95333	1.16333	1.74	1.32					0.254231	0.120208	0.268701	0.13435	0.0351188	0.0351188							1.82167	1.16583
	Q921H8	ACAA1A	Acaa1a 3-ketoacyl-CoA thiolase A, peroxisomal					1.40333	1.06	1.73667	1.31333									0.215948	0.072111	0.872143	0.38553					1.57	1.18667
	P46978	STT3A	Stt3a Dolichyl-diphosphooligosaccharide--protein glycosy			1.58333	1.38			1.73333	1.22667							0.136504	0.0282843			0.247857	0.137961					1.65833	1.30333
	Q91WS0	CISD1	Cisd1 CDGSH iron-sulfur domain-containing protein 1			2.08	1.555			1.73	0.89							0.257099	0.0494975									1.905	1.2225
	Q9DC51	GNAI3	Gnai3 Guanine nucleotide-binding protein G(k) subunit al			1.49667				1.73	1.43							0.0873689				0.429302	0.0707107					1.61333	1.43
	O35643	AP1B1	Ap1b1 AP-1 complex subunit beta-1	1.52	1.24	1.14	1.56		1.19333	1.715	1.48						0.0565685		0.0707107		0.223681	0.00707107	0.0989949					1.45833	1.36833
	P70168	KPNB1	Kpnb1 Importin subunit beta-1	1.26667	1.055	1.42	1.225	1.35667	1.08667	1.70667	1.21667					0.0896289	0.0636396	0.138924	0.0636396	0.185831	0.0378594	0.361432	0.270986					1.4375	1.14583
	P11928	OAS1A	Oas1a 2-5-oligoadenylate synthase 1A							1.70667	1.26333											0.347755	0.125831					1.70667	1.26333
	P11983	TCP1	Tcp1 T-complex protein 1 subunit alpha	1.42667	0.995	1.47333	0.97	1.57333	1.2	1.69667	1.375					0.270247	0.0919239	0.270617	0.0989949	0.245832	0.043589	0.254231	0.162635					1.5425	1.135
	P10810	CD14	Cd14 Monocyte differentiation antigen CD14							1.695	1.09											0.516188	0.381838					1.695	1.09
	Q3U7R1	ESYT1	Esyt1 Extended synaptotagmin-1			1.51	1.52			1.69	1.14							0.195192					0.19799					1.6	1.33
	P61027	RAB10	Rab10 Ras-related protein Rab-10			2.045				1.68333	1.23							0.26163				0.282902	0.169706					1.86417	1.23
	Q8VI93	OAS3	Oas3 2-5-oligoadenylate synthase 3							1.68333	1.37											0.414045	0.193132					1.68333	1.37
	P07901	HSP90AA1	Hsp90aa1 Heat shock protein HSP 90-alpha	1.20667	0.935	1.26667	1.18	1.29	1.08667	1.68	1.42333					0.211266	0.0494975	0.33126	0.0989949	0.147309	0.0321455	0.523259	0.245425					1.36083	1.15625
	Q9R0E1	PLOD3	Plod3 Procollagen-lysine,2-oxoglutarate 5-dioxygenase 3	3.55333	2.16				1.40333	1.68						0.74144	0.0565685				0.070946							2.61667	1.78167
	Q8R0X7	SGPL1	Sgpl1 Sphingosine-1-phosphate lyase 1			1.54	1.415			1.67333	1.26333							0.10583	0.106066			0.100664	0.220076					1.60667	1.33917
	Q8CIE6	COPA	Copa Coatomer subunit alpha			1.47667				1.67	1.42333							0.330202				0.216564	0.160728					1.57333	1.42333
	Q68FD5	CLTC	Cltc Clathrin heavy chain 1	1.73333	1.29	1.18333	1.275	1.70667	1.22667	1.66	1.33					0.125033	0.0141421	0.110151	0.0212132	0.175594	0.0152753	0.383145	0.266271					1.57083	1.28042
	Q9CR67	TMEM33	Tmem33 Transmembrane protein 33			1.66667	1.57			1.66								0.395011	0.0141421			0.579828						1.66333	1.57
	P61979	HNRNPK	Hnrnpk Heterogeneous nuclear ribonucleoprotein K	1.39667	1.35	1.46333	1.35	1.75	1.13	1.65	1.2					0.120554	0.0707107	0.0802081	0.141421	0.219317	0.06245	0.306431	0.157162					1.565	1.2575
	Q62186	SSR4	Ssr4 Translocon-associated protein subunit delta			1.69				1.65	0.99																	1.67	0.99
	P60843	EIF4A1	Eif4a1 Eukaryotic initiation factor 4A-I	1.17333	1.015	1.495	0.71	1.61667	1.25667	1.64667	1.26					0.140475	0.0919239	0.162635	0.0989949	0.149778	0.011547	0.319427	0.0989949					1.48292	1.06042
	P62984	UBA52	Uba52 Ubiquitin-60S ribosomal protein L40	1.34	1.01	2.13	0.45	1.27	1.05	1.64333	1.13						0.0141421				0.0608276	0.459384	0.0848528					1.59583	0.91
	P54116	STOM	Stom Erythrocyte band 7 integral membrane protein			1.60333				1.64	1.20333							0.165025				0.400375	0.179536					1.62167	1.20333
	Q8VEK3	HNRNPU	Hnrnpu Heterogeneous nuclear ribonucleoprotein U	1.38333	1.405	1.53667	1.45	1.44	0.956667	1.63333	1.04333					0.119304	0.106066	0.0665833	0.0848528	0.363731	0.011547	0.104083	0.10504					1.49833	1.21375
	Q31125	SLC39A7	Slc39a7 Zinc transporter SLC39A7			1.55333	1.23			1.63	0.975							0.200333				0.0424264	0.0919239					1.59167	1.1025
	Q9EQ06	HSD17B11	Hsd17b11 Estradiol 17-beta-dehydrogenase 11							1.625	1.09											0.190919						1.625	1.09
	P80317	CCT6A	Cct6a T-complex protein 1 subunit zeta	1.15333	0.875	1.585	0.975	1.2	1.01667	1.62333	1.23					0.215948	0.0636396	0.190919	0.205061	0.0360555	0.0251661	0.122202						1.39042	1.02417
	Q76MZ3	PPP2R1A	Ppp2r1a Serine/threonine-protein phosphatase 2A 65 kDa reg	1.37667	1.085	1.7	1.61	2.09	1.29	1.61						0.150444	0.0777817	0.127279		0.326956	0.034641							1.69417	1.32833
	P22892	AP1G1	Ap1g1 AP-1 complex subunit gamma-1			1.95				1.6	1.1																	1.775	1.1
	B9EJ86	OSBPL8	Osbpl8 Oxysterol-binding protein-related protein 8			1.71				1.6	1.24667											0.155563	0.209841					1.655	1.24667
	Q8BJ71	NUP93	Nup93 Nuclear pore complex protein Nup93			1.30333				1.6	1.41							0.1861										1.45167	1.41
	Q3TDQ1	STT3B	Stt3b Dolichyl-diphosphooligosaccharide--protein glycosy				1.33			1.6																		1.6	1.33
	Q922K7	NOP2	Nop2 Probable 28S rRNA (cytosine-C(5))-methyltransferas			1.96	1.735			1.59	1.47667							0.205183	0.176777			0.459239	0.498029					1.775	1.60583
	Q8VCM8	NCLN	Ncln Nicalin							1.59	1.22																	1.59	1.22
	P06795	ABCB1B	Abcb1b Multidrug resistance protein 1B							1.59																		1.59
	P29341	PABPC1	Pabpc1 Polyadenylate-binding protein 1	1.45667	1.23	1.33333	0.77	1.64333	1.27667	1.59	1.07					0.181475	0.0989949	0.109697	0.0424264	0.232451	0.10504	0.185203	0.127671					1.50583	1.08667
	Q9DBG6	RPN2	Rpn2 Dolichyl-diphosphooligosaccharide--protein glycosy			1.4	1.435			1.58333	1.13							0.087178	0.00707107			0.124231	0.182483					1.49167	1.2825
	Q9EP69	SACM1L	Sacm1l Phosphatidylinositide phosphatase SAC1			1.63	1.4			1.58	1.38333							0.0519615					0.3188					1.605	1.39167
	P97370	ATP1B3	Atp1b3 Sodium/potassium-transporting ATPase subunit beta-							1.575	1.135											0.586899	0.26163					1.575	1.135
	Q9D6Z1	NOP56	Nop56 Nucleolar protein 56	1.66		1.54333	1.44			1.57	1.20333							0.124231	0			0.266271	0.20232					1.59111	1.32167
	Q9DBG7	SRPRA	Srpra Signal recognition particle receptor subunit alpha			1.53667	1.445			1.57	1.15667							0.125831	0.0212132			0.155563	0.225019					1.55333	1.30083
	Q921F2	TARDBP	Tardbp TAR DNA-binding protein 43	1.32333	2.1	1.59667	1	1.52333	1.11	1.56667	1.15333					0.132035	0.169706	0.306159	0.0565685	0.184481	0.0608276	0.148436	0.080829					1.5025	1.34083
	Q9QZD8	SLC25A10	Slc25a10 Mitochondrial dicarboxylate carrier			2.05	1.49			1.56																		1.805	1.49
	Q922J9	FAR1	Far1 Fatty acyl-CoA reductase 1			1.67667	1.53			1.56	1.1							0.112398	0.0141421				0.212132					1.61833	1.315
	Q9Z2X1	HNRNPF	Hnrnpf Heterogeneous nuclear ribonucleoprotein F	1.55	1.59	1.67	1.255	1.55667	1.05333	1.56	1.02667					0.165227	0.0707107	0.157162	0.0777817	0.198578	0.0450925	0.155242	0.0702377					1.58417	1.23125
	P47802	MTX1	Mtx1 Metaxin-1			1.17				1.55																		1.36
	Q8JZQ9	EIF3B	Eif3b Eukaryotic translation initiation factor 3 subunit	1.43	0.945	1.33	1.35	1.61667	0.995	1.54333	1.36667					0.169706	0.13435	0.345977		0.293995	0.106066	0.542433	0.100167					1.48	1.16417
	Q9EPE9	ATP13A1	Atp13a1 Manganese-transporting ATPase 13A1			1.71				1.54	1.58							0.0964365										1.625	1.58
	Q9CXW4	RPL11	Rpl11 60S ribosomal protein L11							1.54	1.12																	1.54	1.12
	Q80WJ7	MTDH	Mtdh Protein LYRIC			1.56	1.7			1.53667	1.05											0.38553	0.0424264					1.54833	1.375
	P53994	RAB2A	Rab2a Ras-related protein Rab-2A			1.63333	1.4			1.53333	1.13							0.144684				0.231805	0.155563					1.58333	1.265
	P14869	RPLP0	Rplp0 60S acidic ribosomal protein P0	1.27	1.05	1.26333	0.995	1.43333	1.24667	1.53333	1.35					0.251197	0.0424264	0.198578	0.0494975	0.240069	0.0802081	0.141892	0.144222					1.375	1.16042
	P01901	H2-K1	H2-K1 H-2 class I histocompatibility antigen, K-B alpha							1.53	0.905												0.13435					1.53	0.905
	P42932	CCT8	Cct8 T-complex protein 1 subunit theta	1.23333	0.9	1.4	0.93	1.38	1.06	1.52333	1.215					0.247857	0.0424264	0.371618	0.141421	0.168226	0.0458258	0.228108	0.0919239					1.38417	1.02625
	P63001	RAC1	Rac1 Ras-related C3 botulinum toxin substrate 1		0.89	1.66	1.725	1.28333	1.05667	1.52	1.42								0.275772	0.212211	0.0351188	0.268701						1.48778	1.27292
	P62821	RAB1A	Rab1A Ras-related protein Rab-1A	1.94		1.51333	1.375			1.51667	1.10333							0.136504	0.0777817			0.185831	0.149778					1.65667	1.23917
	Q8QZY1	EIF3L	Eif3l Eukaryotic translation initiation factor 3 subunit	1.28667	0.96			1.31667	1.03	1.50333	1.37					0.10504	0.0282843			0.212211	0.0655744	0.194251						1.36889	1.12
	O35737	HNRNPH1	Hnrnph1 Heterogeneous nuclear ribonucleoprotein H	1.4	1.59	1.55667	1.25	1.53333	1.01667	1.5	1.04667					0.127671	0.0848528	0.100167	0.0848528	0.212211	0.0404145	0.147986	0.0832666					1.4975	1.22583
	Q925I1	ATAD3	Atad3 ATPase family AAA domain-containing protein 3			1.52333	1.325			1.5	1.07							0.115902	0.0494975									1.51167	1.1975
	Q3TKT4	SMARCA4	Smarca4 Transcription activator BRG1			1.38667	1.63			1.5	1.065							0.11547				0.113137	0.190919					1.44333	1.3475
	Q9JIK5	DDX21	Ddx21 Nucleolar RNA helicase 2	1.09333		1.55667	1.595	1.06	1.47	1.49333	1.31					0.151767		0.070946	0.0494975	0.0655744		0.217792	0.251595					1.30083	1.45833
	P60122	RUVBL1	Ruvbl1 RuvB-like 1	1.39	1.22	1.435		1.39333	1.06	1.49	1.36					0.157162	0.0989949	0.205061		0.20232	0.0458258							1.42708	1.21333
	Q6P5B0	RRP12	Rrp12 RRP12-like protein			1.58	1.405			1.49	1.11667							0.16	0.0212132				0.283078					1.535	1.26083
	P35550	FBL	Fbl rRNA 2-O-methyltransferase fibrillarin	1.165		1.42	1.375			1.49	1.3					0.176777		0.10583	0.0919239			0.34	0.295127					1.35833	1.3375
	P80315	CCT4	Cct4 T-complex protein 1 subunit delta	1.18	0.91	1.53	1.01	1.25	1.06	1.48667	1.27					0.225167	0.0565685	0.169706	0.0848528	0.103923	0.0264575	0.126623	0.155563					1.36167	1.0625
	P11835	ITGB2	Itgb2 Integrin beta-2							1.48333	0.96											0.249867	0.19799					1.48333	0.96
	Q3U0V1	KHSRP	Khsrp Far upstream element-binding protein 2	1.88	1.465	1.50333	1.085	1.84667	0.936667	1.48	0.78					0.0458258	0.162635	0.168622	0.0777817	0.328075	0.0351188	0.169706						1.6775	1.06667
	Q7TMB8	CYFIP1	Cyfip1 Cytoplasmic FMR1-interacting protein 1					1.42667	1.08	1.48	1.405									0.151438	0.0282843		0.162635					1.45333	1.2425
	Q61335	BCAP31	Bcap31 B-cell receptor-associated protein 31			1.73	1.31			1.48	1.09							0.530283										1.605	1.2
	P52480	PKM	Pkm Pyruvate kinase PKM	1.48	1.035	1.215		1.70667	1.28667	1.48	1.38333					0.216564	0.106066	0.13435		0.285715	0.0416333	0.327872	0.0550757					1.47042	1.235
	Q8K310	MATR3	Matr3 Matrin-3	1.455	2.24	1.34333	1.215	1.17		1.48	0.95					0.00707107		0.046188	0.0777817			0.220681	0.121244					1.36208	1.46833
	Q64511	TOP2B	Top2b DNA topoisomerase 2-beta			1.74333	1.615			1.475	1.49333							0.0665833	0.0212132			0.13435	0.289885					1.60917	1.55417
	E9Q555	RNF213	Rnf213 E3 ubiquitin-protein ligase RNF213							1.47333	1.80667											0.812917	0.421466					1.47333	1.80667
	Q501J6	DDX17	Ddx17 Probable ATP-dependent RNA helicase DDX17		1.36	1.27333	1.065		1.13	1.47	1.08667							0.102144	0.0636396		0.043589	0.276225	0.136504					1.37167	1.16042
	Q05144	RAC2	Rac2 Ras-related C3 botulinum toxin substrate 2					1.16333	0.976667	1.46667	1.29									0.15885	0.0680686	0.15308						1.315	1.13333
	Q8BSY0	ASPH	Asph Aspartyl/asparaginyl beta-hydroxylase							1.46667	1.06667											0.251462	0.12741					1.46667	1.06667
	Q60865	CAPRIN1	Caprin1 Caprin-1				0.675	1.655		1.46333	1.03								0.0636396	0.00707107		0.372872						1.55917	0.8525
	P08113	HSP90B1	Hsp90b1 Endoplasmin	1.28333	1.21	1.605	0.82	1.09667	0.856667	1.46	1.15667					0.110604	0.0565685	0.304056		0.0945163	0.0152753	0.39598	0.196554					1.36125	1.01083
	Q6P4T2	SNRNP200	Snrnp200 U5 small nuclear ribonucleoprotein 200 kDa helicas			1.19667	1.52			1.45	1.30667							0.0378594				0.147309	0.320208					1.32333	1.41333
	Q9WV70	NOC2L	Noc2l Nucleolar complex protein 2 homolog			1.525				1.45								0.233345										1.4875
	O35286	DHX15	Dhx15 Pre-mRNA-splicing factor ATP-dependent RNA helicas			1.33667	1.27	1.525	1.07	1.44667	1.08							0.0585947	0.155563	0.473762	0.0141421	0.274651	0.27074					1.43611	1.14
	Q9DCN2	CYB5R3	Cyb5r3 NADH-cytochrome b5 reductase 3	1.26333	1.35	1.30333	1.19			1.44	1.02333					0.171561	0.0424264	0.0862168	0.0707107			0.01	0.148436					1.33556	1.18778
	P97452	BOP1	Bop1 Ribosome biogenesis protein BOP1				0.915			1.44	0.85								0.106066			0.295127	0.19799					1.44	0.8825
	P70333	HNRNPH2	Hnrnph2 Heterogeneous nuclear ribonucleoprotein H2	1.35	1.615	1.53667	1.24	1.345	0.975	1.43667	1.00667					0.115326	0.13435	0.130512	0.0848528	0.289914	0.0636396	0.0472582	0.011547					1.41708	1.20917
	P11103	PARP1	Parp1 Poly [ADP-ribose] polymerase 1			1.54	1.01			1.43333	1.08667							0.0818535	0.0424264			0.290918	0.0650641					1.48667	1.04833
	Q9QUJ7	ACSL4	Acsl4 Long-chain-fatty-acid--CoA ligase 4	1.84	1.46	1.58	1.365		1.07	1.43	1.07667					0.383145	0.0707107	0.147986	0.00707107			0.0565685	0.195021					1.61667	1.24292
	P37040	POR	Por NADPH--cytochrome P450 reductase			1.355	1.16			1.43	1.13							0.0636396	0.0141421			0.14	0.245561					1.3925	1.145
	Q07076	ANXA7	Anxa7 Annexin A7							1.43	1.44											0.194679	0.219317					1.43	1.44
	Q6PIE5	ATP1A2	Atp1a2 Sodium/potassium-transporting ATPase subunit alpha							1.43	1.34												0.277849					1.43	1.34
	P58252	EEF2	Eef2 Elongation factor 2	1.23667	0.95	1.43667	0.515	1.17333	0.996667	1.42667	1.21667					0.250267	0.0565685	0.450037	0.0353553	0.119304	0.0208167	0.306649	0.080829					1.31833	0.919583
	Q78PY7	SND1	Snd1 Staphylococcal nuclease domain-containing protein	1.40667	1.215	1.21333	1.08		1.18667	1.42667	1.22667					0.122202	0.106066	0.133167	0.0565685		0.0763763	0.177858	0.225462					1.34889	1.17708
	P15379	CD44	Cd44 CD44 antigen							1.425	1.49											0.13435						1.425	1.49
	Q9R1J0	NSDHL	Nsdhl Sterol-4-alpha-carboxylate 3-dehydrogenase, decarb			1.50667	1.24			1.42	0.95							0.20108					0.0707107					1.46333	1.095
	Q8BLN5	LSS	Lss Lanosterol synthase	1.44		1.43667	1.22			1.42	1.105					0.0565685		0.20502	0.0989949				0.148492					1.43222	1.1625
	O08528	HK2	Hk2 Hexokinase-2	1.31	1.07	1.27333	1.29		1.17	1.42	1.03							0.185023	0.0282843			0.169706	0.14					1.33444	1.14
	Q99PL5	RRBP1	Rrbp1 Ribosome-binding protein 1	1.94333	2.555	1.56333	1.36	2.555	1.79667	1.41667	1.10333					0.376076	0.205061	0.179258	0.226274	0.982878	0.116762	0.15308	0.168622					1.86958	1.70375
	Q9WV55	VAPA	Vapa Vesicle-associated membrane protein-associated pro	1.41		1.46667	1.29			1.415	1.13333							0.0680686	0.127279			0.148492	0.16563					1.43056	1.21167
	Q99PV0	PRPF8	Prpf8 Pre-mRNA-processing-splicing factor 8			1.23	1.565			1.41333	1.04							0.0556776	0.0353553			0.162891	0.113137					1.32167	1.3025
	Q80UM7	MOGS	Mogs Mannosyl-oligosaccharide glucosidase			1.14				1.41	0.92																	1.275	0.92
	Q9ERN0	SCAMP2	Scamp2 Secretory carrier-associated membrane protein 2							1.41	1.275												0.403051					1.41	1.275
	Q9WTI7	MYO1C	Myo1c Unconventional myosin-Ic							1.41	1.12																	1.41	1.12
	Q9EQ61	PES1	Pes1 Pescadillo homolog			1.555	1.15			1.40333	1.07							0.0494975	0.0989949			0.118462	0.180831					1.47917	1.11
	P12265	GUSB	Gusb Beta-glucuronidase					2.37	1.55333	1.4	1.27									0.65643	0.011547							1.885	1.41167
	O70318	EPB41L2	Epb41l2 Band 4.1-like protein 2	1.16		1.13667				1.4						0.127279		0.0635085										1.23222
	Q91V04	TRAM1	Tram1 Translocating chain-associated membrane protein 1			1.425				1.395	1.54							0.0212132				0.13435						1.41	1.54
	Q62167	DDX3X	Ddx3x ATP-dependent RNA helicase DDX3X	1.23	1.155	1.32667	0.92	1.24	1.19	1.39	1.01333					0.183303	0.0636396	0.0251661	0.127279	0.112694	0.07	0.147309	0.0945163					1.29667	1.06958
	Q9JJ80	RPF2	Rpf2 Ribosome production factor 2 homolog			1.345	1.265			1.385	1							0.0919239	0.0777817			0.417193	0.0989949					1.365	1.1325
	E9Q7G0	NUMA1	Numa1 Nuclear mitotic apparatus protein 1	2.04333	2.26	1.71	1.435	2.82333	1.55667	1.38	0.915					0.358515		0.230651	0.0919239	0.896456	0.0351188	0.622254	0.0494975					1.98917	1.54167
	Q61490	ALCAM	Alcam CD166 antigen							1.38	1.13																	1.38	1.13
	P35601	RFC1	Rfc1 Replication factor C subunit 1							1.38	1.03											0.523259						1.38	1.03
	P01902	H2-K1	H2-K1 H-2 class I histocompatibility antigen, K-D alpha							1.38	0.89												0.113137					1.38	0.89
	P51150	RAB7A	Rab7a Ras-related protein Rab-7a		1.39	1.34	1.23			1.37333	1.09667							0.0781025	0.0707107			0.100664	0.176163					1.35667	1.23889
	P51912	SLC1A5	Slc1a5 Neutral amino acid transporter B(0)			1.24	1.61			1.37333	1.025							0.0519615				0.235867	0.205061					1.30667	1.3175
	Q8BKS9	PUM3	Pum3 Pumilio homolog 3			1.36	1.08			1.37	0.985											0.0424264	0.106066					1.365	1.0325
	Q9ESV0	DDX24	Ddx24 ATP-dependent RNA helicase DDX24							1.37	0.9												0.141421					1.37	0.9
	Q9D0F3	LMAN1	Lman1 Protein ERGIC-53							1.37																		1.37
	P62830	RPL23	Rpl23 60S ribosomal protein L23	1.02	1.18	1.34333	1.085	1.05667		1.37	1.16							0.120968	0.0777817	0.0057735		0.108167	0.212132					1.1975	1.14167
	Q9D8E6	RPL4	Rpl4 60S ribosomal protein L4	0.93		1.19	1.08	1.14333	1.28	1.36667	1.52					0.163707		0.37027	0.0282843	0.141539	0.0565685	0.200333	0.3005					1.1575	1.29333
	P53986	SLC16A1	Slc16a1 Monocarboxylate transporter 1			1.20667	1.34			1.36333	1.02							0.119304				0.24379	0.191572					1.285	1.18
	P32067	SSB	Ssb Lupus La protein homolog	1.16667	1.11	1.39	0.845	1.08333	0.966667	1.36	1.055					0.132791	0.0989949	0.135277	0.0494975	0.085049	0.0503322	0.150997	0.162635					1.25	0.994167
	Q6PIC6	ATP1A3	Atp1a3 Sodium/potassium-transporting ATPase subunit alpha			1.45	1.3			1.36	1.32												0.286182					1.405	1.31
	Q9D1G1	RAB1B	Rab1b Ras-related protein Rab-1B							1.36	1.23												0.242487					1.36	1.23
	P10107	ANXA1	Anxa1 Annexin A1						1.15	1.36	1.17667											0.17088	0.123423					1.36	1.16333
	P57716	NCSTN	Ncstn Nicastrin							1.36																		1.36
	P62962	PFN1	Pfn1 Profilin-1	1.04667	0.79	1.41		1.03333	0.953333	1.35667	1.26					0.170098	0.0707107			0.100167	0.0152753	0.249466	0.226274					1.21167	1.00111
	Q6ZQ58	LARP1	Larp1 La-related protein 1			1.635	0.87			1.35333	1.08							0.219203				0.480139						1.49417	0.975
	Q8BK67	RCC2	Rcc2 Protein RCC2	1.05333	0.94	1.35667	0.685	1.09667	0.933333	1.35333	0.993333					0.155027	0.0565685	0.291433	0.0494975	0.0945163	0.0416333	0.198578	0.132035					1.215	0.887917
	P14824	ANXA6	Anxa6 Annexin A6	1.61	0.865	1.46333	0.81			1.34667	1.14					0.726705	0.0636396	0.59769	0.0989949			0.117189	0.0953939					1.47333	0.938333
	Q8VDJ3	HDLBP	Hdlbp Vigilin						1.07	1.345	1.53											0.388909						1.345	1.3
	P62880	GNB2	Gnb2 Guanine nucleotide-binding protein G(I)/G(S)/G(T)			1.29667	1.08			1.345	1.01667							0.0450925	0.0848528			0.0494975	0.119304					1.32083	1.04833
	P51863	ATP6V0D1	Atp6v0d1 V-type proton ATPase subunit d 1			1.13				1.34	1.21																	1.235	1.21
	P62835	RAP1A	Rap1a Ras-related protein Rap-1A			1.3	1.155		1.39	1.34	1.07667							0.0655744	0.0353553			0.15	0.155671					1.32	1.20722
	Q8CI11	GNL3	Gnl3 Guanine nucleotide-binding protein-like 3			1.6	1.305	1.03		1.33667	1.055							0.238956	0.0494975			0.0723418	0.0777817					1.32222	1.18
	Q61029	TMPO	Tmpo Lamina-associated polypeptide 2, isoforms beta/del	1.3	1.8	1.68	1.605	0.92		1.33	1.14667					0.280535		0.41328	0.190919			0.563116	0.311341					1.3075	1.51722
	Q6NV83	U2SURP	U2surp U2 snRNP-associated SURP motif-containing protein	1.04		1.3	1.315			1.33	1.12333								0.00707107			0.325269	0.267644					1.22333	1.21917
	Q6ZWV3	RPL10	Rpl10 60S ribosomal protein L10		0.815	1.28	0.945	1.04	1.25	1.32667	1.37333						0.0212132	0.422256	0.00707107	0.0565685	0.0848528	0.147422	0.104083					1.21556	1.09583
	Q99JI6	RAP1B	Rap1b Ras-related protein Rap-1b			1.32667	1.185			1.32667	1.05							0.0665833	0.0494975			0.0665833	0.135277					1.32667	1.1175
	Q61656	DDX5	Ddx5 Probable ATP-dependent RNA helicase DDX5	1.16	1.325	1.22667	1.03	1.28333	1.09333	1.32333	0.983333					0.115326	0.0494975	0.0568624	0.0707107	0.0763763	0.0351188	0.130128	0.120554					1.24833	1.10792
	P48678	LMNA	Lmna Prelamin-A/C	1.68667	1.725	1.8	1.32	1.37333	1.1	1.32	1.15					0.1861	0.304056	0.245153	0.113137	0.125033	0.03	0.141774	0.101489					1.545	1.32375
	Q01853	VCP	Vcp Transitional endoplasmic reticulum ATPase	1.18	1.04	1.17333	0.63	1.36333	1.00333	1.32	1.06					0.166433	0.0565685	0.190351	0.0848528	0.185023	0.0568624	0.07	0.10583					1.25917	0.933333
	Q9DB05	NAPA	Napa Alpha-soluble NSF attachment protein			1.48	0.93			1.31667	1.04											0.125033	0.0565685					1.39833	0.985
	P09528	FTH1	Fth1 Ferritin heavy chain	1.015				1.57333	1.33333	1.31333	1.28					0.106066				0.612726	0.0503322	0.416453	0.0141421					1.30056	1.30667
	P61982	YWHAG	Ywhag 14-3-3 protein gamma	1.12667	0.835	1.99		1.09333	0.923333	1.31	1.31					0.171561	0.0494975			0.0929157	0.0251661	0.494975						1.38	1.02278
	Q6PDQ2	CHD4	Chd4 Chromodomain-helicase-DNA-binding protein 4	1.33	1.5	1.23667	1.195	1.02333	1.04333	1.30667	1.13333					0.131149		0.0503322	0.0494975	0.0550757	0.0602771	0.124231	0.158219					1.22417	1.21792
	P68040	RACK1	Rack1 Receptor of activated protein C kinase 1	1.15333	1.09	1.1	0.775	1.27333	1.06667	1.3	1.36667					0.0757188		0.183303	0.0353553	0.15885	0.051316	0.131149	0.119304					1.20667	1.07458
	P97351	RPS3A	Rps3a 40S ribosomal protein S3a	1.03667	1	1.34333	0.935	0.94	1.09667	1.3	1.09667					0.166233	0.0565685	0.204042	0.0494975		0.0750555	0.26	0.146401					1.155	1.03208
	Q8BH24	TM9SF4	Tm9sf4 Transmembrane 9 superfamily member 4			1.28				1.3																		1.29
	Q8K224	NAT10	Nat10 RNA cytidine acetyltransferase			1.21333				1.3	1.04							0.0321455				0.0989949						1.25667	1.04
	P62874	GNB1	Gnb1 Guanine nucleotide-binding protein G(I)/G(S)/G(T)			1.32333	1.08			1.295	1.02667							0.0152753	0.0848528			0.120208	0.102144					1.30917	1.05333
	P62717	RPL18A	Rpl18a 60S ribosomal protein L18a	0.75	0.89	1.12667	0.91	1.015		1.29333	1.41333							0.300056	0.0707107	0.0636396		0.150111	0.172434					1.04625	1.07111
	Q6ZWU9	RPS27	Rps27 40S ribosomal protein S27			1.23	0.865	0.955	1.26	1.29	1.18								0.0212132	0.00707107		0.19975	0.127279					1.15833	1.10167
	Q01320	TOP2A	Top2a DNA topoisomerase 2-alpha			1.55333	1.45			1.28667	1.25							0.0378594	0.0707107			0.150111	0.365923					1.42	1.35
	P97855	G3BP1	G3bp1 Ras GTPase-activating protein-binding protein 1	1.645		1.29	0.78	1.525	1.035	1.28333	1.035					0.120208			0	0.176777	0.0494975	0.362261	0.0494975					1.43583	0.95
	P62983	RPS27A	Rps27a Ubiquitin-40S ribosomal protein S27a	1.43667	1.01	1.52333	0.465	1.25667	1.05	1.28333	1.02667					0.325935	0.0141421	0.453689	0.0353553	0.248261	0.0608276	0.145029	0.169214					1.375	0.887917
	Q9Z1D1	EIF3G	Eif3g Eukaryotic translation initiation factor 3 subunit	1.2	0.95			1.25	0.99	1.28										0.0141421								1.24333	0.97
	P57787	SLC16A3	Slc16a3 Monocarboxylate transporter 4			1.24				1.28								0.0424264										1.26
	Q9EQK5	MVP	Mvp Major vault protein							1.28	0.885												0.106066					1.28	0.885
	Q9D1D4	TMED10	Tmed10 Transmembrane emp24 domain-containing protein 10			1.26333	1.055			1.28	1.00333							0.119304	0.0494975			0.141421	0.148436					1.27167	1.02917
	Q9CPT5	NOP16	Nop16 Nucleolar protein 16							1.275												0.176777						1.275
	P14206	RPSA	Rpsa 40S ribosomal protein SA		1.165	1.1	0.96	1.53	0.96	1.27333	1.43333						0.0919239	0.240624	0.0565685	0.23388	0	0.238607	0.136504					1.30111	1.12958
	P30681	HMGB2	Hmgb2 High mobility group protein B2	1.15667	0.81	1.25	0.79	1.35333	0.94	1.27333	0.98					0.335609	0.0424264	0.425676	0.0707107	0.25658		0.291947	0.141421					1.25833	0.88
	P62908	RPS3	Rps3 40S ribosomal protein S3	1.12333	1.125	1.23667	0.94	1.17333	1.26667	1.27333	1.49333					0.181475	0.00707107	0.261598	0.0707107	0.090185	0.0208167	0.133167	0.1823					1.20167	1.20625
	P14733	LMNB1	Lmnb1 Lamin-B1	1.72		1.3	1.155	1.36667	1.23	1.27333	1.05					0.0707107		0.255343	0.0494975	0.233524	0.311127	0.111505	0.240416					1.415	1.145
	Q8VDF2	UHRF1	Uhrf1 E3 ubiquitin-protein ligase UHRF1			1.96	1.45			1.27	0.97								0.113137				0.0989949					1.615	1.21
	P70372	ELAVL1	Elavl1 ELAV-like protein 1	1.3	1.625	1.49333	1.21	1.185	1.84	1.26667	1.16333					0.103923	0.0212132	0.0472582	0.113137	0.120208		0.133167	0.0665833					1.31125	1.45958
	Q8K363	DDX18	Ddx18 ATP-dependent RNA helicase DDX18			1.48	1.26			1.265	0.905							0.103923	0.0707107			0.162635	0.190919					1.3725	1.0825
	P63323	RPS12	Rps12 40S ribosomal protein S12		1.18		0.99		1.18	1.26	1.86						0.0707107		0.0707107			0.0707107	0.226053					1.26	1.3025
	P17182	ENO1	Eno1 Alpha-enolase	1.08	0.79	1.68	0.52	1.00667	0.93	1.25667	1.09					0.17088	0.0707107	0.323574	0.0282843	0.0702377	0.0264575	0.21362	0.02					1.25583	0.8325
	O54734	DDOST	Ddost Dolichyl-diphosphooligosaccharide--protein glycosy			1.26333	1.06			1.25	0.985							0.0896289					0.0353553					1.25667	1.0225
	E9Q634	MYO1E	Myo1e Unconventional myosin-Ie							1.25	1.07																	1.25	1.07
	P62852	RPS25	Rps25 40S ribosomal protein S25	0.84		1.27	0.77	0.97		1.24667	1.13667							0.113137	0.0424264			0.130128	0.145717					1.08167	0.953333
	P12787	COX5A	Cox5a Cytochrome c oxidase subunit 5A, mitochondrial			1.345	1.35			1.24333	0.9							0.120208				0.0251661						1.29417	1.125
	P13864	DNMT1	Dnmt1 DNA (cytosine-5)-methyltransferase 1	1.54		1.21	1.275	1.1		1.24	1.28							0.0282843	0.0919239			0.166433	0.185203					1.2725	1.2775
	Q9QYJ0	DNAJA2	Dnaja2 DnaJ homolog subfamily A member 2							1.24																		1.24
	P24270	CAT	Cat Catalase					1.29		1.23	1.11																	1.26	1.11
	D3YXK2	SAFB	Safb Scaffold attachment factor B1	1.6		1.70667	1.22			1.23	1.01							0.198578	0.0848528									1.51222	1.115
	Q80YR5	SAFB2	Safb2 Scaffold attachment factor B2	1.76			1.31			1.23	1.01								0.0989949				0.0707107					1.495	1.16
	Q9WV54	ASAH1	Asah1 Acid ceramidase	1.38	2.09		1.21			1.23	1.395					0.254558							0.233345					1.305	1.565
	O70133	DHX9	Dhx9 ATP-dependent RNA helicase A	1.24333	1.54	1.21667	1.13	0.98	1.00333	1.23	0.91					0.100167	0.0565685	0.0503322	0.0565685		0.0208167	0.0360555	0.112694					1.1675	1.14583
	P09103	P4HB	P4hb Protein disulfide-isomerase	1.25	1.23	1.21333	0.715	1.18667	0.95	1.22333	1.17					0.141067	0.0565685	0.185023	0.106066	0.161967	0.0173205	0.391067	0.06245					1.21833	1.01625
	O89053	CORO1A	Coro1a Coronin-1A					1.03	0.853333	1.22333	0.87									0.113578	0.0208167	0.124231						1.12667	0.861667
	Q8R1B4	EIF3C	Eif3c Eukaryotic translation initiation factor 3 subunit	1.02667		0.935	0.865	0.976667	1.08333	1.22333	1.22333					0.0585947		0.148492	0.0777817	0.110151	0.083865	0.270986	0.382143					1.04042	1.05722
	Q9QY76	VAPB	Vapb Vesicle-associated membrane protein-associated pro			1.33333				1.22	1.08							0.221886										1.27667	1.08
	P10852	SLC3A2	Slc3a2 4F2 cell-surface antigen heavy chain	1.17667		1.12	1.305			1.22	0.99					0.395264		0.03	0.0212132				0.122882					1.17222	1.1475
	P25444	RPS2	Rps2 40S ribosomal protein S2	0.9	0.96	1.10333	0.815	0.963333	0.966667	1.21333	1.09					0.12	0.0565685	0.241109	0.00707107	0.070946	0.0750555	0.161658	0.072111					1.045	0.957917
	P80318	CCT3	Cct3 T-complex protein 1 subunit gamma	1.10333	0.865	1.20667	0.805	1.1	0.963333	1.20667	1					0.160416	0.0636396	0.29023	0.0636396	0.144222	0.0251661	0.193993	0.0141421					1.15417	0.908333
	P06800	PTPRC	Ptprc Receptor-type tyrosine-protein phosphatase C							1.2	1.13											0.144222	0.202237					1.2	1.13
	P08207	S100A10	S100a10 Protein S100-A10							1.2	1.1											0.144222						1.2	1.1
	Q9R233	TAPBP	Tapbp Tapasin							1.2																		1.2
	P07356	ANXA2	Anxa2 Annexin A2			1.32	0.9		1.32	1.19667	1.20667							0.372424	0.113137		0.306431	0.134288	0.145717					1.25833	1.14222
	E9PVX6	MKI67	Mki67 Proliferation marker protein Ki-67			2.04	1.335	1.225	0.86	1.19667	0.676667							0.236432	0.0494975	0.304056	0.0848528	0.335012	0.0802081					1.48722	0.957222
	Q9CPP0	NPM3	Npm3 Nucleoplasmin-3	1.1				1.02667		1.195										0.0635085		0.247487						1.10722
	Q8BVY0	RSL1D1	Rsl1d1 Ribosomal L1 domain-containing protein 1			1.39333	1.11			1.19333	0.876667							0.0960902	0.0424264			0.15308	0.105987					1.29333	0.993333
	Q569Z5	DDX46	Ddx46 Probable ATP-dependent RNA helicase DDX46	1.125				1.01		1.19	0.66					0.148492				0.147309		0.30315						1.10833	0.66
	Q8BP67	RPL24	Rpl24 60S ribosomal protein L24	0.873333	0.91	1.33667	1.08	0.966667	1.07333	1.19	1.32667					0.145029	0.0141421	0.431316	0.0282843	0.0950438	0.051316	0.166433	0.118462					1.09167	1.0975
	P09055	ITGB1	Itgb1 Integrin beta-1			1.34333	1.135			1.19								0.0208167	0.0494975									1.26667	1.135
	Q9Z1T1	AP3B1	Ap3b1 AP-3 complex subunit beta-1	1.19				1.21		1.185	0.95											0.459619						1.195	0.95
	Q99KP6	PRPF19	Prpf19 Pre-mRNA-processing factor 19	1.14	1.3	1.14	1.175	1.2	0.986667	1.18	0.963333						0.127279	0.1	0.0494975		0.0057735	0.115326	0.198578					1.165	1.10625
	Q6ZWY3	RPS27L	Rps27l 40S ribosomal protein S27-like							1.175	1.27											0.0919239						1.175	1.27
	P35979	RPL12	Rpl12 60S ribosomal protein L12		0.895	1.04333	0.76		1.08	1.17	1.01333						0.120208	0.165025	0.0424264		0.087178	0.157162	0.090185					1.10667	0.937083
	P62259	YWHAE	Ywhae 14-3-3 protein epsilon	1.12	0.885			1.45	1.13667	1.17						0.230651	0.0919239			0.181934	0.115036							1.24667	1.01083
	P17225	PTBP1	Ptbp1 Polypyrimidine tract-binding protein 1	1.4	1.56	1.28333	1.04	1.15	0.99	1.15667	0.853333					0.11		0.0493288	0.0565685	0.0989949	0.01	0.141892	0.023094					1.2475	1.11083
	Q9DCA5	BRIX1	Brix1 Ribosome biogenesis protein BRX1 homolog			1.6	1.54			1.155	0.82											0.0494975						1.3775	1.18
	P61205	ARF3	Arf3 ADP-ribosylation factor 3	1.15333	0.89	2.03	0.97	1.09	0.91	1.15	1.14333					0.173877				0.0989949	0.0458258		0.0896289					1.35583	0.978333
	P84078	ARF1	Arf1 ADP-ribosylation factor 1	1.15333	0.835	2.03	0.97	1.03	0.91	1.15	1.14333					0.173877	0.0777817			0.1253	0.0458258		0.0896289					1.34083	0.964583
	P40142	TKT	Tkt Transketolase	1.05333	0.8			0.963333	0.83	1.15	0.965					0.340196	0.0989949			0.0568624	0.0173205		0.0777817					1.05556	0.865
	Q6DFW4	NOP58	Nop58 Nucleolar protein 58	1.13		1.27	1.185	0.915		1.14333	1.05667					0.131149		0.196977	0.0353553	0.0353553		0.303699	0.253246					1.11458	1.12083
	P62702	RPS4X	Rps4x 40S ribosomal protein S4, X isoform	0.943333	1.005	1.10333	0.81	0.913333	0.94	1.14	1.02					0.10504	0.0353553	0.240069	0.0424264	0.0568624		0.150997	0.0818535					1.025	0.94375
	P35564	CANX	Canx Calnexin	1.36667		1.30667	1.17	1.34		1.13667	0.976667					0.119304		0.0907377	0.0282843			0.125033	0.142945					1.2875	1.07333
	O35691	PNN	Pnn Pinin	1.225		1.07667	0.97			1.13333	0.53					0.0494975		0.0404145	0.0141421			0.361156						1.145	0.75
	Q9DCD0	PGD	Pgd 6-phosphogluconate dehydrogenase, decarboxylating	1.03333	0.77			1	0.926667	1.13						0.202073	0.0707107			0.06245	0.011547							1.05444	0.848333
	Q91VM5	RBMXL1	Rbmxl1 RNA binding motif protein, X-linked-like-1			1.28	1.05			1.13	0.84											0.0989949	0.0282843					1.205	0.945
	Q9CQM2	KDELR2	Kdelr2 ER lumen protein-retaining receptor 2			1.11				1.13																		1.12
	P97429	ANXA4	Anxa4 Annexin A4						0.92	1.13	1.08											0.141067	0.069282					1.13	1
	Q920B9	SUPT16H	Supt16h FACT complex subunit SPT16			1.35	1.035			1.12333	1.07667							0.0866025	0.00707107			0.0971253	0.205508					1.23667	1.05583
	P05555	ITGAM	Itgam Integrin alpha-M							1.12	0.88																	1.12	0.88
	P16110	LGALS3	Lgals3 Galectin-3					1.06333	0.976667	1.11667	1.08333									0.0472582	0.0351188	0.085049	0.123423					1.09	1.03
	Q8BG05	HNRNPA3	Hnrnpa3 Heterogeneous nuclear ribonucleoprotein A3	1.07667	1.435	1.15	1.045	1.07667	0.936667	1.11333	0.883333					0.110151	0.0919239	0.0264575	0.0494975	0.083865	0.0493288	0.147422	0.102144					1.10417	1.075
	Q04750	TOP1	Top1 DNA topoisomerase 1			1.21	1.12			1.11333	0.98							0.069282	0.0282843			0.128582	0.07					1.16167	1.05
	P17710	HK1	Hk1 Hexokinase-1	1.12	1.255	1.18333	0.935	1.1	1.12333	1.11	0.873333					0.0424264	0.0212132	0.106927	0.190919	0.0141421	0.0404145		0.0416333					1.12833	1.04667
	Q61545	EWSR1	Ewsr1 RNA-binding protein EWS	1.05						1.11												0.46669						1.08
	P62270	RPS18	Rps18 40S ribosomal protein S18	0.926667	1.17	0.75	0.84	0.936667	1.1	1.10333	1.21333					0.132035			0.0141421	0.0602771		0.156312	0.125831					0.929167	1.08083
	Q7M6Y3	PICALM	Picalm Phosphatidylinositol-binding clathrin assembly pro	1.76	1.175			1.43	1.01667	1.1							0.0353553				0.0305505							1.43	1.09583
	P53026	RPL10A	Rpl10a 60S ribosomal protein L10a			1.06	0.78			1.09667	0.965							0.27	0.0141421			0.185023	0.0494975					1.07833	0.8725
	P63158	HMGB1	Hmgb1 High mobility group protein B1	1.02	0.78	1.16667	0.755	1.14	0.91	1.09333	0.94					0.262107	0.0282843	0.401539	0.0919239	0.137477	0.08544	0.213854	0.127279					1.105	0.84625
	Q6ZWX6	EIF2S1	Eif2s1 Eukaryotic translation initiation factor 2 subunit	1.06	0.825	1.16	0.83	0.98	1.06667	1.09	1.12						0.0494975		0.127279		0.051316	0.185203						1.0725	0.960417
	Q9ER00	STX12	Stx12 Syntaxin-12			1.745				1.09								0.403051										1.4175
	Q921M3	SF3B3	Sf3b3 Splicing factor 3B subunit 3	1.17		1.13	1	1.07333	0.806667	1.085	0.84					0.1249		0.0458258	0.0282843	0.176163	0.0288675	0.0636396						1.11458	0.882222
	Q4VAA2	CDV3	Cdv3 Protein CDV3	0.96				1.005		1.08						0.144222				0.219203								1.015
	P27659	RPL3	Rpl3 60S ribosomal protein L3	0.915		1.06333	0.85	0.88	1.04	1.08	1.02					0.0636396		0.279344	0.0282843		0.0424264	0.141067	0.052915					0.984583	0.97
	Q9CYZ2	TPD52L2	Tpd52l2 Tumor protein D54							1.08																		1.08
	P56395	CYB5A	Cyb5a Cytochrome b5							1.07667	0.95											0.0896289						1.07667	0.95
	P63242	EIF5A	Eif5a Eukaryotic translation initiation factor 5A-1	1	0.86	0.916667	0.495	1.04667	0.956667	1.07333	1.11					0.104403	0.0565685	0.284488	0.0636396	0.080829	0.0251661	0.144684	0.07					1.00917	0.855417
	P17742	PPIA	Ppia Peptidyl-prolyl cis-trans isomerase A	1.02	0.84	1.09333	0.655	0.986667	0.92	1.07333	1.01667					0.150997	0.0565685	0.250067	0.0494975	0.0750555	0.0173205	0.15308	0.0251661					1.04333	0.857917
	Q8VIJ6	SFPQ	Sfpq Splicing factor, proline- and glutamine-rich	1.54		1.22333	1		1.85	1.07333	0.776667					0.173205		0.106927	0.0707107			0.0896289	0.124231					1.27889	1.20889
	Q8VH51	RBM39	Rbm39 RNA-binding protein 39	1.03667		1.08667	1.16	0.89		1.07	0.903333					0.0665833		0.120139	0.141421	0.0848528		0.196723	0.0737111					1.02083	1.03167
	Q921T2	TOR1AIP1	Tor1aip1 Torsin-1A-interacting protein 1					0.86		1.07	0.965											0.296985	0.00707107					0.965	0.965
	Q80VA0	GALNT7	Galnt7 N-acetylgalactosaminyltransferase 7							1.07	0.84																	1.07	0.84
	Q99ME9	GTPBP4	Gtpbp4 Nucleolar GTP-binding protein 1	0.89		1.33333	1			1.07	0.81					0.0424264		0.10504	0.0141421			0.169706	0.127279					1.09778	0.905
	P26369	U2AF2	U2af2 Splicing factor U2AF 65 kDa subunit	1.115		1.11333	0.975	1.15		1.06667	0.6					0.190919		0.110151	0.106066			0.092376						1.11125	0.7875
	Q9Z204	HNRNPC	Hnrnpc Heterogeneous nuclear ribonucleoproteins C1/C2	1.055	1.495	1.19333	0.985	1.1	1.055	1.06667	0.786667					0.0919239	0.00707107	0.0981495	0.0636396		0.0777817	0.187705	0.100167					1.10375	1.08042
	P60867	RPS20	Rps20 40S ribosomal protein S20			1.165	0.77			1.06667	1.10333							0.148492	0.0141421			0.155027	0.0776745					1.11583	0.936667
	O55135	EIF6	Eif6 Eukaryotic translation initiation factor 6			0.93	0.83			1.06667	0.98								0.0424264			0.120968	0.111355					0.998333	0.905
	Q9WTP6	AK2	Ak2 Adenylate kinase 2, mitochondrial	1.44	1.49			1.76333	1.13	1.06						0.1253	0.0141421			0.392726	0.0458258							1.42111	1.31
	Q80SY5	PRPF38B	Prpf38b Pre-mRNA-splicing factor 38B	1.005		1.24		1.02		1.06	0.97					0.0353553		0.240416				0.103923	0.240416					1.08125	0.97
	Q99JH8	KDELR1	Kdelr1 ER lumen protein-retaining receptor 1			1.08				1.06																		1.07
	Q9WV02	RBMX	Rbmx RNA-binding motif protein, X chromosome				1.05			1.06																		1.06	1.05
	P14131	RPS16	Rps16 40S ribosomal protein S16	0.96		0.936667	0.705	0.91		1.05667	1.07							0.198578	0.0353553	0.0424264		0.0665833	0.112694					0.965833	0.8875
	P28656	NAP1L1	Nap1l1 Nucleosome assembly protein 1-like 1	1.06333	0.835	1.77	0.835	1.02333	0.9	1.05	0.98					0.155671	0.0212132		0.148492	0.0602771	0.01	0.0282843	0.0848528					1.22667	0.8875
	P27773	PDIA3	Pdia3 Protein disulfide-isomerase A3	1.17	1.235	1.22667	0.82	1.06667	0.863333	1.04333	0.986667					0.121244	0.0353553	0.275015	0.0565685	0.170978	0.0321455	0.253837	0.102632					1.12667	0.97625
	P48036	ANXA5	Anxa5 Annexin A5			1.43	0.675	1.29	1.17	1.04	0.97							0.509117	0.0777817	0.551543	0.212132	0.205183	0.0818535					1.25333	0.938333
	P60766	CDC42	Cdc42 Cell division control protein 42 homolog	1.04		1.18				1.04	0.87					0.240416												1.08667	0.87
	P97461	RPS5	Rps5 40S ribosomal protein S5							1.04	1.07333												0.0503322					1.04	1.07333
	P62754	RPS6	Rps6 40S ribosomal protein S6	0.836667	0.87	1.05667	0.79	0.82	0.98	1.03667	0.936667					0.100664		0.248261	0.0141421	0	0	0.123423	0.0763763					0.9375	0.894167
	O08810	EFTUD2	Eftud2 116 kDa U5 small nuclear ribonucleoprotein compone			1.14333	1.18			1.03	0.835							0.0585947				0.141421	0.120208					1.08667	1.0075
	Q91VC3	EIF4A3	Eif4a3 Eukaryotic initiation factor 4A-III	1.12333	1	1.18	1.01	1.425	0.98	1.02667	0.93					0.118462	0.0848528	0.0754983	0.0707107	0.106066	0.254558	0.057735	0.0282843					1.18875	0.98
	P35700	PRDX1	Prdx1 Peroxiredoxin-1	1.12333	0.845			1.08333	0.923333	1.02	1.41					0.170392	0.0353553			0.100167	0.011547							1.07556	1.05944
	O88531	PPT1	Ppt1 Palmitoyl-protein thioesterase 1						1.625	1.02	2.27										0.0353553							1.02	1.9475
	Q07113	IGF2R	Igf2r Cation-independent mannose-6-phosphate receptor							1.02																		1.02
	P62082	RPS7	Rps7 40S ribosomal protein S7	0.87		0.84	0.785	0.905		1.01667	0.94								0.0353553	0.0919239		0.102144						0.907917	0.8625
	Q3TFK5	GPATCH4	Gpatch4 G patch domain-containing protein 4							1.015												0.0777817						1.015
	P62245	RPS15A	Rps15a 40S ribosomal protein S15a	0.825		0.995	0.775	0.923333		1.01333	1.07					0.0494975		0.346482	0.0212132	0.090185		0.0814453	0.0953939					0.939167	0.9225
	P62281	RPS11	Rps11 40S ribosomal protein S11	0.79	1	0.81	0.72	0.896667	1.145	1.01333	1.11					0.0707107				0.0568624	0.0919239	0.123423	0.0141421					0.8775	0.99375
	Q9QZQ8	H2AFY	H2afy Core histone macro-H2A.1			1.23667	1.21			1.01	0.84							0.132035				0.0989949						1.12333	1.025
	P23198	CBX3	Cbx3 Chromobox protein homolog 3	1.18333		1.12	1.06	1.09		1.00667	0.846667					0.0650641		0.072111	0.0282843			0.0702377	0.124231					1.1	0.953333
	Q6P542	ABCF1	Abcf1 ATP-binding cassette sub-family F member 1							1.00667	0.98											0.120554						1.00667	0.98
	Q8C5N3	CWC22	Cwc22 Pre-mRNA-splicing factor CWC22 homolog			1.19667	1.205			1.005	0.925							0.16563	0.00707107			0.120208	0.205061					1.10083	1.065
	Q9JIX8	ACIN1	Acin1 Apoptotic chromatin condensation inducer in the nu	1.14333		1.21667	1.115	1.315		1.00333	0.8					0.184481		0.153731	0.00707107	0.33234		0.192959	0.0989949					1.16958	0.9575
	P62827	RAN	Ran GTP-binding nuclear protein Ran	1.00667	0.845	1.14	1.03	1.1	0.976667	1						0.165025	0.0494975	0.39598		0.141774	0.0057735							1.06167	0.950556
	P09405	NCL	Ncl Nucleolin	1	1.275	1.16667	0.97	0.986667	1.21	1	0.883333					0.112694	0.13435	0.10504	0.0141421	0.0945163	0.0173205	0.183576	0.191398					1.03833	1.08458
	P13020	GSN	Gsn Gelsolin	1.17				0.96	0.953333	1						0.0989949				0.052915	0.023094							1.04333	0.953333
	Q9Z1X4	ILF3	Ilf3 Interleukin enhancer-binding factor 3	1.19		1.31333	0.975			1	0.7							0.0960902	0.13435									1.16778	0.8375
	G5E829	ATP2B1	Atp2b1 Plasma membrane calcium-transporting ATPase 1			1.19667				1	1.035							0.057735				0.113137	0.247487					1.09833	1.035
	P46460	NSF	Nsf Vesicle-fusing ATPase			1.09				1	1.15667							0.0989949				0.141421	0.197569					1.045	1.15667
	Q9CY58	SERBP1	Serbp1 Plasminogen activator inhibitor 1 RNA-binding prot	1.195	1.14	1.24	0.78	0.92	0.85	0.996667	1.06					0.289914		0.403361	0.0424264			0.177858	0.0608276					1.08792	0.9575
	Q9CZN7	SHMT2	Shmt2 Serine hydroxymethyltransferase, mitochondrial	1.18333	1.37	1.27	0.96	1.07333	0.783333	0.993333	0.765					0.130512	0.0282843	0.03		0.100167	0.0251661	0.0896289	0.0636396					1.13	0.969583
	Q61033	TMPO	Tmpo Lamina-associated polypeptide 2, isoforms alpha/ze	1.3	1.94	1.56	1.45	0.94		0.993333	0.94					0.280535		0.368646	0.0989949			0.209841						1.19833	1.44333
	P62889	RPL30	Rpl30 60S ribosomal protein L30			1.09333	0.755			0.993333	1.07667							0.266896	0.00707107			0.120554	0.070946					1.04333	0.915833
	O70370	CTSS	Ctss Cathepsin S					4.44667	1.77667	0.99	1.61									1.67381	0.144684							2.71833	1.69333
	Q9D1R9	RPL34	Rpl34 60S ribosomal protein L34	0.67		0.66		0.84		0.99	1.09					0.0989949				0.07		0.0141421						0.79	1.09
	P62996	TRA2B	Tra2b Transformer-2 protein homolog beta	0.97		1.03	1.105	1.045		0.99	1.04					0.0953939		0.0793725	0.0353553	0.13435		0.157162	0.244336					1.00875	1.0725
	P49312	HNRNPA1	Hnrnpa1 Heterogeneous nuclear ribonucleoprotein A1	1.05333	1.39	1.09	1.005	0.996667	0.886667	0.99	0.783333					0.061101	0.0141421	0.03	0.0636396	0.0472582	0.051316	0.122882	0.0750555					1.0325	1.01625
	P26041	MSN	Msn Moesin	1.02		1.06		0.953333	0.94	0.99	1.095					0.0754983		0.480833		0.0981495	0.01	0.173494	0.162635					1.00583	1.0175
	Q9CZX8	RPS19	Rps19 40S ribosomal protein S19	0.855				0.96		0.986667	1.04667					0.0494975						0.100664	0.0702377					0.933889	1.04667
	O89086	RBM3	Rbm3 RNA-binding protein 3	1.12		1.01		0.89	0.81	0.985												0.0494975						1.00125	0.81
	Q9CPR4	RPL17	Rpl17 60S ribosomal protein L17	0.8	0.83	1.10667	0.945	0.84	0.883333	0.983333	1.08667							0.264071	0.0212132	0.0848528	0.0776745	0.120139	0.080829					0.9325	0.93625
	Q99020	HNRNPAB	Hnrnpab Heterogeneous nuclear ribonucleoprotein A/B	1.16	1.425	1.17333	0.95	1.01333	0.916667	0.98	0.793333					0.06245	0.0919239	0.0862168	0.0848528	0.0503322	0.0550757	0.04	0.0450925					1.08167	1.02125
	P62849	RPS24	Rps24 40S ribosomal protein S24	0.873333		0.74		0.906667	1.06	0.98	1.03					0.085049				0.0450925	0.0707107	0.1						0.875	1.045
	Q9D1J3	SARNP	Sarnp SAP domain-containing ribonucleoprotein	1.015	1.39	0.9		0.88		0.98						0.0353553												0.94375	1.39
	Q62393	TPD52	Tpd52 Tumor protein D52	0.91				0.88		0.98																		0.923333
	O08784	TCOF1	Tcof1 Treacle protein	0.993333		0.993333		0.833333	0.56	0.976667	0.49					0.144684		0.090185		0.0550757	0.0141421	0.145717						0.949167	0.525
	O88569	HNRNPA2B1	Hnrnpa2b1 Heterogeneous nuclear ribonucleoproteins A2/B1	1.09667	1.44	1.13667	1.035	0.973333	0.903333	0.973333	0.813333					0.0950438	0.0565685	0.0288675	0.0636396	0.0550757	0.0378594	0.110151	0.061101					1.045	1.04792
	P62301	RPS13	Rps13 40S ribosomal protein S13	0.893333		1.185	0.87	0.94	1.09	0.973333	1.07667					0.10504		0.586899		0.0818535		0.12897	0.162891					0.997917	1.01222
	Q62376	SNRNP70	Snrnp70 U1 small nuclear ribonucleoprotein 70 kDa	1.04667		1.20667	1.115			0.97	0.76					0.051316		0.165025	0.0919239			0.151327	0.0282843					1.07444	0.9375
	B2RRD7	BRPF1	Brpf1 Peregrin							0.97																		0.97
	P62267	RPS23	Rps23 40S ribosomal protein S23	0.87		0.986667	0.775	0.9	1.06667	0.966667	1.02					0.0953939		0.205264	0.0353553	0.052915	0.0416333	0.0929157	0.034641					0.930833	0.953889
	P62264	RPS14	Rps14 40S ribosomal protein S14	0.856667		0.99	0.7	0.88		0.966667	0.953333					0.090185		0.19	0.0282843	0.069282		0.120554	0.0602771					0.923333	0.826667
	P62918	RPL8	Rpl8 60S ribosomal protein L8	0.79	0.7	0.976667	0.73	0.84	0.815	0.963333	0.916667							0.195021	0.0282843		0.0919239	0.120139	0.0378594					0.8925	0.790417
	Q61937	NPM1	Npm1 Nucleophosmin	1.04667	1.42	1.15667	1.04	0.953333	1.17333	0.963333	0.78					0.0665833	0.0848528	0.100167	0.0565685	0.0832666	0.0404145	0.144338	0.0866025					1.03	1.10333
	P47955	RPLP1	Rplp1 60S acidic ribosomal protein P1			0.66		0.985		0.96	1.4									0.00707107								0.868333	1.4
	Q7JJ13	BRD2	Brd2 Bromodomain-containing protein 2	0.84		0.973333		0.85		0.96	0.58					0.0141421		0.061101		0.0424264		0.121655						0.905833	0.58
	Q8CGC6	RBM28	Rbm28 RNA-binding protein 28				1.09			0.96	0.94																	0.96	1.015
	P62315	SNRPD1	Snrpd1 Small nuclear ribonucleoprotein Sm D1	1.045				0.866667	0.84	0.955						0.106066				0.0351188		0.0777817						0.955556	0.84
	Q9R0U0	SRSF10	Srsf10 Serine/arginine-rich splicing factor 10	1.03333		1.10667	1.075	0.945		0.953333	1					0.0416333		0.115902	0.0494975	0.0636396		0.080829	0.254558					1.00958	1.0375
	Q9Z1N5	DDX39B	Ddx39b Spliceosome RNA helicase Ddx39b	1.09	1.35	1.05667	1.1	0.986667	0.89	0.95	0.856667					0.05	0.0707107	0.100664	0.0282843	0.0472582	0.0360555	0.0655744	0.0776745					1.02083	1.04917
	Q6PFR5	TRA2A	Tra2a Transformer-2 protein homolog alpha	1.075		1.03				0.95	0.8					0.106066		0.0984886				0.108167						1.01833	0.8
	P29416	HEXA	Hexa Beta-hexosaminidase subunit alpha							0.95																		0.95
	B1AZI6	THOC2	Thoc2 THO complex subunit 2	0.95		1.325				0.946667	0.87					0.0282843		0.00707107				0.106927	0.438406					1.07389	0.87
	P20029	HSPA5	Hspa5 Endoplasmic reticulum chaperone BiP	1.05667	1.24	1.13333	1.14	1.03667	0.933333	0.946667	0.886667					0.109697	0.0424264	0.132791	0	0.140119	0.011547	0.254231	0.0929157					1.04333	1.05
	P68433	HIST1H3A	Hist1h3a Histone H3.1	0.98		1.17	1.1	0.986667	0.97	0.946667	0.94					0.113137				0.115902		0.0814453						1.02083	1.00333
	Q9ESX5	DKC1	Dkc1 H/ACA ribonucleoprotein complex subunit DKC1	0.986667		1.05	1.065	0.97		0.946667	0.836667					0.170098		0.043589	0.0353553			0.140119	0.0750555					0.988333	0.950833
	Q8K2F0	BRD3	Brd3 Bromodomain-containing protein 3			1.02		0.77		0.946667								0.0141421				0.0757188						0.912222
	Q60668	HNRNPD	Hnrnpd Heterogeneous nuclear ribonucleoprotein D0	1.12667	1.29	1.14333	0.95	0.97	0.776667	0.943333	0.77					0.0960902	0.0707107	0.0321455	0.0707107	0.0793725	0.057735	0.0305505	0.0141421					1.04583	0.946667
	P63276	RPS17	Rps17 40S ribosomal protein S17	0.916667	0.95	1.02333	0.735	0.916667	0.96	0.943333	1.04					0.0896289		0.195021	0.00707107	0.0550757	0.0264575	0.105987	0.121655					0.95	0.92125
	P50580	PA2G4	Pa2g4 Proliferation-associated protein 2G4	1.11	1.04	0.94	0.51	0.88	0.94	0.943333	0.956667					0.0141421	0.169706	0.3751	0.0141421			0.0814453	0.0152753					0.968333	0.861667
	P47915	RPL29	Rpl29 60S ribosomal protein L29	0.83		0.895		0.86		0.94	1.21333							0.26163		0.0565685		0.0655744	0.226789					0.88125	1.21333
	Q08943	SSRP1	Ssrp1 FACT complex subunit SSRP1	0.973333		1.06333	0.915			0.94	0.88					0.0450925		0.0568624	0.0212132			0.0916515	0.14					0.992222	0.8975
	Q99KC8	VWA5A	Vwa5a von Willebrand factor A domain-containing protein					1.27	1.11667	0.94										0.381838	0.0568624							1.105	1.11667
	P62960	YBX1	Ybx1 Nuclease-sensitive element-binding protein 1	1.01667				0.96	1.21	0.94	0.99					0.126623				0.144222	0.07	0.02	0.173494					0.972222	1.1
	Q93092	TALDO1	Taldo1 Transaldolase	1.24				0.95	0.936667	0.94						0.353553				0.0458258	0.0152753							1.04333	0.936667
	Q9EQU5	SET	Set Protein SET	1.01				0.936667	0.81	0.94						0.185203				0.051316	0.01							0.962222	0.81
	Q99LT0	DPY30	Dpy30 Protein dpy-30 homolog	1.15				0.92		0.94																		1.00333
	Q8K194	SNRNP27	Snrnp27 U4/U6.U5 small nuclear ribonucleoprotein 27 kDa pr	0.91		0.92				0.94	0.57					0.03												0.923333	0.57
	Q9ESU6	BRD4	Brd4 Bromodomain-containing protein 4	1		0.933333	1	0.8		0.936667	0.74					0.10583		0.115902		0.0707107		0.0896289						0.9175	0.87
	P84228	HIST1H3B	Hist1h3b Histone H3.2	0.97		1.08	1.125	0.98	0.97	0.933333	0.94					0.104403		0.08544	0.0353553	0.147309		0.110151	0.02					0.990833	1.01167
	P83882	RPL36A	Rpl36a 60S ribosomal protein L36a	0.853333		0.76	0.74	0.89		0.933333	1.15					0.12741				0.127279		0.0862168	0.06245					0.859167	0.945
	Q3TEA8	HP1BP3	Hp1bp3 Heterochromatin protein 1-binding protein 3			1.19333	1.12			0.933333	0.89							0.141892	0			0.0907377	0.10583					1.06333	1.005
	P51410	RPL9	Rpl9 60S ribosomal protein L9				0.69			0.933333	1.1											0.0737111						0.933333	0.895
	Q8VDW0	DDX39A	Ddx39a ATP-dependent RNA helicase DDX39A	1.08333	1.29	1.02	1.09	1	0.88	0.93	0.895					0.0503322	0.0848528	0.113578	0.0141421	0.052915	0.01	0.0781025	0.0353553					1.00833	1.03875
	P0C0S6	H2AFZ	H2afz Histone H2A.Z	1	1.285	1.15667	1.1	0.99	0.966667	0.93	0.89						0.148492	0.120968	0.0565685	0.113137	0.0404145	0.0793725	0.0655744					1.01917	1.06042
	Q3THW5	H2AFV	H2afv Histone H2A.V	1	1.285	1.15667	1.1	0.99	0.966667	0.93	0.89						0.148492	0.120968	0.0565685	0.113137	0.0404145	0.0793725	0.0655744					1.01917	1.06042
	P24369	PPIB	Ppib Peptidyl-prolyl cis-trans isomerase B	1.07333		1.18333	1.09	0.923333		0.93	0.87					0.115902		0.231157	0	0.0929157		0.0793725						1.0275	0.98
	P47962	RPL5	Rpl5 60S ribosomal protein L5	0.98	0.73	1.01333	0.79	0.903333	0.655	0.926667	1.17333					0.19		0.250267	0.0282843	0.0152753	0.00707107	0.0907377	0.110604					0.955833	0.837083
	P29391	FTL1	Ftl1 Ferritin light chain 1	1.05333				1.01		0.92	1.025					0.18037				0.163707			0.0494975					0.994444	1.025
	Q99PT1	ARHGDIA	Arhgdia Rho GDP-dissociation inhibitor 1	1.05667	0.79			0.956667	1.00333	0.92						0.285365	0.0707107			0.130512	0.0832666							0.977778	0.896667
	P62855	RPS26	Rps26 40S ribosomal protein S26	0.825		0.73		0.89		0.92	1.11					0.0636396				0.03								0.84125	1.11
	P70670	NACA	Naca Nascent polypeptide-associated complex subunit alp	0.923333		0.37		0.856667		0.92	1.46					0.10504				0.0550757		0.0964365						0.7675	1.46
	Q60817	NACA	Naca Nascent polypeptide-associated complex subunit alp	0.923333		0.37		0.856667		0.92	1.46					0.10504				0.0550757		0.0964365						0.7675	1.46
	P62892	RPL39	Rpl39 60S ribosomal protein L39							0.92																		0.92
	Q9JKB3	YBX3	Ybx3 Y-box-binding protein 3	0.993333				0.94		0.92						0.135769				0.163707		0.0565685						0.951111
	O09167	RPL21	Rpl21 60S ribosomal protein L21	0.886667		0.96	0.74	0.866667	1.19	0.916667	1.09667					0.175024		0.21166	0	0.092376		0.0650641	0.0251661					0.9075	1.00889
	P62900	RPL31	Rpl31 60S ribosomal protein L31	0.85		0.73		0.9		0.913333										0.0556776		0.140119						0.848333
	P63101	YWHAZ	Ywhaz 14-3-3 protein zeta/delta	1.13333	0.85	1.49	1.32	1.11	0.96	0.91						0.202073	0.0707107	0.381838		0.117898	0.02							1.16083	1.04333
	P51859	HDGF	Hdgf Hepatoma-derived growth factor	0.99		0.72		0.983333	1.01667	0.905						0.0888819				0.150444	0.0550757	0.0353553						0.899583	1.01667
	Q9R1C7	PRPF40A	Prpf40a Pre-mRNA-processing factor 40 homolog A	1.09333		1.23667	0.9	0.92		0.905	0.706667					0.170392		0.115902	0.0565685			0.148492	0.10504					1.03875	0.803333
	Q08288	LYAR	Lyar Cell growth-regulating nucleolar protein			1.07	0.99			0.905	0.85											0.0212132						0.9875	0.92
	P18760	CFL1	Cfl1 Cofilin-1	1.18667	0.935	1.37	0.83	1.02667	0.91	0.9	1.035					0.225019	0.0353553	0.0282843	0.0989949	0.142945	0.03		0.106066					1.12083	0.9275
	Q9DBJ1	PGAM1	Pgam1 Phosphoglycerate mutase 1	1.01333	0.785			0.963333	0.93	0.9	1.27					0.295014	0.0777817			0.105987	0.01							0.958889	0.995
	P62806	HIST1H4A	Hist1h4a Histone H4	0.95	1.465	1.34	1.24	0.943333	1.05667	0.9	1.02					0.0655744	0.162635	0.28	0.0848528	0.10116	0.0960902	0.052915	0.10583					1.03333	1.19542
	P14115	RPL27A	Rpl27a 60S ribosomal protein L27a		0.8	0.903333	0.755	0.8		0.9	1.06							0.175024	0.0212132			0.08	0.052915					0.867778	0.871667
	P51660	HSD17B4	Hsd17b4 Peroxisomal multifunctional enzyme type 2	1.34667		1.21				0.9	1.09					0.341955												1.15222	1.09
	Q9R0P6	SEC11A	Sec11a Signal peptidase complex catalytic subunit SEC11A			1.09				0.9	0.87												0.0141421					0.995	0.87
	P25976	UBTF	Ubtf Nucleolar transcription factor 1			1.01	0.87			0.9	0.86							0.0556776	0.0424264			0.131149	0.183303					0.955	0.865
	Q3UHX2	PDAP1	Pdap1 28 kDa heat- and acid-stable phosphoprotein	0.893333		0.913333	0.585	0.795		0.896667	0.81					0.0971253		0.258908	0.0777817	0.0353553		0.0404145						0.874583	0.6975
	Q3UY34	CUSTOS	Custos Protein CUSTOS	1.02				0.99		0.89	0.57					0.072111				0.0707107								0.966667	0.57
	Q3TWW8	SRSF6	Srsf6 Serine/arginine-rich splicing factor 6	0.973333		0.98	0.835	0.89		0.89	0.726667					0.0416333		0.06245	0.0636396	0.0360555		0.104403	0.119304					0.933333	0.780833
	P61255	RPL26	Rpl26 60S ribosomal protein L26	0.79		1.03	0.72	0.84		0.89	1.08333					0.0141421		0.424264	0.0282843	0.052915		0.115326	0.107858					0.8875	0.901667
	P56959	FUS	Fus RNA-binding protein FUS	1.03		1.105	0.97	0.8		0.89	0.79					0.127279		0.120208	0.0282843			0.0781025	0.117898					0.95625	0.88
	O70310	NMT1	Nmt1 Glycylpeptide N-tetradecanoyltransferase 1	1.06	1.05					0.89	1.57																	0.975	1.31
	Q9JM93	ARL6IP4	Arl6ip4 ADP-ribosylation factor-like protein 6-interacting							0.89	0.69											0.113137						0.89	0.69
	Q9D883	U2AF1	U2af1 Splicing factor U2AF 35 kDa subunit	1.035		1.05	1.08			0.89	0.73					0.219203			0.0989949			0.0989949	0.0707107					0.991667	0.905
	P02301	H3F3C	H3f3c Histone H3.3C	0.93		1.07	1.48	0.936667	0.97	0.886667	1.04					0.155563		0.0424264	0.537401	0.109697		0.100167						0.955833	1.16333
	P84244	H3F3A	H3f3a Histone H3.3	0.93		1.07	1.48	0.936667	0.97	0.886667	1.04					0.155563		0.0424264	0.537401	0.109697		0.100167						0.955833	1.16333
	Q569Z6	THRAP3	Thrap3 Thyroid hormone receptor-associated protein 3	1.03		1.07333	0.99	0.806667		0.886667	0.6					0.0360555		0.188237	0.0141421	0.0757188		0.0986577						0.949167	0.795
	Q6NVF9	CPSF6	Cpsf6 Cleavage and polyadenylation specificity factor su	1.14		1.05		1.125	1.12333	0.885	0.68					0.0989949		0.494975		0.205061	0.057735	0.0919239						1.05	0.901667
	Q9D937	CIMAGEIPI-SP|Q9D937|CK098_MOUSE	cimageipi-sp|Q9D937|CK098_MOUSE Uncharacterized protein C11orf98 homolog							0.885	0.7											0.0636396						0.885	0.7
	P61358	RPL27	Rpl27 60S ribosomal protein L27	0.923333		0.79		0.866667		0.883333	1.01					0.161967				0.090185		0.080829	0.212132					0.865833	1.01
	Q62093	SRSF2	Srsf2 Serine/arginine-rich splicing factor 2	1.06667		0.966667	0.715	0.9		0.883333	0.66					0.0550757		0.12897	0.0212132	0.0916515		0.051316	0.0264575					0.954167	0.6875
	P11031	SUB1	Sub1 Activated RNA polymerase II transcriptional coacti	0.82		0.923333	0.67	0.893333		0.883333	0.725					0.242693		0.198578	0.0424264	0.117189		0.0723418	0.0494975					0.88	0.6975
	P67984	RPL22	Rpl22 60S ribosomal protein L22	0.82				0.82		0.883333	0.92											0.0585947						0.841111	0.92
	Q61686	CBX5	Cbx5 Chromobox protein homolog 5	0.845		1.05	1.025			0.883333	0.68					0.00707107		0.08544	0.0212132			0.0776745						0.926111	0.8525
	Q9D7S7	RPL22L1	Rpl22l1 60S ribosomal protein L22-like 1					0.95		0.88	1.04																	0.915	1.04
	Q9DB15	MRPL12	Mrpl12 39S ribosomal protein L12, mitochondrial	1.02		0.71		0.82		0.88						0.141421												0.8575
	P18608	HMGN1	Hmgn1 Non-histone chromosomal protein HMG-14			0.96				0.88																		0.92
	Q62446	FKBP3	Fkbp3 Peptidyl-prolyl cis-trans isomerase FKBP3	1.05333	0.83	0.47				0.88						0.170392						0.0282843						0.801111	0.83
	Q6ZPZ3	ZC3H4	Zc3h4 Zinc finger CCCH domain-containing protein 4	1.44					0.96	0.88																		1.16	0.96
	Q91ZX7	LRP1	Lrp1 Prolow-density lipoprotein receptor-related protei							0.88	1.28												0.0424264					0.88	1.28
	P10853	HIST1H2BF	Hist1h2bf Histone H2B type 1-F/J/L	0.93	1.28	1.19667	1.16	0.933333	0.93	0.88	0.98					0.0608276	0.0424264	0.166533	0.0424264	0.111505	0.0173205	0.069282	0.144222					0.985	1.0875
	P10854	HIST1H2BM	Hist1h2bm Histone H2B type 1-M	0.93	1.28	1.19667	1.16	0.933333	0.93	0.88	0.98					0.0608276	0.0424264	0.166533	0.0424264	0.111505	0.0173205	0.069282	0.144222					0.985	1.0875
	Q64475	HIST1H2BB	Hist1h2bb Histone H2B type 1-B	0.93	1.28	1.19667	1.16	0.933333	0.93	0.88	0.98					0.0608276	0.0424264	0.166533	0.0424264	0.111505	0.0173205	0.069282	0.144222					0.985	1.0875
	Q64478	HIST1H2BH	Hist1h2bh Histone H2B type 1-H	0.93	1.28	1.19667	1.16	0.933333	0.93	0.88	0.98					0.0608276	0.0424264	0.166533	0.0424264	0.111505	0.0173205	0.069282	0.144222					0.985	1.0875
	Q64525	HIST2H2BB	Hist2h2bb Histone H2B type 2-B	0.93	1.28	1.19667	1.16	0.933333	0.93	0.88	0.98					0.0608276	0.0424264	0.166533	0.0424264	0.111505	0.0173205	0.069282	0.144222					0.985	1.0875
	Q6ZWY9	HIST1H2BC	Hist1h2bc Histone H2B type 1-C/E/G	0.93	1.28	1.19667	1.16	0.933333	0.93	0.88	0.98					0.0608276	0.0424264	0.166533	0.0424264	0.111505	0.0173205	0.069282	0.144222					0.985	1.0875
	Q8CGP1	HIST1H2BK	Hist1h2bk Histone H2B type 1-K	0.93	1.28	1.19667	1.16	0.933333	0.93	0.88	0.98					0.0608276	0.0424264	0.166533	0.0424264	0.111505	0.0173205	0.069282	0.144222					0.985	1.0875
	Q8CGP2	HIST1H2BP	Hist1h2bp Histone H2B type 1-P	0.93	1.28	1.19667	1.16	0.933333	0.93	0.88	0.98					0.0608276	0.0424264	0.166533	0.0424264	0.111505	0.0173205	0.069282	0.144222					0.985	1.0875
	P27661	H2AFX	H2afx Histone H2AX	0.95	1.325	1.13667	1.08	0.933333	0.913333	0.876667	0.85					0.0793725	0.0919239	0.083865	0.0282843	0.0945163	0.023094	0.0896289	0.0264575					0.974167	1.04208
	P14211	CALR	Calr Calreticulin	1.09	1.13	1.09	0.78	0.906667	0.733333	0.876667	1.06667					0.072111	0.0848528	0.424264		0.0416333	0.0305505	0.207926	0.110151					0.990833	0.9275
	P62751	RPL23A	Rpl23a 60S ribosomal protein L23a	0.863333		0.75		0.8	0.75	0.876667	0.853333					0.137961				0.072111	0.113137	0.132035	0.051316					0.8225	0.801667
	P62911	RPL32	Rpl32 60S ribosomal protein L32	0.8		0.865	0.73	0.77		0.876667	1.01667							0.205061	0.0424264			0.0602771	0.0723418					0.827917	0.873333
	P10922	H1F0	H1f0 Histone H1.0			0.99	0.99			0.875	0.805								0.0424264			0.0919239	0.0777817					0.9325	0.8975
	Q8K019	BCLAF1	Bclaf1 Bcl-2-associated transcription factor 1	1.13333		1.05667	0.87	0.87		0.873333	0.5					0.0472582		0.0404145	0.0424264	0.0565685		0.0680686						0.983333	0.685
	Q6PDM2	SRSF1	Srsf1 Serine/arginine-rich splicing factor 1	1.01333		0.993333	0.91	0.866667		0.873333	0.753333					0.0680686		0.0650641	0.0424264	0.0404145		0.0757188	0.070946					0.936667	0.831667
	Q64523	HIST2H2AC	Hist2h2ac Histone H2A type 2-C	0.953333	1.39	1.13667	1.075		0.9	0.873333	0.856667					0.0737111		0.083865	0.0212132		0.0282843	0.0757188	0.0450925					0.987778	1.05542
	Q6GSS7	HIST2H2AA1	Hist2h2aa1 Histone H2A type 2-A	0.953333	1.39	1.13667	1.075		0.9	0.873333	0.856667					0.0737111		0.083865	0.0212132		0.0282843	0.0757188	0.0450925					0.987778	1.05542
	Q9R020	ZRANB2	Zranb2 Zinc finger Ran-binding domain-containing protein	0.99		0.98				0.87	0.54							0.551543										0.946667	0.54
	O35326	SRSF5	Srsf5 Serine/arginine-rich splicing factor 5	0.98		1.00333	0.93	0.823333		0.866667	0.75					0.03		0.0404145	0.0707107	0.0208167		0.0650641	0.155563					0.918333	0.84
	P26043	RDX	Rdx Radixin	0.97		0.72		0.79		0.865						0.0556776						0.0494975						0.83625
	P99027	RPLP2	Rplp2 60S acidic ribosomal protein P2	0.9		0.916667	0.615	0.88		0.863333	0.88					0.141774		0.215019	0.00707107	0.07		0.0602771						0.89	0.7475
	P43277	HIST1H1D	Hist1h1d Histone H1.3	0.87		1.24667	1.23	0.89	1.14	0.86	0.933333					0.0707107		0.231805		0.141421	0.0173205	0.0848528	0.125033					0.966667	1.10111
	Q922R8	PDIA6	Pdia6 Protein disulfide-isomerase A6	1.25333	1.29	1.48	0.72	1.17667	0.913333	0.86	1.09					0.109697	0.0282843	0.141421		0.197315	0.0305505		0.210713					1.1925	1.00333
	P14148	RPL7	Rpl7 60S ribosomal protein L7	0.85		0.906667	0.705	0.866667		0.86	0.936667					0.153948		0.195021	0.0353553	0.0862168		0.06	0.011547					0.870833	0.820833
	Q6A026	PDS5A	Pds5a Sister chromatid cohesion protein PDS5 homolog A			1.7	1.45			0.86	1.62																	1.28	1.535
	P0DP26	CALM1	Calm1 Calmodulin-1			0.83				0.86																		0.845
	P0DP27	CALM2	Calm2 Calmodulin-2			0.83				0.86																		0.845
	P0DP28	CALM3	Calm3 Calmodulin-3			0.83				0.86																		0.845
	Q9CZM2	RPL15	Rpl15 60S ribosomal protein L15	0.843333		0.886667	0.73	0.913333	0.895	0.856667	0.92					0.170978		0.142945	0.0141421	0.112398	0.106066	0.070946	0.034641					0.875	0.848333
	P19253	RPL13A	Rpl13a 60S ribosomal protein L13a	0.91		0.913333	0.74	0.87		0.856667	1.06333					0.127279		0.220076	0.0141421	0.121244		0.0450925	0.0702377					0.8875	0.901667
	Q64522	HIST2H2AB	Hist2h2ab Histone H2A type 2-B	0.935		1.13333	1.065	1.01		0.853333	0.8					0.0919239		0.0896289	0.00707107			0.083865						0.982917	0.9325
	P41105	RPL28	Rpl28 60S ribosomal protein L28	0.74		0.886667	0.7	0.76	0.71	0.853333	1.12333					0.0565685		0.201329		0.0282843		0.0550757	0.061101					0.81	0.844444
	Q6ZWV7	RPL35	Rpl35 60S ribosomal protein L35	0.67		0.71	0.76			0.853333	0.86					0.04						0.0702377						0.744444	0.81
	P08003	PDIA4	Pdia4 Protein disulfide-isomerase A4	1.08	1.235			1.14667	0.905	0.85						0.06245	0.0212132			0.249065	0.0353553							1.02556	1.07
	Q8BTI8	SRRM2	Srrm2 Serine/arginine repetitive matrix protein 2	1.05		0.97	0.735	0.936667		0.85	0.59					0.087178		0.0556776	0.0353553	0.119304		0.03	0.113137					0.951667	0.6625
	P97762	RP9	rp9 Retinitis pigmentosa 9 protein homolog			1.14				0.85	0.43																	0.995	0.43
	Q01730	RSU1	Rsu1 Ras suppressor protein 1							0.85																		0.85
	P84104	SRSF3	Srsf3 Serine/arginine-rich splicing factor 3	0.996667		0.98	0.925	0.866667		0.843333	0.75					0.0450925		0.06	0.0919239	0.023094		0.10116	0.06245					0.921667	0.8375
	P97868	RBBP6	Rbbp6 E3 ubiquitin-protein ligase RBBP6	0.925		1.045				0.84						0.0777817		0.0777817				0.113137						0.936667
	Q99L45	EIF2S2	Eif2s2 Eukaryotic translation initiation factor 2 subunit	1.08333			0.72	1.02667		0.84	0.86					0.133167				0.0503322		0.0888819						0.983333	0.79
	Q8VE97	SRSF4	Srsf4 Serine/arginine-rich splicing factor 4	0.98		0.976667	0.855	0.906667		0.84	0.736667					0.0655744		0.0450925	0.0353553	0.0152753		0.0360555	0.111505					0.925833	0.795833
	P43276	HIST1H1B	Hist1h1b Histone H1.5	0.863333		1.26667	1.2	0.886667		0.84	0.78					0.0378594		0.267644	0.0848528	0.0907377		0.052915						0.964167	0.99
	Q9JMG1	EDF1	Edf1 Endothelial differentiation-related factor 1					0.8		0.84																		0.82
	Q3UEB3	PUF60	Puf60 Poly(U)-binding-splicing factor PUF60	1.48		1.38				0.84						0.311127												1.23333
	Q3UL36	ARGLU1	Arglu1 Arginine and glutamate-rich protein 1	1.01		0.945	0.82			0.84	0.73							0.0919239										0.931667	0.775
	Q9JHJ0	TMOD3	Tmod3 Tropomodulin-3							0.84																		0.84
	Q9Z2I0	LETM1	Letm1 Mitochondrial proton/calcium exchanger protein							0.84																		0.84
	P43274	HIST1H1E	Hist1h1e Histone H1.4	0.893333		1.23667	1.165	0.876667	1.12	0.836667	0.933333					0.0568624		0.225019	0.0919239	0.100167		0.0723418	0.125033					0.960833	1.07278
	Q05D44	EIF5B	Eif5b Eukaryotic translation initiation factor 5B	0.963333				0.87		0.836667	0.975					0.242143				0.06245		0.0585947	0.106066					0.89	0.975
	O55142	RPL35A	Rpl35a 60S ribosomal protein L35a	0.6		0.87		0.77		0.836667	0.785									0.0424264		0.112398	0.00707107					0.769167	0.785
	P15864	HIST1H1C	Hist1h1c Histone H1.2	0.883333		1.24333	1.165	0.82	1.14	0.833333	0.933333					0.0550757		0.237136	0.0919239	0.0565685	0.0173205	0.0757188	0.125033					0.945	1.07944
	Q9DBE9	FTSJ3	Ftsj3 pre-rRNA processing protein FTSJ3	1.2		1.21333	1.08			0.833333	0.883333							0.241316				0.0351188	0.162583					1.08222	0.981667
	Q9D0F4	NKAP	Nkap NF-kappa-B-activating protein			0.98	0.865			0.83	0.53							0.12	0.0777817			0.0888819						0.905	0.6975
	E9Q5C9	NOLC1	Nolc1 Nucleolar and coiled-body phosphoprotein 1	0.793333		0.96	1.11	0.876667	1.10667	0.83	0.553333					0.109697		0.072111	0.0707107	0.0208167	0.111505	0.0264575	0.0450925					0.865	0.923333
	P40201	CHD1	Chd1 Chromodomain-helicase-DNA-binding protein 1							0.83																		0.83
	Q99M28	RNPS1	Rnps1 RNA-binding protein with serine-rich domain 1	1.00333		0.946667	0.94	0.8		0.823333	0.76					0.290057		0.057735	0.0282843	0.0424264		0.0665833	0.0565685					0.893333	0.85
	Q61171	PRDX2	Prdx2 Peroxiredoxin-2	1.07	0.835			1.01667	0.896667	0.82						0.130767	0.0777817			0.161658	0.0208167							0.968889	0.865833
	Q8BL97	SRSF7	Srsf7 Serine/arginine-rich splicing factor 7	0.966667		0.99	0.895	0.823333		0.82	0.685					0.0550757		0.0458258	0.0494975	0.0378594		0.069282	0.0919239					0.9	0.79
	P20060	HEXB	Hexb Beta-hexosaminidase subunit beta							0.82																		0.82
	Q8BGD9	EIF4B	Eif4b Eukaryotic translation initiation factor 4B	1.13667	1.145	0.56	0.88	1.33333	0.97	0.81						0.237978	0.120208			0.378594	0.0424264							0.96	0.998333
	Q5SVQ0	KAT7	Kat7 Histone acetyltransferase KAT7			1.1	0.96			0.81	0.62											0.0282843						0.955	0.79
	A2AR02	PPIG	Ppig Peptidyl-prolyl cis-trans isomerase G			0.963333	0.945			0.81	0.72							0.0814453	0.0777817			0.0458258						0.886667	0.8325
	Q8BGS0	MAK16	Mak16 Protein MAK16 homolog							0.81	0.81																	0.81	0.81
	P26350	PTMA	Ptma Prothymosin alpha	0.866667	0.8	0.37		0.876667	0.88	0.805						0.115036	0.0848528			0.090185	0.052915	0.162635						0.729583	0.84
	Q5SUF2	LUC7L3	Luc7l3 Luc7-like protein 3	1		0.97				0.805						0.0282843						0.0353553						0.925
	Q7TNV0	DEK	Dek Protein DEK	0.98		0.995	0.78	0.886667		0.803333	0.913333					0.108167		0.120208		0.0665833		0.135769	0.0351188					0.91625	0.846667
	P43275	HIST1H1A	Hist1h1a Histone H1.1	0.896667		1.23	1.14	0.885		0.8	0.85					0.061101		0.246374		0.0777817		0.04	0.113137					0.952917	0.995
	Q52KI8	SRRM1	Srrm1 Serine/arginine repetitive matrix protein 1	1.03667		0.923333	0.68	0.863333		0.796667	0.59					0.168028		0.185023	0	0.0960902		0.0776745	0.0282843					0.905	0.635
	P08905	LYZ2	Lyz2 Lysozyme C-2							0.79	0.44																	0.79	0.44
	Q9QX47	SON	Son Protein SON	1.19667		1.01	1.03			0.786667	0.6					0.335012						0.080829						0.997778	0.815
	Q9D945	LLPH	Llph Protein LLP homolog							0.78	0.62																	0.78	0.62
	Q80XU3	NUCKS1	Nucks1 Nuclear ubiquitous casein and cyclin-dependent kin	0.73		0.905		0.72		0.78	0.66							0.233345				0.1						0.78375	0.66
	Q99JF8	PSIP1	Psip1 PC4 and SFRS1-interacting protein	0.91		1.22333	1.09	1.01		0.77	0.71					0.0565685		0.184481	0.0989949			0.01	0.169706					0.978333	0.9
	Q9WUU7	CTSZ	Ctsz Cathepsin Z	1.38				1.87	2.05667	0.76	2.14									0.485077	0.0665833							1.33667	2.09833
	Q9JKR6	HYOU1	Hyou1 Hypoxia up-regulated protein 1	1.15333	1.19	0.85		1.12333	0.95	0.76						0.205264				0.212211	0.0608276							0.971667	1.07
	P17095	HMGA1	Hmga1 High mobility group protein HMG-I/HMG-Y			0.93		0.71		0.76	0.57											0.111355						0.8	0.57
	Q920A5	SCPEP1	Scpep1 Retinoid-inducible serine carboxypeptidase	1.195				1.42	1.84	0.75						0.00707107												1.12167	1.84
	Q3UMU9	HDGFL2	Hdgfl2 Hepatoma-derived growth factor-related protein 2	0.866667		1.04	1.09	0.953333		0.746667	0.62					0.0305505		0.06245	0.0848528	0.0814453		0.0378594						0.901667	0.855
	P16675	CTSA	Ctsa Lysosomal protective protein					1.53	1.33	0.74	1.555									0.508626	0.0754983		0.487904					1.135	1.4425
	P57759	ERP29	Erp29 Endoplasmic reticulum resident protein 29					1.075	0.98	0.74										0.275772								0.9075	0.98
	Q640M1	UTP14A	Utp14a U3 small nucleolar RNA-associated protein 14 homol							0.74																		0.74
	Q64152	BTF3	Btf3 Transcription factor BTF3							0.74																		0.74
	P31230	AIMP1	Aimp1 Aminoacyl tRNA synthase complex-interacting multif	1.37667	0.975			1.12	1	0.73						0.194251	0.0212132											1.07556	0.9875
	Q8CGZ0	CHERP	Cherp Calcium homeostasis endoplasmic reticulum protein					0.935		0.72										0.0212132		0.0424264						0.8275
	O09159	MAN2B1	Man2b1 Lysosomal alpha-mannosidase							0.72																		0.72
	Q6IRU5	CLTB	Cltb Clathrin light chain B					0.97		0.71																		0.84
	P09602	HMGN2	Hmgn2 Non-histone chromosomal protein HMG-17	0.84		0.91	0.82			0.705						0.141421		0.0264575	0.0424264			0.0353553						0.818333	0.82
	Q0P678	ZC3H18	Zc3h18 Zinc finger CCCH domain-containing protein 18	0.79		0.913333	1.005			0.703333	0.66							0.116762	0.0919239			0.100167						0.802222	0.8325
	O08585	CLTA	Clta Clathrin light chain A	1.1				1.30667	1.06333	0.7										0.28746	0.0568624							1.03556	1.06333
	Q9DBU6	RSRC1	Rsrc1 Serine/Arginine-related protein 53			0.963333	0.58			0.7	0.52							0.20108										0.831667	0.55
	Q9Z315	SART1	Sart1 U4/U6.U5 tri-snRNP-associated protein 1							0.7																		0.7
	Q61687	ATRX	Atrx Transcriptional regulator ATRX					1.02		0.69	0.79																	0.855	0.79
	Q9EQH2	ERAP1	Erap1 Endoplasmic reticulum aminopeptidase 1	1.58				0.9		0.69																		1.05667
	Q91XV3	BASP1	Basp1 Brain acid soluble protein 1	1.09667		1.10667	0.87	0.73		0.69	0.83					0.159478		0.251462	0.0848528				0.0707107					0.905833	0.85
	Q9ET22	DPP7	Dpp7 Dipeptidyl peptidase 2	1.15						0.68																		0.915
	B2RXS4	PLXNB2	Plxnb2 Plexin-B2							0.62																		0.62
	Q02819	NUCB1	Nucb1 Nucleobindin-1	1.27333				0.92		0.52						0.128582												0.904444
	P97494	GCLC	Gclc Glutamate--cysteine ligase catalytic subunit					3.43																				3.43
	Q9D8T2	GSDMDC1	Gsdmdc1 Gasdermin-D					3.29333	1.95333											0.67951	0.160416							3.29333	1.95333
	Q9DBT5	AMPD2	Ampd2 AMP deaminase 2					3.18												0.778267								3.18
	P49138	MAPKAPK2	Mapkapk2 MAP kinase-activated protein kinase 2					2.98	1.86333												0.151767							2.98	1.86333
	P63085	MAPK1	Mapk1 Mitogen-activated protein kinase 1					2.745												0.120208								2.745
	Q5SUR0	PFAS	Pfas Phosphoribosylformylglycinamidine synthase					2.60667	1.23											0.786914	0.115326							2.60667	1.23
	Q9JK81	MYG1	Myg1 UPF0160 protein MYG1, mitochondrial	1.95	0.94			2.59								0.608112												2.27	0.94
	Q61753	PHGDH	Phgdh D-3-phosphoglycerate dehydrogenase	1.42	1.105	2.745		2.32667	1.42667		1.6					0.225167	0.120208	0.586899		0.368556	0.0305505							2.16389	1.37722
	Q9CQ60	PGLS	Pgls 6-phosphogluconolactonase		0.84			2.32667	1.31											0.637992	0.111355							2.32667	1.075
	P45376	AKR1B1	Akr1b1 Aldose reductase	1.45333	1			2.27667	1.39333							0.127017	0.0848528			0.439242	0.0208167							1.865	1.19667
	F6ZDS4	TPR	Tpr Nucleoprotein TPR	1.79	11.16			2.225								0.259422	12.5016			1.492								2.0075	11.16
	Q8BV66	IFI44	Ifi44 Interferon-induced protein 44					2.15333	1.38333											0.455009	0.0472582							2.15333	1.38333
	Q9JK23	PSMG1	Psmg1 Proteasome assembly chaperone 1	1.84				2.07																				1.955
	P97371	PSME1	Psme1 Proteasome activator complex subunit 1	1.7	1.14			2.03667	1.50667							0.484458	0.19799			0.508462	0.144338							1.86833	1.32333
	Q6A028	SWAP70	Swap70 Switch-associated protein 70					2.01																				2.01
	Q8VBT6	APOBR	Apobr Apolipoprotein B receptor					1.995												0.176777								1.995
	P25206	MCM3	Mcm3 DNA replication licensing factor MCM3	1.27	1.51			1.98667	1.16333								0.0424264			0.262742	0.0550757							1.62833	1.33667
	Q80X90	FLNB	Flnb Filamin-B	1.86	1.07			1.98	1.35667		2.31									0.212838	0.080829							1.92	1.57889
	Q3TLH4	PRRC2C	Prrc2c Protein PRRC2C	1.55667				1.97667								0.395517				0.929211								1.76667
	Q3TW96	UAP1L1	Uap1l1 UDP-N-acetylhexosamine pyrophosphorylase-like prot					1.97	1.34											0.46669	0.0173205							1.97	1.34
	P07742	RRM1	Rrm1 Ribonucleoside-diphosphate reductase large subunit		0.94			1.96	1.49											0.282843	0.0608276							1.96	1.215
	Q8BMJ2	LARS	Lars Leucine--tRNA ligase, cytoplasmic	1.33333	1.135			1.94333	1.38333							0.190088	0.0494975			0.236714	0.0321455							1.63833	1.25917
	P00920	CA2	Ca2 Carbonic anhydrase 2					1.89	1.38333											0.425088	0.124231							1.89	1.38333
	Q1HFZ0	NSUN2	Nsun2 tRNA (cytosine(34)-C(5))-methyltransferase	1.55	1.235			1.86	1.25		1					0.160935	0.0919239				0.0458258							1.705	1.16167
	P27870	VAV1	Vav1 Proto-oncogene vav					1.845	1.18667											0.0353553	0.0950438							1.845	1.18667
	Q8R1F1	FAM129B	Fam129b Niban-like protein 1					1.83333	1.39333											0.092376	0.0450925							1.83333	1.39333
	Q60710	SAMHD1	Samhd1 Deoxynucleoside triphosphate triphosphohydrolase S					1.83	1.39333											0.105357	0.0208167							1.83	1.39333
	P05063	ALDOC	Aldoc Fructose-bisphosphate aldolase C	2.735	1.04			1.77333	1.28							0.657609				0.0981495	0.0458258							2.25417	1.16
	Q05816	FABP5	Fabp5 Fatty acid-binding protein 5	1.23667	0.915			1.75333	1.34							0.335012	0.0636396			0.391195	0							1.495	1.1275
	Q9EPL8	IPO7	Ipo7 Importin-7	1.44	1			1.75	1.35667								0.0565685				0.0378594							1.595	1.17833
	Q91W50	CSDE1	Csde1 Cold shock domain-containing protein E1		1.02			1.75	1.18333		1.16									0.230651	0.070946							1.75	1.12111
	Q9WVA4	TAGLN2	Tagln2 Transgelin-2	1.24667	0.88	1.77	1	1.74333	1.16		1.81					0.168028	0.0848528			0.335609	0.0655744							1.58667	1.2125
	Q8BVE3	ATP6V1H	Atp6v1h V-type proton ATPase subunit H		1.18			1.725	1.23		1.12									0.0919239	0.101489							1.725	1.17667
	Q68FL6	MARS	Mars Methionine--tRNA ligase, cytoplasmic	1.38				1.72	1.35667											0.169706	0.0305505							1.55	1.35667
	P14069	S100A6	S100a6 Protein S100-A6					1.71	1.57											0.848528								1.71	1.57
	Q61699	HSPH1	Hsph1 Heat shock protein 105 kDa	1.34333	0.995		0.94	1.67333	1.24667							0.23029	0.0636396			0.134288	0.0472582							1.50833	1.06056
	P34884	MIF	Mif Macrophage migration inhibitory factor	1.48	0.925			1.66	0.973333							0.217945	0.120208			0.442267	0.0503322							1.57	0.949167
	Q9CWK8	SNX2	Snx2 Sorting nexin-2					1.645	1.19											0.770746	0.226274							1.645	1.19
	Q9Z110	ALDH18A1	Aldh18a1 Delta-1-pyrroline-5-carboxylate synthase	1.69	1.87	1.4		1.64333	1.02667							0.122882	0.0989949	0.052915		0.245425	0.144684							1.57778	1.44833
	Q9D0I9	RARS	Rars Arginine--tRNA ligase, cytoplasmic	1.47667	0.97			1.63333	1.06667							0.247857	0.0424264			0.350761	0.070946							1.555	1.01833
	Q9JIF0	PRMT1	Prmt1 Protein arginine N-methyltransferase 1	1.49667	0.965			1.62667	1.00333							0.211975	0.0494975			0.159478	0.0057735							1.56167	0.984167
	Q8R3C0	MCMBP	Mcmbp Mini-chromosome maintenance complex-binding protei					1.61	0.99												0.0264575							1.61	0.99
	P31254	UBA1Y	Uba1y Ubiquitin-like modifier-activating enzyme 1 Y					1.6																				1.6
	P26516	PSMD7	Psmd7 26S proteasome non-ATPase regulatory subunit 7					1.59												0.0141421								1.59
	Q61316	HSPA4	Hspa4 Heat shock 70 kDa protein 4	1.27	1			1.58667	1.14333							0.141067	0.0848528			0.214554	0.0378594							1.42833	1.07167
	Q00PI9	HNRNPUL2	Hnrnpul2 Heterogeneous nuclear ribonucleoprotein U-like pro	1.55		1.685	1.4	1.58			1.09333							0.120208	0.169706				0.135769					1.605	1.24667
	Q61024	ASNS	Asns Asparagine synthetase [glutamine-hydrolyzing]	1.29	0.91		0.64	1.58	1.07							0.245561	0.0848528			0.208087	0.08544							1.435	0.873333
	P97372	PSME2	Psme2 Proteasome activator complex subunit 2					1.58	1.19667											0.338674	0.0288675							1.58	1.19667
	Q9QYI3	DNAJC7	Dnajc7 DnaJ homolog subfamily C member 7	1.375	1.17	1.465	0.795	1.57	1.2							0.0777817	0.19799	0.233345	0.00707107	0.480833	0.0655744							1.47	1.055
	Q61768	KIF5B	Kif5b Kinesin-1 heavy chain	1.615				1.56	1.26							0.289914												1.5875	1.26
	P50543	S100A11	S100a11 Protein S100-A11					1.55	1.29		1.29										0.155563							1.55	1.29
	P29351	PTPN6	Ptpn6 Tyrosine-protein phosphatase non-receptor type 6					1.54333	1.07		1.77									0.208167	0.03							1.54333	1.42
	P56399	USP5	Usp5 Ubiquitin carboxyl-terminal hydrolase 5	1.35667	0.885			1.52	1.09333							0.328836	0.13435				0.0550757							1.43833	0.989167
	Q9CWF2	TUBB2B	Tubb2b Tubulin beta-2B chain	1.46	1.11	2.18	0.425	1.50333	1.15333							0.438406	0.169706	0.527162	0.0919239	0.236925	0.0723418							1.71444	0.896111
	P80314	CCT2	Cct2 T-complex protein 1 subunit beta	1.41333	0.935	1.655	0.98	1.50333	1.10667		1.545					0.300056	0.0777817	0.176777	0.113137	0.230723	0.0568624		0.318198					1.52389	1.14167
	P70460	VASP	Vasp Vasodilator-stimulated phosphoprotein					1.50333	0.906667											0.48439	0.023094							1.50333	0.906667
	P97311	MCM6	Mcm6 DNA replication licensing factor MCM6	1.28	1.305			1.49667	0.956667							0.132288	0.106066			0.165025	0.0814453							1.38833	1.13083
	P21107	TPM3	Tpm3 Tropomyosin alpha-3 chain	1.35	1.12			1.49	1.2							0.166433				0.192873	0.01							1.42	1.16
	O35841	API5	Api5 Apoptosis inhibitor 5	1.33				1.49																				1.41
	Q9Z1Q9	VARS	Vars Valine--tRNA ligase	1.23333	1.06	1.45	1.17	1.48667	1.2		1.52					0.176163	0.0848528	0.254558	0.113137	0.245832	0.01							1.39	1.2375
	Q9Z2N8	ACTL6A	Actl6a Actin-like protein 6A	1.26333	1.36			1.48	0.973333							0.0665833	0.0282843			0.0141421	0.0378594							1.37167	1.16667
	Q91V12	ACOT7	Acot7 Cytosolic acyl coenzyme A thioester hydrolase	1.29667	0.86			1.46	1.04333			1.1				0.231157	0.0707107			0.0565685	0.0493288							1.28556	0.951667
	Q99K51	PLS3	Pls3 Plastin-3					1.45	1.04667											0.217025	0.023094							1.45	1.04667
	Q9JMH6	TXNRD1	Txnrd1 Thioredoxin reductase 1, cytoplasmic	1.97	0.81			1.45	0.9							0.61441				0.0655744	0.052915							1.71	0.855
	Q9WV80	SNX1	Snx1 Sorting nexin-1					1.44667												0.421466								1.44667
	Q91V92	ACLY	Acly ATP-citrate synthase	1.31667	0.9	1.565	0.92	1.44333	1.02333							0.290918	0.0848528	0.13435		0.0321455	0.0251661							1.44167	0.947778
	Q3UX10	TUBAL3	Tubal3 Tubulin alpha chain-like 3					1.44																				1.44
	Q91YS8	CAMK1	Camk1 Calcium/calmodulin-dependent protein kinase type 1					1.44												0.113137								1.44
	Q7TMM9	TUBB2A	Tubb2a Tubulin beta-2A chain	1.39	1.23	2.18	0.425	1.43	1.135									0.527162	0.0919239	0.282843	0.0919239							1.66667	0.93
	Q9D964	GATM	Gatm Glycine amidinotransferase, mitochondrial					1.42333	0.776667											0.185831	0.0057735							1.42333	0.776667
	Q8K1B8	FERMT3	Fermt3 Fermitin family homolog 3					1.41667	1.09667											0.15308	0.0057735							1.41667	1.09667
	Q8R050	GSPT1	Gspt1 Eukaryotic peptide chain release factor GTP-bindin	1.48	0.92			1.41	1.01333							0.0424264	0			0.223383	0.0251661							1.445	0.966667
	P19096	FASN	Fasn Fatty acid synthase	1.17	0.89			1.40667	1.04333		1.44					0.19	0.0424264			0.187705	0.0585947							1.28833	1.12444
	Q9CQN1	TRAP1	Trap1 Heat shock protein 75 kDa, mitochondrial	1.55	1.55	1.42		1.4	0.933333		1.25					0.1253	0.0282843			0.173494	0.011547							1.45667	1.24444
	Q64213	SF1	Sf1 Splicing factor 1	1.29	1.09		1.02	1.4	0.716667							0.131149			0.0424264	0.410122	0.0450925							1.345	0.942222
	Q02053	UBA1	Uba1 Ubiquitin-like modifier-activating enzyme 1	1.11333	0.84			1.39667	0.996667							0.166533	0.0565685			0.198578	0.0152753							1.255	0.918333
	Q9WVJ2	PSMD13	Psmd13 26S proteasome non-ATPase regulatory subunit 13	1.29333				1.385	1.15667							0.144338				0.0636396	0.0321455							1.33917	1.15667
	Q64674	SRM	Srm Spermidine synthase	1.04333	0.8			1.385	1.15							0.135031	0.0848528			0.304056	0.141421							1.21417	0.975
	Q80X50	UBAP2L	Ubap2l Ubiquitin-associated protein 2-like	1.32	0.98			1.38	0.675											0.272213	0.0636396							1.35	0.8275
	Q62318	TRIM28	Trim28 Transcription intermediary factor 1-beta	1.43333	1.3	1.33		1.37333	0.91							0.0635085	0.0989949			0.210079	0.0866025							1.37889	1.105
	Q920E5	FDPS	Fdps Farnesyl pyrophosphate synthase	1.37333	0.855			1.37333	0.983333							0.271539	0.0919239			0.261024	0.0057735							1.37333	0.919167
	P30416	FKBP4	Fkbp4 Peptidyl-prolyl cis-trans isomerase FKBP4	1.14	0.97			1.37333	0.993333							0.167033	0.0565685			0.185831	0.0493288							1.25667	0.981667
	Q9D819	PPA1	Ppa1 Inorganic pyrophosphatase	1.22667	0.825			1.35	1.01333							0.172434	0.0919239				0.0503322							1.28833	0.919167
	Q9WUA3	PFKP	Pfkp ATP-dependent 6-phosphofructokinase, platelet type	1.37667	0.905			1.35	1.04667							0.299054	0.0353553			0.196723	0.0602771							1.36333	0.975833
	Q9Z0M5	LIPA	Lipa Lysosomal acid lipase/cholesteryl ester hydrolase					1.34			1.32																	1.34	1.32
	Q80UM3	NAA15	Naa15 N-alpha-acetyltransferase 15, NatA auxiliary subun		0.92			1.34	0.89												0.0953939							1.34	0.905
	P46061	RANGAP1	Rangap1 Ran GTPase-activating protein 1	1.52667	1.17	1.82	1.54	1.335	1.22							0.155349	0.0424264			0.417193								1.56056	1.31
	Q9EQP2	EHD4	Ehd4 EH domain-containing protein 4					1.335	0.936667											0.33234	0.0378594							1.335	0.936667
	Q3THS6	MAT2A	Mat2a S-adenosylmethionine synthase isoform type-2		0.75			1.33	0.83								0.0707107				0.01							1.33	0.79
	O08807	PRDX4	Prdx4 Peroxiredoxin-4	2.74	1.545			1.32333	0.976667							0.35171	0.0353553			0.219621	0.0208167							2.03167	1.26083
	Q9JLJ2	ALDH9A1	Aldh9a1 4-trimethylaminobutyraldehyde dehydrogenase	1.26	1.05			1.315	1.01333							0.183848				0.162635	0.0208167							1.2875	1.03167
	Q9D8W5	PSMD12	Psmd12 26S proteasome non-ATPase regulatory subunit 12	1.335	0.89			1.31	0.986667							0.176777	0.0707107				0.083865							1.3225	0.938333
	Q9R1P3	PSMB2	Psmb2 Proteasome subunit beta type-2		0.985			1.31	1.135								0.0494975				0.0212132							1.31	1.06
	Q6ZQ38	CAND1	Cand1 Cullin-associated NEDD8-dissociated protein 1	1.14667	0.89			1.31	1.00333							0.155027	0.0707107			0.156205	0.0602771							1.22833	0.946667
	Q61081	CDC37	Cdc37 Hsp90 co-chaperone Cdc37		0.9			1.30667	0.903333								0.0141421			0.222336	0.0351188							1.30667	0.901667
	Q9CPV4	GLOD4	Glod4 Glyoxalase domain-containing protein 4					1.295	1.19667											0.247487	0.064291							1.295	1.19667
	Q8BGQ7	AARS	Aars Alanine--tRNA ligase, cytoplasmic	1.22	0.885			1.29	1.04667							0.255343	0.0494975			0.226274	0.023094							1.255	0.965833
	P46664	ADSS	Adss Adenylosuccinate synthetase isozyme 2		0.785			1.29	0.95								0.0494975				0.0282843							1.29	0.8675
	Q64737	GART	Gart Trifunctional purine biosynthetic protein adenosin	1.575	0.86			1.285	0.983333							0.13435	0			0.176777	0.023094							1.43	0.921667
	Q99J77	NANS	Nans Sialic acid synthase					1.28																				1.28
	O55131	2024-09-07	Sept7 Septin-7	1.20333	0.99			1.27	0.966667							0.118462	0.127279			0.0989949	0.0416333							1.23667	0.978333
	Q60605	MYL6	Myl6 Myosin light polypeptide 6	1.34333	1.03	1.39		1.27	1.06667							0.225906	0.0707107			0.0781025	0.023094							1.33444	1.04833
	Q91WQ3	YARS	Yars Tyrosine--tRNA ligase, cytoplasmic	1.19	0.83			1.26	0.95							0.245153	0.0989949				0							1.225	0.89
	Q9DCL9	PAICS	Paics Multifunctional protein ADE2	1.445	0.86			1.25667	0.97							0.205061	0.0424264			0.183394	0.043589							1.35083	0.915
	Q3UGC7	EIF3J1	Eif3j1 Eukaryotic translation initiation factor 3 subunit					1.25																				1.25
	Q66JS6	EIF3J2	Eif3j2 Eukaryotic translation initiation factor 3 subunit					1.25																				1.25
	P61222	ABCE1	Abce1 ATP-binding cassette sub-family E member 1	1.12667	0.9			1.24	0.976667							0.204042	0.0848528			0.0848528	0.0351188							1.18333	0.938333
	Q6PB66	LRPPRC	Lrpprc Leucine-rich PPR motif-containing protein, mitocho	1.34667	1.445	1.17		1.23333	0.986667		1.43					0.125831	0.0494975			0.0378594	0.0814453							1.25	1.28722
	O88844	IDH1	Idh1 Isocitrate dehydrogenase [NADP] cytoplasmic	1.17333	0.895			1.23	0.926667		1.28					0.228108	0.13435			0.0964365	0.0208167							1.20167	1.03389
	Q9R190	MTA2	Mta2 Metastasis-associated protein MTA2					1.23	0.88											0.0141421	0.0141421							1.23	0.88
	P17918	PCNA	Pcna Proliferating cell nuclear antigen		1.045			1.22333	0.95								0.0353553			0.119304	0.01							1.22333	0.9975
	Q61881	MCM7	Mcm7 DNA replication licensing factor MCM7	0.92	1.13			1.22	0.845								0.0424264				0.0494975							1.07	0.9875
	Q923D2	BLVRB	Blvrb Flavin reductase (NADPH)					1.22																				1.22
	O08709	PRDX6	Prdx6 Peroxiredoxin-6	1.15	0.795			1.21667	0.996667							0.20664	0.0212132			0.187705	0.0288675							1.18333	0.895833
	Q99L47	ST13	St13 Hsc70-interacting protein	1.19	1.09	0.97		1.21	0.933333							0.29	0.0707107	0.438406		0.112694	0.0152753							1.12333	1.01167
	Q8BU30	IARS	Iars Isoleucine--tRNA ligase, cytoplasmic	1.08				1.21	1.2												0.113137							1.145	1.2
	Q60864	STIP1	Stip1 Stress-induced-phosphoprotein 1	1.09667	1.035	1.08667	1.5	1.20667	0.966667							0.215019	0.0494975	0.378462	0.0282843	0.110151	0.0288675							1.13	1.16722
	P10639	TXN	Txn Thioredoxin	1.94	0.82			1.2	1.165											0.212132	0.0212132							1.57	0.9925
	Q9JHR7	IDE	Ide Insulin-degrading enzyme	1.44				1.2	1.02											0.240416								1.32	1.02
	P54822	ADSL	Adsl Adenylosuccinate lyase					1.2																				1.2
	P70698	CTPS1	Ctps1 CTP synthase 1					1.19667	1.16											0.150111	0.226274							1.19667	1.16
	Q9R0P3	ESD	Esd S-formylglutathione hydrolase					1.19667	1.04											0.0550757	0.0264575							1.19667	1.04
	Q3THE2	MYL12B	Myl12b Myosin regulatory light chain 12B	1.29	1.02			1.19333	1.075							0.438406	0.113137			0.130128	0.0777817							1.24167	1.0475
	P49710	HCLS1	Hcls1 Hematopoietic lineage cell-specific protein					1.19333	0.766667											0.16773	0.0472582							1.19333	0.766667
	Q3TXS7	PSMD1	Psmd1 26S proteasome non-ATPase regulatory subunit 1	1.31	0.97			1.19	1.05											0.325269	0.0608276							1.25	1.01
	Q9R0Q7	PTGES3	Ptges3 Prostaglandin E synthase 3	1.07	1.085			1.19	1.13667							0.185203	0.0353553				0.0602771							1.13	1.11083
	P97310	MCM2	Mcm2 DNA replication licensing factor MCM2	0.97	1.165			1.18667	0.855							0.0848528	0.0919239			0.0450925	0.0919239							1.07833	1.01
	Q91WK2	EIF3H	Eif3h Eukaryotic translation initiation factor 3 subunit	1.32	0.89			1.18	0.91		1.34										0.03							1.25	1.04667
	Q9Z2I8	SUCLG2	Suclg2 Succinate--CoA ligase [GDP-forming] subunit beta,	1.41333	1.56			1.17	0.845							0.104083	0.0282843				0.0353553							1.29167	1.2025
	P26638	SARS	Sars Serine--tRNA ligase, cytoplasmic	1.06	0.895			1.17	0.963333							0.180831	0.0494975			0.212132	0.0550757							1.115	0.929167
	P46471	PSMC2	Psmc2 26S proteasome regulatory subunit 7	1.245				1.165	0.93							0.190919				0.148492	0.0360555							1.205	0.93
	Q8BG32	PSMD11	Psmd11 26S proteasome non-ATPase regulatory subunit 11	1.28	0.89			1.16333	0.95							0.138924				0.102632	0.0360555							1.22167	0.92
	Q91VI7	RNH1	Rnh1 Ribonuclease inhibitor					1.15667	0.996667											0.0873689	0.0152753							1.15667	0.996667
	P12382	PFKL	Pfkl ATP-dependent 6-phosphofructokinase, liver type	1.25333	0.91			1.15	1.01333							0.224796	0.0989949			0.0655744	0.0503322							1.20167	0.961667
	Q9JMA1	USP14	Usp14 Ubiquitin carboxyl-terminal hydrolase 14	1.02667	0.72			1.15	0.816667							0.16773				0.113578	0.0378594							1.08833	0.768333
	Q8CGF7	TCERG1	Tcerg1 Transcription elongation regulator 1					1.15																				1.15
	Q60973	RBBP7	Rbbp7 Histone-binding protein RBBP7	1.12333	1.035	1.3		1.14333	0.9							0.0404145	0.162635			0.132035	0.043589							1.18889	0.9675
	Q8BP47	NARS	Nars Asparagine--tRNA ligase, cytoplasmic	1.1	0.85			1.14333	0.996667		1.54					0.14	0.0565685			0.148436	0.0208167							1.12167	1.12889
	Q04447	CKB	Ckb Creatine kinase B-type					1.14333	1.07											0.107858	0.03							1.14333	1.07
	Q9CZD3	GARS	Gars Glycine--tRNA ligase	1.33	1.01			1.14	1.13333							0.220681	0.0989949				0.070946							1.235	1.07167
	Q9JJU8	SH3BGRL	Sh3bgrl SH3 domain-binding glutamic acid-rich-like protein	0.92				1.14	1.64												0.02							1.03	1.64
	Q6IRU2	TPM4	Tpm4 Tropomyosin alpha-4 chain	1.13667	1.035			1.13667	0.946667							0.20306	0.0636396			0.106927	0.0152753							1.13667	0.990833
	P83940	ELOC	Eloc Elongin-C					1.135												0.0494975								1.135
	Q922B2	DARS	Dars Aspartate--tRNA ligase, cytoplasmic	1.16667	0.95			1.13	1.08333							0.189033	0.0707107			0.166433	0.0450925							1.14833	1.01667
	Q9EQH3	VPS35	Vps35 Vacuolar protein sorting-associated protein 35	1.28	1.03	1.23		1.13	1.07333								0.0848528				0.0305505							1.21333	1.05167
	P68254	YWHAQ	Ywhaq 14-3-3 protein theta	1.16333	0.845			1.12667	1			1.38				0.24173	0.0636396			0.104083	0.05							1.22333	0.9225
	P37913	LIG1	Lig1 DNA ligase 1				1.19	1.125	0.885											0.473762	0.0494975							1.125	1.0375
	P80313	CCT7	Cct7 T-complex protein 1 subunit eta	1.28333	0.89	1.59	0.825	1.12333	0.97		1.26					0.273922	0.0565685	0.311127	0.106066	0.0960902	0.03							1.33222	0.98625
	Q9D0R2	TARS	Tars Threonine--tRNA ligase, cytoplasmic	1.10667	0.83			1.12333	0.943333							0.185023	0.0848528			0.109697	0.0351188							1.115	0.886667
	Q9ERK4	CSE1L	Cse1l Exportin-2	1.43	0.985			1.12	1.06667							0.19799	0.0353553				0.0550757							1.275	1.02583
	P54775	PSMC4	Psmc4 26S proteasome regulatory subunit 6B	1.135	1			1.12								0.0353553												1.1275	1
	Q9Z1Z2	STRAP	Strap Serine-threonine kinase receptor-associated protei		0.93			1.12	0.99								0.0707107			0.212132	0.0264575							1.12	0.96
	D3Z7P3	GLS	Gls Glutaminase kidney isoform, mitochondrial	1.36	1.375			1.11667	0.92							0.158745	0.0919239			0.0750555	0.043589							1.23833	1.1475
	Q3V3R1	MTHFD1L	Mthfd1l Monofunctional C1-tetrahydrofolate synthase, mitoc	1.35333	1.475			1.11667	0.823333							0.116762	0.0353553			0.0305505	0.0305505							1.235	1.14917
	Q99MR6	SRRT	Srrt Serrate RNA effector molecule homolog					1.115												0.0353553								1.115
	Q9WV32	ARPC1B	Arpc1b Actin-related protein 2/3 complex subunit 1B	1.11667	1.28			1.11333	0.963333		0.92					0.0873689	0.0424264			0.119304	0.0351188							1.115	1.05444
	Q99KE1	ME2	Me2 NAD-dependent malic enzyme, mitochondrial	1.65				1.11	0.963333							0.0424264					0.0550757							1.38	0.963333
	Q00612	G6PDX	G6pdx Glucose-6-phosphate 1-dehydrogenase X	1.52	0.88			1.11	1.01								0.0848528			0.07	0.052915							1.315	0.945
	Q8BHN3	GANAB	Ganab Neutral alpha-glucosidase AB	1.20333	1.37			1.11	0.86							0.0763763				0.0655744	0.04							1.15667	1.115
	P63028	TPT1	Tpt1 Translationally-controlled tumor protein	1.19667	0.805			1.11	1.00667							0.300056	0.0636396			0.177764	0.0814453							1.15333	0.905833
	O35685	NUDC	Nudc Nuclear migration protein nudC	1.13333	0.875			1.11	0.92							0.275741	0.0919239			0.254558	0.0282843							1.12167	0.8975
	Q62426	CSTB	Cstb Cystatin-B		0.71			1.11	0.953333											0.0707107	0.0416333							1.11	0.831667
	P84084	ARF5	Arf5 ADP-ribosylation factor 5	1.2	0.85			1.10667	0.97		1.17					0.212132	0.0707107			0.169214	0.0707107							1.15333	0.996667
	O70251	EEF1B	Eef1b Elongation factor 1-beta		0.915			1.10667	0.91								0.0494975			0.0873689	0.08544							1.10667	0.9125
	Q78ZA7	NAP1L4	Nap1l4 Nucleosome assembly protein 1-like 4	1.32				1.1	0.88																			1.21	0.88
	P28650	ADSSL1	Adssl1 Adenylosuccinate synthetase isozyme 1					1.1																				1.1
	Q9QUM9	PSMA6	Psma6 Proteasome subunit alpha type-6	1.28	0.865			1.1	0.913333							0.19975	0.0494975			0.141067	0.0288675							1.19	0.889167
	Q8BFR5	TUFM	Tufm Elongation factor Tu, mitochondrial	1.24667	1.49			1.1	0.83							0.100167	0.155563			0.052915	0.01							1.17333	1.16
	Q9CVB6	ARPC2	Arpc2 Actin-related protein 2/3 complex subunit 2	1.17	1.25			1.1	0.94							0.0781025				0.043589	0.04							1.135	1.095
	P68510	YWHAH	Ywhah 14-3-3 protein eta	1.16667	0.85			1.1	0.956667							0.156312	0.0707107			0.108167	0.0585947							1.13333	0.903333
	Q61598	GDI2	Gdi2 Rab GDP dissociation inhibitor beta	1.06667	0.85			1.09667	0.966667							0.151767	0.0565685			0.125033	0.0208167							1.08167	0.908333
	Q9Z1Q5	CLIC1	Clic1 Chloride intracellular channel protein 1	1.055	0.85			1.09667	0.99							0.0777817	0.0989949			0.119304	0.03							1.07583	0.92
	Q8VDM4	PSMD2	Psmd2 26S proteasome non-ATPase regulatory subunit 2	1.11667	0.875			1.09333	0.893333							0.15308	0.0777817			0.064291	0.0152753							1.105	0.884167
	Q9ERI5	JMJD6	Jmjd6 Bifunctional arginine demethylase and lysyl-hydrox	0.933333				1.09								0.0757188												1.01167
	Q9Z2U1	PSMA5	Psma5 Proteasome subunit alpha type-5		0.78			1.09	0.98											0.0424264	0.01							1.09	0.88
	Q9D1A2	CNDP2	Cndp2 Cytosolic non-specific dipeptidase					1.09	0.876667											0.0793725	0.0757188							1.09	0.876667
	P23492	PNP	Pnp Purine nucleoside phosphorylase					1.09	0.95											0.169706	0.0458258							1.09	0.95
	P61161	ACTR2	Actr2 Actin-related protein 2	1.09667	1.13			1.08667	0.88							0.0321455				0.0416333	0.0360555							1.09167	1.005
	Q99LP6	GRPEL1	Grpel1 GrpE protein homolog 1, mitochondrial	1.4	1.425			1.085	0.846667							0.0953939	0.0494975			0.120208	0.0550757							1.2425	1.13583
	Q9R1T2	SAE1	Sae1 SUMO-activating enzyme subunit 1		0.81			1.085									0.0707107			0.0494975								1.085	0.81
	P17879	HSPA1B	Hspa1b Heat shock 70 kDa protein 1B	0.99				1.08333	0.975											0.0907377	0.00707107							1.03667	0.975
	Q61696	HSPA1A	Hspa1a Heat shock 70 kDa protein 1A	0.99				1.08333	0.975											0.0907377	0.00707107							1.03667	0.975
	Q61074	PPM1G	Ppm1g Protein phosphatase 1G	0.85	0.83			1.08333	0.82											0.0450925	0							0.966667	0.825
	P63087	PPP1CC	Ppp1cc Serine/threonine-protein phosphatase PP1-gamma cat	1.155		1.38	0.97	1.08	0.94							0.0919239				0.0141421								1.205	0.955
	Q91W90	TXNDC5	Txndc5 Thioredoxin domain-containing protein 5	1.43333				1.08	0.93							0.185562					0.0173205							1.25667	0.93
	O35887	CALU	Calu Calumenin	1.12	1.075			1.08	0.79							0.137477	0.0494975			0.15	0.034641							1.1	0.9325
	Q61036	PAK3	Pak3 Serine/threonine-protein kinase PAK 3					1.08																				1.08
	Q9CWJ9	ATIC	Atic Bifunctional purine biosynthesis protein PURH	1.09	0.84			1.08	0.973333							0.23516	0.0565685			0.135277	0.0305505							1.085	0.906667
	O08553	DPYSL2	Dpysl2 Dihydropyrimidinase-related protein 2	1.22667	0.865			1.07667	0.88			1.87				0.225906	0.00707107			0.0873689	0.0360555							1.39111	0.8725
	Q09014	NCF1	Ncf1 Neutrophil cytosol factor 1					1.07667	0.88											0.115036								1.07667	0.88
	Q9Z2U0	PSMA7	Psma7 Proteasome subunit alpha type-7	1.17667	0.99			1.07	0.94							0.198578	0.127279			0.17088	0.02							1.12333	0.965
	P62141	PPP1CB	Ppp1cb Serine/threonine-protein phosphatase PP1-beta cata	1.09	1.14		0.97	1.07	0.94								0.0848528											1.08	1.01667
	P00493	HPRT1	Hprt1 Hypoxanthine-guanine phosphoribosyltransferase	1.14	0.855			1.06667	0.973333							0.26	0.00707107			0.133167	0.0305505							1.10333	0.914167
	P70296	PEBP1	Pebp1 Phosphatidylethanolamine-binding protein 1	0.983333	0.76			1.06667	0.9							0.136504	0.0424264			0.111505	0.05							1.025	0.83
	Q9D8Y0	EFHD2	Efhd2 EF-hand domain-containing protein D2	0.91				1.06667												0.12741								0.988333
	Q9DCW4	ETFB	Etfb Electron transfer flavoprotein subunit beta	1.23	1.43			1.06333	0.9							0.101489	0.0424264			0.0862168								1.14667	1.165
	P28352	APEX1	Apex1 DNA-(apurinic or apyrimidinic site) lyase	1.01	0.84			1.06	0.893333		1.02									0.0282843	0.0702377							1.035	0.917778
	Q60854	SERPINB6	Serpinb6 Serpin B6					1.06	0.993333												0.0472582							1.06	0.993333
	O08997	ATOX1	Atox1 Copper transport protein ATOX1					1.06																				1.06
	P57776	EEF1D	Eef1d Elongation factor 1-delta	1.33667	1.07		1.045	1.05667	0.926667							0.310054	0.0989949		0.0212132	0.135031	0.0305505							1.19667	1.01389
	P62334	PSMC6	Psmc6 26S proteasome regulatory subunit 10B	1.35667	0.9			1.05	0.876667							0.126623	0.0707107				0.0763763							1.20333	0.888333
	Q7TQH0	ATXN2L	Atxn2l Ataxin-2-like protein		1.09			1.05									0.141421											1.05	1.09
	P21619	LMNB2	Lmnb2 Lamin-B2					1.05																				1.05
	Q99K85	PSAT1	Psat1 Phosphoserine aminotransferase	1.09333	0.745			1.04667	0.833333							0.251064	0.0494975			0.116762	0.0305505							1.07	0.789167
	Q9CXW3	CACYBP	Cacybp Calcyclin-binding protein	0.98	1.03			1.045								0.165227	0.0707107			0.233345								1.0125	1.03
	O88685	PSMC3	Psmc3 26S proteasome regulatory subunit 6A	1.29	0.97	1.6		1.04	0.936667							0.212132	0.0989949				0.0472582							1.31	0.953333
	O88342	WDR1	Wdr1 WD repeat-containing protein 1	1.065	1.015			1.04	0.92							0.0777817	0.0636396			0.0916515	0.0264575							1.0525	0.9675
	Q9CT10	RANBP3	Ranbp3 Ran-binding protein 3	0.96				1.04	1.09											0.0707107								1	1.09
	P70288	HDAC2	Hdac2 Histone deacetylase 2	1.1	1.535			1.03667	0.78							0.121655	0.13435			0.0057735								1.06833	1.1575
	P50247	AHCY	Ahcy Adenosylhomocysteinase	1.06333	0.82			1.03667	0.87							0.237978	0.0565685			0.0802081	0.0655744							1.05	0.845
	Q8CDN6	TXNL1	Txnl1 Thioredoxin-like protein 1	0.95	0.86			1.035	0.89											0.0777817	0.0264575							0.9925	0.875
	Q9QYB1	CLIC4	Clic4 Chloride intracellular channel protein 4	1.14	0.81			1.03	0.93							0.298161	0.0565685			0.0781025	0.034641							1.085	0.87
	P62137	PPP1CA	Ppp1ca Serine/threonine-protein phosphatase PP1-alpha cat	1.08	1.16	1.29	0.99	1.025	0.966667							0.10583	0.0282843		0.0282843	0.00707107	0.0152753							1.13167	1.03889
	P14685	PSMD3	Psmd3 26S proteasome non-ATPase regulatory subunit 3	1.17333	0.99			1.02333	0.833333							0.0650641				0.085049	0.125831							1.09833	0.911667
	Q5XJY5	ARCN1	Arcn1 Coatomer subunit delta	1.29	0.96			1.02	0.97								0.0282843				0.127279							1.155	0.965
	Q9CX56	PSMD8	Psmd8 26S proteasome non-ATPase regulatory subunit 8		0.99			1.02									0.0989949											1.02	0.99
	Q99JY9	ACTR3	Actr3 Actin-related protein 3	1.07	1.145			1.01667	0.89							0.127279	0.0353553			0.105987	0.01							1.04333	1.0175
	Q61035	HARS	Hars Histidine--tRNA ligase, cytoplasmic					1.015	0.945											0.190919	0.0353553							1.015	0.945
	P06745	GPI	Gpi Glucose-6-phosphate isomerase	1.00333	0.775			1.01333	0.936667							0.169214	0.0494975			0.100167	0.0208167							1.00833	0.855833
	P50396	GDI1	Gdi1 Rab GDP dissociation inhibitor alpha	1.06333	0.83			1.01	0.96							0.128582	0.0424264			0.127279	0.01							1.03667	0.895
	P16627	HSPA1L	Hspa1l Heat shock 70 kDa protein 1-like	1.04				1.01	0.93											0.05	0.0565685							1.025	0.93
	P34022	RANBP1	Ranbp1 Ran-specific GTPase-activating protein	1.02667	0.845			1.01	0.926667							0.160104	0.0494975			0.141774	0.011547							1.01833	0.885833
	Q9CR16	PPID	Ppid Peptidyl-prolyl cis-trans isomerase D	1.11333	0.84			1.00667	0.853333							0.235018	0.0282843			0.110151	0.0351188							1.06	0.846667
	O35381	ANP32A	Anp32a Acidic leucine-rich nuclear phosphoprotein 32 fami	0.955				1.005								0.289914				0.0212132								0.98
	P62814	ATP6V1B2	Atp6v1b2 V-type proton ATPase subunit B, brain isoform	1.20667	0.97	1.03		1	0.963333		0.99					0.085049	0.0989949			0.113578	0.0305505							1.07889	0.974444
	Q61792	LASP1	Lasp1 LIM and SH3 domain protein 1	1.05				1	0.93											0.104403	0.01							1.025	0.93
	P62192	PSMC1	Psmc1 26S proteasome regulatory subunit 4	1.04				1	0.955											0.13	0.00707107							1.02	0.955
	Q99MD9	NASP	Nasp Nuclear autoantigenic sperm protein	0.94	0.77			1																				0.97	0.77
	O88643	PAK1	Pak1 Serine/threonine-protein kinase PAK 1					0.995												0.26163								0.995
	Q8R180	ERO1A	Ero1a ERO1-like protein alpha	1.24				0.99	1							0.147986					0.0360555							1.115	1
	P42208	2024-09-02	Sept2 Septin-2	1.09	0.935			0.99	0.896667							0.226495	0.148492				0.051316							1.04	0.915833
	Q91YI0	ASL	Asl Argininosuccinate lyase	0.86				0.99								0.0707107												0.925
	Q9JII6	AKR1A1	Akr1a1 Alcohol dehydrogenase [NADP(+)]					0.99	0.866667												0.0057735							0.99	0.866667
	P53810	PITPNA	Pitpna Phosphatidylinositol transfer protein alpha isofor					0.99	0.85																			0.99	0.85
	P26443	GLUD1	Glud1 Glutamate dehydrogenase 1, mitochondrial	1.37333	1.595			0.986667	0.783333		0.8					0.109697	0.00707107			0.046188	0.0351188							1.18	1.05944
	Q9CY64	BLVRA	Blvra Biliverdin reductase A					0.98	0.883333											0.0458258	0.0321455							0.98	0.883333
	P62196	PSMC5	Psmc5 26S proteasome regulatory subunit 8	1.44	0.9			0.98	0.933333												0.0503322							1.21	0.916667
	Q8K297	COLGALT1	Colgalt1 Procollagen galactosyltransferase 1	1.27	1.18			0.98	0.82							0.169706	0.0707107				0.072111							1.125	1
	P27546	MAP4	Map4 Microtubule-associated protein 4	1.15333	0.93			0.98								0.221886	0.155563											1.06667	0.93
	Q9R1P0	PSMA4	Psma4 Proteasome subunit alpha type-4	1.15	0.86			0.98	0.86							0.183848	0.0565685				0.03							1.065	0.86
	Q9CYR0	SSBP1	Ssbp1 Single-stranded DNA-binding protein, mitochondrial	1.08				0.98																				1.03
	Q922D8	MTHFD1	Mthfd1 C-1-tetrahydrofolate synthase, cytoplasmic	1.00667	0.67			0.98	1.02							0.156312	0.0141421			0.19799	0.0458258							0.993333	0.845
	Q3UM45	PPP1R7	Ppp1r7 Protein phosphatase 1 regulatory subunit 7	0.906667				0.98								0.120554				0.1249								0.943333
	Q9EST5	ANP32B	Anp32b Acidic leucine-rich nuclear phosphoprotein 32 fami	0.94				0.973333	0.89							0.111355				0.0503322	0							0.956667	0.89
	P59999	ARPC4	Arpc4 Actin-related protein 2/3 complex subunit 4	0.92				0.973333	0.94											0.0665833								0.946667	0.94
	Q9R1P4	PSMA1	Psma1 Proteasome subunit alpha type-1	1.145	0.81			0.97	0.846667							0.0919239	0.0424264			0.0793725	0.070946							1.0575	0.828333
	P15532	NME1	Nme1 Nucleoside diphosphate kinase A	0.976667	0.78			0.97	0.923333							0.140119	0.0565685			0.043589	0.0378594							0.973333	0.851667
	Q61599	ARHGDIB	Arhgdib Rho GDP-dissociation inhibitor 2					0.97	0.833333											0.101489	0.0251661							0.97	0.833333
	Q62418	DBNL	Dbnl Drebrin-like protein	1.38	1.03			0.97	0.91							0.113137	0.127279				0.0173205							1.175	0.97
	Q64433	HSPE1	Hspe1 10 kDa heat shock protein, mitochondrial	1.26				0.97								0.0141421												1.115
	P81117	NUCB2	Nucb2 Nucleobindin-2	1.20667				0.96								0.236291												1.08333
	P62317	SNRPD2	Snrpd2 Small nuclear ribonucleoprotein Sm D2	1.2				0.96								0.0707107												1.08
	Q01768	NME2	Nme2 Nucleoside diphosphate kinase B	0.97	0.8			0.96	0.9							0.150997	0.0282843			0.0556776	0.03							0.965	0.85
	P54227	STMN1	Stmn1 Stathmin	0.94				0.96								0.15				0.117898								0.95
	P70349	HINT1	Hint1 Histidine triad nucleotide-binding protein 1		0.8			0.96	0.91																			0.96	0.855
	Q99JI4	PSMD6	Psmd6 26S proteasome non-ATPase regulatory subunit 6	0.945	0.78			0.956667	0.853333							0.0353553				0.0896289	0.0152753							0.950833	0.816667
	Q62422	OSTF1	Ostf1 Osteoclast-stimulating factor 1					0.95	1.03333												0.064291							0.95	1.03333
	P97807	FH	Fh Fumarate hydratase, mitochondrial	1.27333	1.33			0.946667	0.853333							0.0288675	0.0707107			0.061101	0.0288675							1.11	1.09167
	O09106	HDAC1	Hdac1 Histone deacetylase 1	1.13667	1.23		0.85	0.94	0.723333		0.58					0.106927				0.01	0.138684							1.03833	0.845833
	Q60972	RBBP4	Rbbp4 Histone-binding protein RBBP4	1.25	1.05	1.3		0.94	0.883333												0.100167							1.16333	0.966667
	Q9WTM5	RUVBL2	Ruvbl2 RuvB-like 2	1.23667	1.25			0.94								0.181475												1.08833	1.25
	Q9D0K2	OXCT1	Oxct1 Succinyl-CoA:3-ketoacid coenzyme A transferase 1,	1.17	1.385			0.94	0.793333							0.121244	0.0777817			0.069282	0.011547							1.055	1.08917
	Q8CIN4	PAK2	Pak2 Serine/threonine-protein kinase PAK 2	0.89				0.935	0.58							0.113137				0.148492								0.9125	0.58
	Q8CGK3	LONP1	Lonp1 Lon protease homolog, mitochondrial	1.25333	1.31			0.93	0.766667							0.0896289					0.0416333							1.09167	1.03833
	Q9WUM5	SUCLG1	Suclg1 Succinate--CoA ligase [ADP/GDP-forming] subunit al	1.085				0.93	0.79							0.106066												1.0075	0.79
	Q9QUI0	RHOA	Rhoa Transforming protein RhoA	0.825		1.34	0.93	0.93	0.745		0.84					0.00707107				0.0141421	0.0353553		0.0848528					1.03167	0.838333
	Q9D0J8	PTMS	Ptms Parathymosin	0.913333				0.925								0.145029				0.0494975								0.919167
	Q3U1J4	DDB1	Ddb1 DNA damage-binding protein 1	1.34	0.87			0.92	0.786667								0.0141421				0.0321455							1.13	0.828333
	Q9DBP5	CMPK1	Cmpk1 UMP-CMP kinase					0.91	0.94																			0.91	0.94
	Q9D8B3	CHMP4B	Chmp4b Charged multivesicular body protein 4b					0.91												0.0989949								0.91
	P19973	LSP1	Lsp1 Lymphocyte-specific protein 1					0.906667	0.94											0.085049								0.906667	0.94
	Q8BLH7	HIRIP3	Hirip3 HIRA-interacting protein 3					0.905												0.00707107								0.905
	Q60692	PSMB6	Psmb6 Proteasome subunit beta type-6	1.03	0.915			0.9	0.96							0.0848528	0.0777817											0.965	0.9375
	Q0VGB7	PPP4R2	Ppp4r2 Serine/threonine-protein phosphatase 4 regulatory	0.945				0.896667								0.162635				0.0378594								0.920833
	P97822	ANP32E	Anp32e Acidic leucine-rich nuclear phosphoprotein 32 fami	0.835	0.75			0.896667	0.836667							0.0636396				0.0650641	0.0472582							0.865833	0.793333
	O70591	PFDN2	Pfdn2 Prefoldin subunit 2	0.983333	0.785			0.89								0.212211	0.0212132											0.936667	0.785
	O35143	ATP5IF1	ATP5IF1 ATPase inhibitor, mitochondrial					0.89																				0.89
	Q9JM76	ARPC3	Arpc3 Actin-related protein 2/3 complex subunit 3	1.025	1.11			0.886667	0.84							0.0353553				0.061101	0.052915							0.955833	0.975
	Q8BH04	PCK2	Pck2 Phosphoenolpyruvate carboxykinase [GTP], mitochond	1.26	1.49			0.88	0.806667							0.165227	0.127279				0.0208167							1.07	1.14833
	Q9QZ23	NFU1	Nfu1 NFU1 iron-sulfur cluster scaffold homolog, mitocho	1.225				0.88								0.176777												1.0525
	P09671	SOD2	Sod2 Superoxide dismutase [Mn], mitochondrial	1.10667	1.41			0.88	0.766667							0.141892	0.0141421				0.0208167							0.993333	1.08833
	P10711	TCEA1	Tcea1 Transcription elongation factor A protein 1	1.00333				0.88	1.01							0.147422												0.941667	1.01
	P56812	PDCD5	Pdcd5 Programmed cell death protein 5	0.966667				0.88								0.150111												0.923333
	P28574	MAX	Max Protein max					0.88																				0.88
	Q61166	MAPRE1	Mapre1 Microtubule-associated protein RP/EB family member					0.88																				0.88
	Q9CR41	HYPK	Hypk Huntingtin-interacting protein K					0.88																				0.88
	P26040	EZR	Ezr Ezrin	1.00667		0.72		0.875	0.92							0.0896289				0.176777								0.867222	0.92
	Q3UZ39	LRRFIP1	Lrrfip1 Leucine-rich repeat flightless-interacting protein					0.873333	0.74											0.0929157								0.873333	0.74
	Q9CXI5	MANF	Manf Mesencephalic astrocyte-derived neurotrophic facto	1.11				0.87																				0.99
	O70250	PGAM2	Pgam2 Phosphoglycerate mutase 2					0.87																				0.87
	P47968	RPIA	Rpia Ribose-5-phosphate isomerase					0.87																				0.87
	P54728	RAD23B	Rad23b UV excision repair protein RAD23 homolog B	0.955		1.16		0.86								0.106066												0.991667
	Q9QXT0	CNPY2	Cnpy2 Protein canopy homolog 2	0.975				0.86								0.0919239												0.9175
	O09061	PSMB1	Psmb1 Proteasome subunit beta type-1	0.993333				0.845	0.89							0.310859				0.0212132	0.0282843							0.919167	0.89
	Q9CZ44	NSFL1C	Nsfl1c NSFL1 cofactor p47	0.943333				0.83								0.116762												0.886667
	Q61249	IGBP1	Igbp1 Immunoglobulin-binding protein 1					0.83																				0.83
	O08795	PRKCSH	Prkcsh Glucosidase 2 subunit beta	1.06				0.82								0.05												0.94
	Q6NZB0	DNAJC8	Dnajc8 DnaJ homolog subfamily C member 8	0.97				0.82																				0.895
	P51125	CAST	Cast Calpastatin					0.82																				0.82
	O88271	CFDP1	Cfdp1 Craniofacial development protein 1	0.943333				0.815								0.10116				0.13435								0.879167
	Q3THK3	GTF2F1	Gtf2f1 General transcription factor IIF subunit 1	0.97				0.813333								0.072111				0.0057735								0.891667
	Q9CQU0	TXNDC12	Txndc12 Thioredoxin domain-containing protein 12	1.14				0.81																				0.975
	P49722	PSMA2	Psma2 Proteasome subunit alpha type-2		0.86			0.81	0.91												0.0989949							0.81	0.885
	P54726	RAD23A	Rad23a UV excision repair protein RAD23 homolog A	0.955				0.79								0.0919239												0.8725
	Q9DAR7	DCPS	Dcps m7GpppX diphosphatase	0.86				0.79								0.0848528												0.825
	Q6Q899	DDX58	Ddx58 Probable ATP-dependent RNA helicase DDX58					0.79	0.79																			0.79	0.79
	Q9JL35	HMGN5	Hmgn5 High mobility group nucleosome-binding domain-cont	0.74				0.78	0.753333												0.0057735							0.76	0.753333
	P48428	TBCA	Tbca Tubulin-specific chaperone A	0.89	0.65			0.77								0.0141421												0.83	0.65
	Q6PGH2	JPT2	Jpt2 Jupiter microtubule associated homolog 2	0.82				0.75																				0.785
	Q8CHP8	PGP	Pgp Glycerol-3-phosphate phosphatase	4.125												0.403051												4.125
	A2ASZ8	SLC25A25	Slc25a25 Calcium-binding mitochondrial carrier protein SCaM			3.99																						3.99
	Q8BM55	TMEM214	Tmem214 Transmembrane protein 214			3.34667	2.525				1.735							1.2344	0.0353553				0.318198					3.34667	2.13
	Q2TBE6	PI4K2A	Pi4k2a Phosphatidylinositol 4-kinase type 2-alpha			3.04					1.46																	3.04	1.46
	Q9D023	MPC2	Mpc2 Mitochondrial pyruvate carrier 2			2.77												1.8809										2.77
	Q8K2P7	SLC38A1	Slc38a1 Sodium-coupled neutral amino acid transporter 1			2.69																						2.69
	P06837	GAP43	Gap43 Neuromodulin	1.27333		2.675										0.304357		0.0353553										1.97417
	Q91VN4	CHCHD6	Chchd6 MICOS complex subunit Mic25			2.635												0.304056										2.635
	Q8C0L0	TMX4	Tmx4 Thioredoxin-related transmembrane protein 4			2.62	2.29											0.226495	0.0282843									2.62	2.29
	P10833	RRAS	Rras Ras-related protein R-Ras			2.59																						2.59
	Q9Z0W1	NGFR	Ngfr Tumor necrosis factor receptor superfamily member			2.55																						2.55
	Q9D6K9	CERS5	Cers5 Ceramide synthase 5			2.54																						2.54
	Q64337	SQSTM1	Sqstm1 Sequestosome-1	1.61		2.49	1.325									0.296985		0.0565685	0.148492									2.05	1.325
	P46638	RAB11B	Rab11b Ras-related protein Rab-11B			2.39																						2.39
	P62071	RRAS2	Rras2 Ras-related protein R-Ras2			2.36																						2.36
	O35083	AGPAT1	Agpat1 1-acyl-sn-glycerol-3-phosphate acyltransferase alp			2.33																						2.33
	Q791T5	MTCH1	Mtch1 Mitochondrial carrier homolog 1			2.27												0.650538										2.27
	Q61584	FXR1	Fxr1 Fragile X mental retardation syndrome-related prot			2.23333	1.525				11.4267							0.416693	0.176777				8.66645					2.23333	6.47583
	Q9D880	TIMM50	Timm50 Mitochondrial import inner membrane translocase su			2.21667	1.49				1.29							0.499032	0.226274				0.115326					2.21667	1.39
	Q9JJZ2	TUBA8	Tuba8 Tubulin alpha-8 chain	1.61	1.06	2.165	0.44										0.141421	0.586899	0.0848528									1.8875	0.75
	Q9QYA2	TOMM40	Tomm40 Mitochondrial import receptor subunit TOM40 homolo			2.11	1.55				1.62							0.127279	0.155563				0.213776					2.11	1.585
	Q9ESW4	AGK	Agk Acylglycerol kinase, mitochondrial			2.105	1.46				1.12							0.318198										2.105	1.29
	P55096	ABCD3	Abcd3 ATP-binding cassette sub-family D member 3			2.10333	1.905				1.46							0.151767	0.120208				0.113137					2.10333	1.6825
	Q91YK2	RRP1B	Rrp1b Ribosomal RNA processing protein 1 homolog B			2.09	1.55				1.21																	2.09	1.38
	Q8R127	SCCPDH	Sccpdh Saccharopine dehydrogenase-like oxidoreductase			2.06												0.141421										2.06
	O88455	DHCR7	Dhcr7 7-dehydrocholesterol reductase			2.04667	1.17				1.105							0.512478					0.0777817					2.04667	1.1375
	Q6PD26	PIGS	Pigs GPI transamidase component PIG-S			2.03																						2.03
	P63024	VAMP3	Vamp3 Vesicle-associated membrane protein 3			2.02																						2.02
	Q5U458	DNAJC11	Dnajc11 DnaJ homolog subfamily C member 11			1.98	1.46											0.296985										1.98	1.46
	Q62188	DPYSL3	Dpysl3 Dihydropyrimidinase-related protein 3	1.15333	0.85	1.955										0.18037	0.0707107	0.516188										1.55417	0.85
	Q8C3X8	LMF2	Lmf2 Lipase maturation factor 2			1.93												0.438406										1.93
	Q9R0L6	PCM1	Pcm1 Pericentriolar material 1 protein			1.93																						1.93
	Q9D8V0	HM13	Hm13 Minor histocompatibility antigen H13			1.92																						1.92
	Q80XN0	BDH1	Bdh1 D-beta-hydroxybutyrate dehydrogenase, mitochondria			1.91667	1.86											0.397157										1.91667	1.86
	P62631	EEF1A2	Eef1a2 Elongation factor 1-alpha 2	1.13	0.845	1.91	0.87									0.215174	0.0494975		0.0707107									1.52	0.8575
	P97742	CPT1A	Cpt1a Carnitine O-palmitoyltransferase 1, liver isoform			1.91																						1.91
	A2AGT5	CKAP5	Ckap5 Cytoskeleton-associated protein 5			1.905	1.25				1.27							0.304056										1.905	1.26
	Q8R2Y8	PTRH2	Ptrh2 Peptidyl-tRNA hydrolase 2, mitochondrial			1.9	1.48				1.19								0.0707107				0.240416					1.9	1.335
	O35857	TIMM44	Timm44 Mitochondrial import inner membrane translocase su	1.89	1.58	1.875	1.46											0.176777										1.8825	1.52
	Q07646	MEST	Mest Mesoderm-specific transcript protein			1.85333	1.685											0.274651	0.0353553									1.85333	1.685
	P47758	SRPRB	Srprb Signal recognition particle receptor subunit beta			1.84	1.58				1.3																	1.84	1.44
	P18872	GNAO1	Gnao1 Guanine nucleotide-binding protein G(o) subunit al			1.83333	1.735											0.172143	0.247487									1.83333	1.735
	O08547	SEC22B	Sec22b Vesicle-trafficking protein SEC22b			1.83																						1.83
	Q9WTQ5	AKAP12	Akap12 A-kinase anchor protein 12	1.18667	1.515	1.80667	1.44									0.225462	0.0494975	0.390043										1.49667	1.4775
	Q922P9	GLYR1	Glyr1 Putative oxidoreductase GLYR1			1.795												0.0353553										1.795
	Q91YR7	PRPF6	Prpf6 Pre-mRNA-processing factor 6			1.76667					1.04							0.572917										1.76667	1.04
	Q60749	KHDRBS1	Khdrbs1 KH domain-containing, RNA-binding, signal transduc	1.43		1.75667	1.24											0.142945	0.113137									1.59333	1.24
	Q6P5F7	TTYH3	Ttyh3 Protein tweety homolog 3			1.75	3.7																					1.75	3.7
	Q99KU0	VMP1	Vmp1 Vacuole membrane protein 1			1.74					1.31							0.173494										1.74	1.31
	P04223	H2-K1	H2-K1 H-2 class I histocompatibility antigen, K-K alpha			1.73667	1.365											0.22942	0.0919239									1.73667	1.365
	Q9CXY6	ILF2	Ilf2 Interleukin enhancer-binding factor 2		1.52	1.73333	1.43				1.35							0.162583										1.73333	1.43333
	Q91X78	ERLIN1	Erlin1 Erlin-1			1.73																						1.73
	P63037	DNAJA1	Dnaja1 DnaJ homolog subfamily A member 1	1.26667	1.4	1.72	0.88		0.9		1.21					0.150444	0.311127	0.367696										1.49333	1.0975
	Q9Z277	BAZ1B	Baz1b Tyrosine-protein kinase BAZ1B			1.72	1.6				1.29								0.155563									1.72	1.445
	Q5RJG1	NOL10	Nol10 Nucleolar protein 10			1.72																						1.72
	Q60899	ELAVL2	Elavl2 ELAV-like protein 2	1.68	1.29	1.705	0.92											0.190919	0.0848528									1.6925	1.105
	P70423	SLC7A3	Slc7a3 Cationic amino acid transporter 3			1.69																						1.69
	O35566	CD151	Cd151 CD151 antigen			1.67	1.47																					1.67	1.47
	Q61701	ELAVL4	Elavl4 ELAV-like protein 4	1.89	1.29	1.66667	0.9									0.19799		0.172434	0.0989949									1.77833	1.095
	Q6P5D8	SMCHD1	Smchd1 Structural maintenance of chromosomes flexible hin			1.65333												0.220303										1.65333
	Q8C7X2	EMC1	Emc1 ER membrane protein complex subunit 1			1.65					0.98							0										1.65	0.98
	Q9D379	EPHX1	Ephx1 Epoxide hydrolase 1			1.64667					1.26							0.187705										1.64667	1.26
	Q8VHE0	SEC63	Sec63 Translocation protein SEC63 homolog			1.64667	1.69				1.61							0.0493288	0				0.0565685					1.64667	1.65
	Q62261	SPTBN1	Sptbn1 Spectrin beta chain, non-erythrocytic 1	1.68	1.96	1.64	1.54									0.18	0.19799	0.183848										1.66	1.75
	Q6PHZ2	CAMK2D	Camk2d Calcium/calmodulin-dependent protein kinase type I			1.64					1.29																	1.64	1.29
	P27601	GNA13	Gna13 Guanine nucleotide-binding protein subunit alpha-1			1.62																						1.62
	Q8BFZ9	ERLIN2	Erlin2 Erlin-2			1.61	1.3																					1.61	1.3
	Q9QYF1	RDH11	Rdh11 Retinol dehydrogenase 11			1.61					1.21							0.226495										1.61	1.21
	P21995	EMB	Emb Embigin			1.61												0.0565685										1.61
	Q8K021	SCAMP1	Scamp1 Secretory carrier-associated membrane protein 1			1.61												0.226274										1.61
	Q61879	MYH10	Myh10 Myosin-10	1.4	0.99	1.58										0.212838		0.202978										1.49	0.99
	Q9WU40	LEMD3	Lemd3 Inner nuclear membrane protein Man1			1.575												0.403051										1.575
	P63094	GNAS	Gnas Guanine nucleotide-binding protein G(s) subunit al			1.57												0.0565685										1.57
	Q6R0H7	GNAS	Gnas Guanine nucleotide-binding protein G(s) subunit al			1.57												0.0565685										1.57
	Q8BXZ1	TMX3	Tmx3 Protein disulfide-isomerase TMX3			1.56					1.33							0.155563										1.56	1.33
	P62823	RAB3C	Rab3c Ras-related protein Rab-3C			1.56																						1.56
	Q9D024	CCDC47	Ccdc47 Coiled-coil domain-containing protein 47			1.54												0.169706										1.54
	Q8BHC4	DCAKD	Dcakd Dephospho-CoA kinase domain-containing protein			1.52333	1.415											0.270617	0.0494975									1.52333	1.415
	Q9DB25	ALG5	Alg5 Dolichyl-phosphate beta-glucosyltransferase			1.51	1.6																					1.51	1.6
	Q3V132	SLC25A31	Slc25a31 ADP/ATP translocase 4			1.51																						1.51
	Q8C854	MYEF2	Myef2 Myelin expression factor 2			1.5	1.025				0.98							0.0282843	0.00707107									1.5	1.0025
	Q9DB73	CYB5R1	Cyb5r1 NADH-cytochrome b5 reductase 1			1.5					0.985												0.0494975					1.5	0.985
	Q8BSQ9	PBRM1	Pbrm1 Protein polybromo-1			1.5																						1.5
	Q9DC16	ERGIC1	Ergic1 Endoplasmic reticulum-Golgi intermediate compartme			1.49					1.61																	1.49	1.61
	Q8K2C9	HACD3	Hacd3 Very-long-chain (3R)-3-hydroxyacyl-CoA dehydratase			1.48667	1.52											0.193993										1.48667	1.52
	Q9DBR1	XRN2	Xrn2 5-3 exoribonuclease 2			1.48																						1.48
	Q8JZQ2	AFG3L2	Afg3l2 AFG3-like protein 2			1.47					1.02												0.169706					1.47	1.02
	Q3UVK0	ERMP1	Ermp1 Endoplasmic reticulum metallopeptidase 1			1.47																						1.47
	Q6PA06	ATL2	Atl2 Atlastin-2			1.46667	1.49											0.0896289	0.0424264									1.46667	1.49
	O08599	STXBP1	Stxbp1 Syntaxin-binding protein 1			1.46																						1.46
	Q4VA53	PDS5B	Pds5b Sister chromatid cohesion protein PDS5 homolog B			1.455	1.47											0.0777817										1.455	1.47
	Q921F4	HNRNPLL	Hnrnpll Heterogeneous nuclear ribonucleoprotein L-like	1.435	1.315	1.45333	1.195		0.95		1.27					0.106066	0.0212132	0.0550757	0.13435									1.44417	1.1825
	Q9QYI4	DNAJB12	Dnajb12 DnaJ homolog subfamily B member 12			1.445												0.148492										1.445
	P14873	MAP1B	Map1b Microtubule-associated protein 1B	1.34667	1.085	1.44333	1.065									0.311823	0.0636396	0.335609	0.120208									1.395	1.075
	P26645	MARCKS	Marcks Myristoylated alanine-rich C-kinase substrate	0.94	1	1.44	0.9									0.0964365	0.0141421	0.572626	0.0282843									1.19	0.95
	Q9Z0W3	NUP160	Nup160 Nuclear pore complex protein Nup160			1.44																						1.44
	Q921N6	DDX27	Ddx27 Probable ATP-dependent RNA helicase DDX27			1.44																						1.44
	Q80X41	VRK1	Vrk1 Serine/threonine-protein kinase VRK1			1.43																						1.43
	P03975	IAP	Iap IgE-binding protein	1.22333		1.42667	1.43									0.128582		0.0971253	0.0141421									1.325	1.43
	Q9Z127	SLC7A5	Slc7a5 Large neutral amino acids transporter small subuni			1.41667	1.59											0.132035	0.0424264									1.41667	1.59
	P57722	PCBP3	Pcbp3 Poly(rC)-binding protein 3	1.61	1.165	1.41	1.11									0.132288	0.120208	0.0565685										1.51	1.1375
	Q99JX7	NXF1	Nxf1 Nuclear RNA export factor 1			1.41	1.33				0.98							0.113137										1.41	1.155
	Q8JZN5	ACAD9	Acad9 Acyl-CoA dehydrogenase family member 9, mitochondr			1.4																						1.4
	P13595	NCAM1	Ncam1 Neural cell adhesion molecule 1	1.16		1.39667										0.339411		0.360185										1.27833
	B2RY56	RBM25	Rbm25 RNA-binding protein 25			1.39					0.57																	1.39	0.57
	Q64012	RALY	Raly RNA-binding protein Raly			1.34	1.055				0.675							0.0424264	0.120208				0.106066					1.34	0.865
	P32883	KRAS	Kras GTPase KRas			1.335												0.0919239										1.335
	Q99P88	NUP155	Nup155 Nuclear pore complex protein Nup155			1.33					1.51							0.0282843										1.33	1.51
	Q9Z1G4	ATP6V0A1	Atp6v0a1 V-type proton ATPase 116 kDa subunit a isoform 1			1.33	1.37											0.105357	0.0141421									1.33	1.37
	P15331	PRPH	Prph Peripherin	1.62333	1.835	1.32667	1.32									0.270062	0.106066	0.440606	0.0141421									1.475	1.5775
	Q8VDP6	CDIPT	Cdipt CDP-diacylglycerol--inositol 3-phosphatidyltransfe			1.31	1.92																					1.31	1.92
	Q91VR5	DDX1	Ddx1 ATP-dependent RNA helicase DDX1			1.31	0.96																					1.31	0.96
	P70318	TIAL1	Tial1 Nucleolysin TIAR			1.3	0.905												0.106066									1.3	0.905
	P32037	SLC2A3	Slc2a3 Solute carrier family 2, facilitated glucose trans			1.29667	1.86											0.116762										1.29667	1.86
	Q9JLR1	SEC61A2	Sec61a2 Protein transport protein Sec61 subunit alpha isof			1.295												0.0636396										1.295
	Q6P9J9	ANO6	Ano6 Anoctamin-6			1.29					1.03																	1.29	1.03
	Q60737	CSNK2A1	Csnk2a1 Casein kinase II subunit alpha			1.28												0.213776										1.28
	Q9DC29	ABCB6	Abcb6 ATP-binding cassette sub-family B member 6, mitoch			1.27																						1.27
	Q60900	ELAVL3	Elavl3 ELAV-like protein 3			1.26																						1.26
	Q9QY81	NUP210	Nup210 Nuclear pore membrane glycoprotein 210			1.26																						1.26
	P17156	HSPA2	Hspa2 Heat shock-related 70 kDa protein 2	0.975		1.25										0.00707107												1.1125
	Q52KE7	CCNL1	Ccnl1 Cyclin-L1			1.25																						1.25
	Q924L1	LETMD1	Letmd1 LETM1 domain-containing protein 1			1.25																						1.25
	P17426	AP2A1	Ap2a1 AP-2 complex subunit alpha-1			1.23667	1.41											0.0208167	0.0989949									1.23667	1.41
	P84091	AP2M1	Ap2m1 AP-2 complex subunit mu			1.22	1.13											0.165227	0.183848									1.22	1.13
	Q8VE37	RCC1	Rcc1 Regulator of chromosome condensation			1.21667	1.19				0.885							0.0680686	0.0282843				0.120208					1.21667	1.0375
	P17427	AP2A2	Ap2a2 AP-2 complex subunit alpha-2			1.21667	1.4											0.061101	0.113137									1.21667	1.4
	P70699	GAA	Gaa Lysosomal alpha-glucosidase	1.48		1.19																						1.335
	Q6Q477	ATP2B4	Atp2b4 Plasma membrane calcium-transporting ATPase 4			1.18667												0.0450925										1.18667
	Q6GQT9	NOMO1	Nomo1 Nodal modulator 1			1.185					1.03							0.0919239										1.185	1.03
	Q9CXS4	CENPV	Cenpv Centromere protein V			1.17333	1.065				0.86							0.0550757	0.0353553									1.17333	0.9625
	Q9CS00	CACTIN	Cactin Cactin			1.16																						1.16
	Q62189	SNRPA	Snrpa U1 small nuclear ribonucleoprotein A	1.305		1.15										0.162635												1.2275
	Q7TNC4	LUC7L2	Luc7l2 Putative RNA-binding protein Luc7-like 2	1.00667		1.145	0.66				0.6					0.0763763		0.106066					0					1.07583	0.63
	Q8BU14	SEC62	Sec62 Translocation protein SEC62			1.14	1.39				1.17							0.155563										1.14	1.28
	O70480	VAMP4	Vamp4 Vesicle-associated membrane protein 4			1.14					1.06																	1.14	1.06
	Q3TYS2	CYBC1	Cybc1 Cytochrome b-245 chaperone 1			1.12					0.79																	1.12	0.79
	O35874	SLC1A4	Slc1a4 Neutral amino acid transporter A			1.10333												0.106927										1.10333
	Q9JMG7	HDGFL3	Hdgfl3 Hepatoma-derived growth factor-related protein 3	0.97		1.1										0.131149		0.113137										1.035
	Q8BZX4	SREK1	Srek1 Splicing regulatory glutamine/lysine-rich protein	0.9		1.06					0.58							0										0.98	0.58
	O08579	EMD	Emd Emerin			1.06																						1.06
	Q9D903	EBNA1BP2	Ebna1bp2 Probable rRNA-processing protein EBP2			1.06																						1.06
	Q99MN1	KARS	Kars Lysine--tRNA ligase	1.165	0.935	1.04			1.01							0.0919239	0.13435											1.1025	0.9725
	Q64524	HIST2H2BE	Hist2h2be Histone H2B type 2-E	0.96		1.04			0.94																			1	0.94
	Q8CGP0	HIST3H2BB	Hist3h2bb Histone H2B type 3-B	0.96		1.04			0.94																			1	0.94
	Q9D2U9	HIST3H2BA	Hist3h2ba Histone H2B type 3-A	0.96		1.04			0.94																			1	0.94
	P61804	DAD1	Dad1 Dolichyl-diphosphooligosaccharide--protein glycosy			1.04																						1.04
	P83917	CBX1	Cbx1 Chromobox protein homolog 1			1.04																						1.04
	Q8R5J9	ARL6IP5	Arl6ip5 PRA1 family protein 3			1.04																						1.04
	Q9CYI4	LUC7L	Luc7l Putative RNA-binding protein Luc7-like 1			1.04																						1.04
	Q9D8M4	RPL7L1	Rpl7l1 60S ribosomal protein L7-like 1			1.04																						1.04
	P30658	CBX2	Cbx2 Chromobox protein homolog 2			1.03																						1.03
	Q99LX5	MMTAG2	Mmtag2 Multiple myeloma tumor-associated protein 2 homolo	1.22		1.02	0.97																					1.12	0.97
	Q8K2Y7	MRPL47	Mrpl47 39S ribosomal protein L47, mitochondrial	1.145		1.02										0.120208												1.0825
	Q61136	PRPF4B	Prpf4b Serine/threonine-protein kinase PRP4 homolog	0.9		1										0.155563												0.95
	Q9CQL4	MRPL20	Mrpl20 39S ribosomal protein L20, mitochondrial			1																						1
	Q4FK66	PRPF38A	Prpf38a Pre-mRNA-splicing factor 38A	0.92		0.99																						0.955
	Q9D0I8	MRTO4	Mrto4 mRNA turnover protein 4 homolog			0.96	0.8																					0.96	0.8
	Q9CR60	GOLT1B	Golt1b Vesicle transport protein GOT1B			0.95																						0.95
	P11627	L1CAM	L1cam Neural cell adhesion molecule L1	1.18		0.92																						1.05
	Q9DCB1	HMGN3	Hmgn3 High mobility group nucleosome-binding domain-cont			0.88	0.99																					0.88	0.99
	O54962	BANF1	Banf1 Barrier-to-autointegration factor			0.87	0.81																					0.87	0.81
	P63082	ATP6V0C	Atp6v0c V-type proton ATPase 16 kDa proteolipid subunit			0.83					0.88																	0.83	0.88
	P28667	MARCKSL1	Marcksl1 MARCKS-related protein	0.94		0.8	1.1																					0.87	1.1
	Q8WTY4	CIAPIN1	Ciapin1 Anamorsin	2.87	0.995												0.0494975											2.87	0.995
	Q91WU5	AS3MT	As3mt Arsenite methyltransferase	2.67	1																							2.67	1
	P38060	HMGCL	Hmgcl Hydroxymethylglutaryl-CoA lyase, mitochondrial	2.55	1.75				1.135												0.0212132							2.55	1.4425
	Q9R0E2	PLOD1	Plod1 Procollagen-lysine,2-oxoglutarate 5-dioxygenase 1	2.27																								2.27
	Q9QYR6	MAP1A	Map1a Microtubule-associated protein 1A	2.17																								2.17
	Q91YP2	NLN	Nln Neurolysin, mitochondrial	2.14												0.296985												2.14
	Q3UDE2	TTLL12	Ttll12 Tubulin--tyrosine ligase-like protein 12	2.13333	1.26											0.513939	0.155563											2.13333	1.26
	Q9Z0S1	BPNT1	Bpnt1 3(2),5-bisphosphate nucleotidase 1	2.12	0.885												0.0919239											2.12	0.885
	Q8K009	ALDH1L2	Aldh1l2 Mitochondrial 10-formyltetrahydrofolate dehydrogen	2.07667	10.68											0.217332												2.07667	10.68
	O88544	COPS4	Cops4 COP9 signalosome complex subunit 4	2.01																								2.01
	Q9DC61	PMPCA	Pmpca Mitochondrial-processing peptidase subunit alpha	1.99333	1.89											0.307463												1.99333	1.89
	Q61595	KTN1	Ktn1 Kinectin	1.99333	1.83											0.195021												1.99333	1.83
	Q9QXS6	DBN1	Dbn1 Drebrin	1.89667	1.79											0.248261	0.0141421											1.89667	1.79
	P70399	TP53BP1	Tp53bp1 TP53-binding protein 1	1.87	1.95											0.32187												1.87	1.95
	Q8BGT5	GPT2	Gpt2 Alanine aminotransferase 2	1.855												0.205061												1.855
	Q60716	P4HA2	P4ha2 Prolyl 4-hydroxylase subunit alpha-2	1.845	3.23											0.544472												1.845	3.23
	Q8K411	PITRM1	Pitrm1 Presequence protease, mitochondrial	1.82667	1.765											0.198578	0.0353553											1.82667	1.765
	Q91VM9	PPA2	Ppa2 Inorganic pyrophosphatase 2, mitochondrial	1.79												0.127279												1.79
	Q8BFY9	TNPO1	Tnpo1 Transportin-1	1.75	1.22		1.235		1.28333		1.58					0.296985			0.120208		0.0665833							1.75	1.32958
	Q8K1R3	PNPT1	Pnpt1 Polyribonucleotide nucleotidyltransferase 1, mitoc	1.73												0.338674												1.73
	P61082	UBE2M	Ube2m NEDD8-conjugating enzyme Ubc12	1.71																								1.71
	Q9R0X4	ACOT9	Acot9 Acyl-coenzyme A thioesterase 9, mitochondrial	1.7	1.56				1.09							0.288444												1.7	1.325
	Q7TQI3	OTUB1	Otub1 Ubiquitin thioesterase OTUB1	1.69	0.82																							1.69	0.82
	Q9CYG7	TOMM34	Tomm34 Mitochondrial import receptor subunit TOM34	1.69																								1.69
	P70404	IDH3G	Idh3g Isocitrate dehydrogenase [NAD] subunit gamma 1, mi	1.68	1.82				1.33																			1.68	1.575
	Q3TCH7	CUL4A	Cul4a Cullin-4A	1.68																								1.68
	Q9R1T4	2024-09-06	Sept6 Septin-6	1.65	1.09																							1.65	1.09
	P16546	SPTAN1	Sptan1 Spectrin alpha chain, non-erythrocytic 1	1.64333	1.825		1.57									0.188237	0.106066		0.0141421									1.64333	1.6975
	P58389	PTPA	Ptpa Serine/threonine-protein phosphatase 2A activator	1.64	0.95				1.07																			1.64	1.01
	O08638	MYH11	Myh11 Myosin-11	1.64																								1.64
	Q8C1A5	THOP1	Thop1 Thimet oligopeptidase	1.61	0.84											0.424264	0.0282843											1.61	0.84
	Q9JIH2	NUP50	Nup50 Nuclear pore complex protein Nup50	1.6	1.39																							1.6	1.39
	Q64514	TPP2	Tpp2 Tripeptidyl-peptidase 2	1.6												0.0565685												1.6
	Q8C1B7	2024-09-11	Sept11 Septin-11	1.58	1.11				1.23																			1.58	1.17
	P32921	WARS	Wars Tryptophan--tRNA ligase, cytoplasmic	1.57	0.85				0.96							0.183848	0.0565685				0.02							1.57	0.905
	P59325	EIF5	Eif5 Eukaryotic translation initiation factor 5	1.56	0.95				1.10667							0.226274					0.115902							1.56	1.02833
	Q8K0D5	GFM1	Gfm1 Elongation factor G, mitochondrial	1.55	1.36											0.0556776												1.55	1.36
	Q3THK7	GMPS	Gmps GMP synthase [glutamine-hydrolyzing]	1.545	0.91				1.09667							0.445477	0.113137				0.0702377							1.545	1.00333
	Q9CQM9	GLRX3	Glrx3 Glutaredoxin-3	1.52	0.875				1.03							0.282843	0.0777817				0.07							1.52	0.9525
	P18155	MTHFD2	Mthfd2 Bifunctional methylenetetrahydrofolate dehydrogena	1.51667												0.395517												1.51667
	Q8CH18	CCAR1	Ccar1 Cell division cycle and apoptosis regulator protei	1.51																								1.51
	Q9JLV1	BAG3	Bag3 BAG family molecular chaperone regulator 3	1.50667	0.79											0.355293												1.50667	0.79
	Q99LS3	PSPH	Psph Phosphoserine phosphatase	1.49	0.9																							1.49	0.9
	Q9CU62	SMC1A	Smc1a Structural maintenance of chromosomes protein 1A	1.48																								1.48
	Q9CZR8	TSFM	Tsfm Elongation factor Ts, mitochondrial	1.475												0.0636396												1.475
	Q8BIQ5	CSTF2	Cstf2 Cleavage stimulation factor subunit 2	1.47																								1.47
	Q8BI72	CDKN2AIP	Cdkn2aip CDKN2A-interacting protein	1.465	1.52											0.148492												1.465	1.52
	P97496	SMARCC1	Smarcc1 SWI/SNF complex subunit SMARCC1	1.455	1.44				0.96							0.0777817	0.0141421				0.0282843							1.455	1.2
	P47857	PFKM	Pfkm ATP-dependent 6-phosphofructokinase, muscle type	1.43	0.99												0.0141421											1.43	0.99
	P61922	ABAT	Abat 4-aminobutyrate aminotransferase, mitochondrial	1.425												0.0919239												1.425
	P57784	SNRPA1	Snrpa1 U2 small nuclear ribonucleoprotein A	1.42	1.43											0.0848528												1.42	1.43
	Q9Z0N1	EIF2S3X	Eif2s3x Eukaryotic translation initiation factor 2 subunit	1.39			0.77		1.13		0.91										0.0989949							1.39	0.936667
	P58774	TPM2	Tpm2 Tropomyosin beta chain	1.39	1.04																							1.39	1.04
	Q9R0P5	DSTN	Dstn Destrin	1.38	1.065											0.212838	0.0777817											1.38	1.065
	Q6P5E4	UGGT1	Uggt1 UDP-glucose:glycoprotein glucosyltransferase 1	1.38												0.155563												1.38
	P48722	HSPA4L	Hspa4l Heat shock 70 kDa protein 4L	1.37333	0.99											0.260256	0.0848528											1.37333	0.99
	Q8BK64	AHSA1	Ahsa1 Activator of 90 kDa heat shock protein ATPase homo	1.37	0.88				1.05667							0.749533	0.0848528				0.0251661							1.37	0.968333
	P28738	KIF5C	Kif5c Kinesin heavy chain isoform 5C	1.36																								1.36
	Q60598	CTTN	Cttn Src substrate cortactin	1.36	1.81											0.0565685												1.36	1.81
	Q9Z2W0	DNPEP	Dnpep Aspartyl aminopeptidase	1.355												0.388909												1.355
	Q810A7	DDX42	Ddx42 ATP-dependent RNA helicase DDX42	1.35																								1.35
	Q8BI84	MIA3	Mia3 Transport and Golgi organization protein 1 homolog	1.34667	2.18											0.242143												1.34667	2.18
	P58771	TPM1	Tpm1 Tropomyosin alpha-1 chain	1.34667	1.12											0.168622												1.34667	1.12
	P24527	LTA4H	Lta4h Leukotriene A-4 hydrolase	1.34	0.97				1.09																			1.34	1.03
	Q3TCN2	PLBD2	Plbd2 Putative phospholipase B-like 2	1.34																								1.34
	P24288	BCAT1	Bcat1 Branched-chain-amino-acid aminotransferase, cytoso	1.34	1.07											0.212132												1.34	1.07
	Q6P1B1	XPNPEP1	Xpnpep1 Xaa-Pro aminopeptidase 1	1.32667	0.925				1.225							0.249065	0.0353553				0.0353553							1.32667	1.075
	Q9DBC7	PRKAR1A	Prkar1a cAMP-dependent protein kinase type I-alpha regulat	1.32667	0.94				0.87							0.318957	0.127279											1.32667	0.905
	P05132	PRKACA	Prkaca cAMP-dependent protein kinase catalytic subunit al	1.32																								1.32
	P68181	PRKACB	Prkacb cAMP-dependent protein kinase catalytic subunit be	1.32																								1.32
	Q80SW1	AHCYL1	Ahcyl1 S-adenosylhomocysteine hydrolase-like protein 1	1.32												0.311127												1.32
	Q9CSU0	RPRD1B	Rprd1b Regulation of nuclear pre-mRNA domain-containing p	1.32																								1.32
	Q9D554	SF3A3	Sf3a3 Splicing factor 3A subunit 3	1.29333	1.52				0.95							0.231589					0.127279							1.29333	1.235
	P97315	CSRP1	Csrp1 Cysteine and glycine-rich protein 1	1.285	0.84											0.148492												1.285	0.84
	A2AG50	MAP7D2	Map7d2 MAP7 domain-containing protein 2	1.27												0.0989949												1.27
	Q8CAY6	ACAT2	Acat2 Acetyl-CoA acetyltransferase, cytosolic	1.26	0.8																							1.26	0.8
	Q8VCN5	CTH	Cth Cystathionine gamma-lyase	1.26																								1.26
	O08756	HSD17B10	Hsd17b10 3-hydroxyacyl-CoA dehydrogenase type-2	1.26																								1.26
	Q9ER72	CARS	Cars Cysteine--tRNA ligase, cytoplasmic	1.26																								1.26
	Q99J99	MPST	Mpst 3-mercaptopyruvate sulfurtransferase	1.255	1.1											0.0353553												1.255	1.1
	Q8K2T8	PAF1	Paf1 RNA polymerase II-associated factor 1 homolog	1.255												0.176777												1.255
	Q61553	FSCN1	Fscn1 Fascin	1.25333	0.93											0.0585947	0.0565685											1.25333	0.93
	P16381	D1PAS1	D1Pas1 Putative ATP-dependent RNA helicase Pl10	1.25	1.11											0.254558												1.25	1.11
	Q99L13	HIBADH	Hibadh 3-hydroxyisobutyrate dehydrogenase, mitochondrial	1.25																								1.25
	Q9CWL8	CTNNBL1	Ctnnbl1 Beta-catenin-like protein 1	1.25																								1.25
	Q9CQF4	CIMAGEIPI-SP|Q9CQF4|CF203_MOUSE	cimageipi-sp|Q9CQF4|CF203_MOUSE Uncharacterized protein C6orf203 homolog	1.24																								1.24
	P97493	TXN2	Txn2 Thioredoxin, mitochondrial	1.235												0.00707107												1.235
	P62897	CYCS	Cycs Cytochrome c, somatic	1.23	1.105				0.67		0.5						0.00707107				0.0608276							1.23	0.758333
	Q8R010	AIMP2	Aimp2 Aminoacyl tRNA synthase complex-interacting multif	1.22	0.89				1.29							0.212132												1.22	1.09
	P70195	PSMB7	Psmb7 Proteasome subunit beta type-7	1.22																								1.22
	Q61578	FDXR	Fdxr NADPH:adrenodoxin oxidoreductase, mitochondrial	1.22																								1.22
	O88696	CLPP	Clpp ATP-dependent Clp protease proteolytic subunit, mi	1.22												0.0707107												1.22
	Q8BYL4	YARS2	Yars2 Tyrosine--tRNA ligase, mitochondrial	1.22																								1.22
	P61759	VBP1	Vbp1 Prefoldin subunit 3	1.21667	0.89											0.548847												1.21667	0.89
	Q9R0P9	UCHL1	Uchl1 Ubiquitin carboxyl-terminal hydrolase isozyme L1	1.21667	0.885											0.295691	0.0636396											1.21667	0.885
	Q63918	CAVIN2	Cavin2 Caveolae-associated protein 2	1.2																								1.2
	Q64727	VCL	Vcl Vinculin	1.195	0.925											0.403051	0.205061											1.195	0.925
	Q9ERG0	LIMA1	Lima1 LIM domain and actin-binding protein 1	1.19333												0.140119												1.19333
	P47791	GSR	Gsr Glutathione reductase, mitochondrial	1.19	0.94				1.08												0.0424264							1.19	1.01
	Q9CR21	NDUFAB1	Ndufab1 Acyl carrier protein, mitochondrial	1.19																								1.19
	Q91WJ8	FUBP1	Fubp1 Far upstream element-binding protein 1	1.18667	1.16		0.82		0.893333							0.115902	0.0565685				0.0305505							1.18667	0.957778
	P49717	MCM4	Mcm4 DNA replication licensing factor MCM4	1.17					1.01667												0.0450925							1.17	1.01667
	Q8BFR4	GNS	Gns N-acetylglucosamine-6-sulfatase	1.17																								1.17
	Q8C1D8	IWS1	Iws1 Protein IWS1 homolog	1.16																								1.16
	Q80UG5	2024-09-09	Sept9 Septin-9	1.15333	1.025				1.00333							0.118462	0.120208				0.120554							1.15333	1.01417
	Q922Q4	PYCR2	Pycr2 Pyrroline-5-carboxylate reductase 2	1.15	1.34											0.0707107												1.15	1.34
	Q6P5H2	NES	Nes Nestin	1.15												0.0141421												1.15
	P16014	CHGB	Chgb Secretogranin-1	1.145			1.32									0.205061												1.145	1.32
	Q80TB8	VAT1L	Vat1l Synaptic vesicle membrane protein VAT-1 homolog-li	1.14333	0.895											0.200083	0.0919239											1.14333	0.895
	Q9Z130	HNRNPDL	Hnrnpdl Heterogeneous nuclear ribonucleoprotein D-like	1.14	1.41		0.93																					1.14	1.17
	O88712	CTBP1	Ctbp1 C-terminal-binding protein 1	1.14																								1.14
	Q9CQA5	MED4	Med4 Mediator of RNA polymerase II transcription subuni	1.14																								1.14
	Q9D6F9	TUBB4A	Tubb4a Tubulin beta-4A chain	1.14																								1.14
	O35658	C1QBP	C1qbp Complement component 1 Q subcomponent-binding prot	1.125												0.148492												1.125
	Q3V1V3	ESF1	Esf1 ESF1 homolog	1.12							1.11																	1.12	1.11
	Q8K1J6	TRNT1	Trnt1 CCA tRNA nucleotidyltransferase 1, mitochondrial	1.12												0.127279												1.12
	P19246	NEFH	Nefh Neurofilament heavy polypeptide	1.11667												0.239653												1.11667
	P61971	NUTF2	Nutf2 Nuclear transport factor 2	1.1	0.805												0.0494975											1.1	0.805
	P08030	APRT	Aprt Adenine phosphoribosyltransferase	1.1	0.825				0.82							0.1249	0.106066											1.1	0.8225
	P02468	LAMC1	Lamc1 Laminin subunit gamma-1	1.095												0.190919												1.095
	Q8BIJ6	IARS2	Iars2 Isoleucine--tRNA ligase, mitochondrial	1.09																								1.09
	P23780	GLB1	Glb1 Beta-galactosidase	1.08												0.141421												1.08
	P97427	CRMP1	Crmp1 Dihydropyrimidinase-related protein 1	1.08	0.855											0.150997	0.0494975											1.08	0.855
	Q62095	DDX3Y	Ddx3y ATP-dependent RNA helicase DDX3Y	1.07							0.98																	1.07	0.98
	P50518	ATP6V1E1	Atp6v1e1 V-type proton ATPase subunit E 1	1.07																								1.07
	P63330	PPP2CA	Ppp2ca Serine/threonine-protein phosphatase 2A catalytic	1.05333	0.96				0.995							0.119304	0.141421				0.0353553							1.05333	0.9775
	P19157	GSTP1	Gstp1 Glutathione S-transferase P 1	1.05	0.77											0.117898	0.0565685											1.05	0.77
	Q5SU73	COIL	Coil Coilin	1.04												0.277849												1.04
	A2RTL5	RSRC2	Rsrc2 Arginine/serine-rich coiled-coil protein 2	1.015												0.0494975												1.015
	Q9ERE7	MESD	Mesd LRP chaperone MESD	1.01333												0.0650641												1.01333
	Q9JKK7	TMOD2	Tmod2 Tropomodulin-2	1																								1
	Q9CRB6	TPPP3	Tppp3 Tubulin polymerization-promoting protein family me	0.983333												0.140119												0.983333
	Q7TSJ2	MAP6	Map6 Microtubule-associated protein 6	0.97												0.0707107												0.97
	P62715	PPP2CB	Ppp2cb Serine/threonine-protein phosphatase 2A catalytic	0.97																								0.97
	Q8BVI4	QDPR	Qdpr Dihydropteridine reductase	0.96	0.65				0.96																			0.96	0.805
	O35900	LSM2	Lsm2 U6 snRNA-associated Sm-like protein LSm2	0.94																								0.94
	P10637	MAPT	Mapt Microtubule-associated protein tau	0.94																								0.94
	A2AQ19	RTF1	Rtf1 RNA polymerase-associated protein RTF1 homolog	0.933333												0.130128												0.933333
	Q923D5	WBP11	Wbp11 WW domain-binding protein 11	0.93																								0.93
	Q9DCT8	CRIP2	Crip2 Cysteine-rich protein 2	0.92																								0.92
	P63040	CPLX1	Cplx1 Complexin-1	0.91																								0.91
	Q6P8I4	PCNP	Pcnp PEST proteolytic signal-containing nuclear protein	0.905												0.0494975												0.905
	Q9Z2Y8	PLPBP	Plpbp Pyridoxal phosphate homeostasis protein	0.9																								0.9
	Q9CWV6	PRKRIP1	Prkrip1 PRKR-interacting protein 1	0.89																								0.89
	Q9WUK2	EIF4H	Eif4h Eukaryotic translation initiation factor 4H	0.87	0.68																							0.87	0.68
	Q99LX0	PARK7	Park7 Protein/nucleic acid deglycase DJ-1	0.86	0.785				0.983333							0.127279	0.0636396				0.0862168							0.86	0.884167
	Q9R0A0	PEX14	Pex14 Peroxisomal membrane protein PEX14	0.86																								0.86
	Q9WU28	PFDN5	Pfdn5 Prefoldin subunit 5	0.84																								0.84
	Q91WE2	FAM192A	Fam192a Protein FAM192A	0.8												0.0424264												0.8
	Q5U3K5	RABL6	Rabl6 Rab-like protein 6	0.8																								0.8
	Q9CZY2	TCEAL8	Tceal8 Transcription elongation factor A protein-like 8	0.765	0.64											0.0494975												0.765	0.64
	Q9R0P4	SMAP	Smap Small acidic protein	0.74																								0.74
	P05214	TUBA3A	Tuba3a Tubulin alpha-3 chain									1.6																1.6
	O55042	SNCA	Snca Alpha-synuclein									1.49																1.49
	P97357	TAF1A	Taf1a TATA box-binding protein-associated factor RNA pol				20																						20
	Q8BKF1	POLRMT	Polrmt DNA-directed RNA polymerase, mitochondrial				20																						20
	Q921Q3	ALG1	Alg1 Chitobiosyldiphosphodolichol beta-mannosyltransfer								20																		20
	Q64282	IFIT1	Ifit1 Interferon-induced protein with tetratricopeptide						7.52		2.89										5.75585								5.205
	Q91WC3	ACSL6	Acsl6 Long-chain-fatty-acid--CoA ligase 6				3.46																						3.46
	Q9ERI2	RAB27A	Rab27a Ras-related protein Rab-27A								3.32																		3.32
	O88736	HSD17B7	Hsd17b7 3-keto-steroid reductase								2.815												0.601041						2.815
	O35114	SCARB2	Scarb2 Lysosome membrane protein 2				2.465												0.00707107										2.465
	P48410	ABCD1	Abcd1 ATP-binding cassette sub-family D member 1								2.29																		2.29
	Q80XI3	EIF4G3	Eif4g3 Eukaryotic translation initiation factor 4 gamma 3						2.15																				2.15
	P01896	CIMAGEIPI-SP|P01896|HA1Z_MOUSE	cimageipi-sp|P01896|HA1Z_MOUSE H-2 class I histocompatibility antigen, alpha chai				2.13				1.17																		1.65
	Q99J56	DERL1	Derl1 Derlin-1								2.05																		2.05
	Q9CXT8	PMPCB	Pmpcb Mitochondrial-processing peptidase subunit beta		1.99																								1.99
	Q9D1Q6	ERP44	Erp44 Endoplasmic reticulum resident protein 44						1.95																				1.95
	Q6PFQ7	RASA4	Rasa4 Ras GTPase-activating protein 4								1.89667												0.561456						1.89667
	P11440	CDK1	Cdk1 Cyclin-dependent kinase 1		1.87				1.33								0.169706												1.6
	Q64516	GK	Gk Glycerol kinase								1.86																		1.86
	Q6ZQI3	MLEC	Mlec Malectin								1.79																		1.79
	Q9QYG0	NDRG2	Ndrg2 Protein NDRG2						1.78												0.0282843								1.78
	P35922	FMR1	Fmr1 Synaptic functional regulator FMR1								1.78																		1.78
	Q9JKN1	SLC30A7	Slc30a7 Zinc transporter 7								1.77																		1.77
	Q9ET30	TM9SF3	Tm9sf3 Transmembrane 9 superfamily member 3								1.76																		1.76
	Q9DBD5	PELP1	Pelp1 Proline-, glutamic acid- and leucine-rich protein								1.75												0.0141421						1.75
	O35704	SPTLC1	Sptlc1 Serine palmitoyltransferase 1								1.75																		1.75
	Q8BP40	ACP6	Acp6 Lysophosphatidic acid phosphatase type 6								1.73																		1.73
	Q9CPU4	MGST3	Mgst3 Microsomal glutathione S-transferase 3								1.72												0.296985						1.72
	Q8C172	CERS6	Cers6 Ceramide synthase 6								1.72																		1.72
	Q9WVR4	FXR2	Fxr2 Fragile X mental retardation syndrome-related prot								1.72																		1.72
	O54774	AP3D1	Ap3d1 AP-3 complex subunit delta-1								1.705												0.883883						1.705
	O88508	DNMT3A	Dnmt3a DNA (cytosine-5)-methyltransferase 3A				1.67																						1.67
	Q9CW46	RAVER1	Raver1 Ribonucleoprotein PTB-binding 1						1.67																				1.67
	Q9JI91	ACTN2	Actn2 Alpha-actinin-2		1.62				1.17												0.113137								1.395
	P97801	SMN1	Smn1 Survival motor neuron protein				1.62																						1.62
	Q8BX70	VPS13C	Vps13c Vacuolar protein sorting-associated protein 13C								1.6																		1.6
	Q8BXV2	BRI3BP	Bri3bp BRI3-binding protein								1.57												0.410122						1.57
	G5E870	TRIP12	Trip12 E3 ubiquitin-protein ligase TRIP12				1.565				1.08								0.176777										1.3225
	Q8K183	PDXK	Pdxk Pyridoxal kinase						1.55												0.0989949								1.55
	O08734	BAK1	Bak1 Bcl-2 homologous antagonist/killer								1.54																		1.54
	Q8VCW4	UNC93B1	Unc93b1 Protein unc-93 homolog B1								1.54																		1.54
	Q9R0Q6	ARPC1A	Arpc1a Actin-related protein 2/3 complex subunit 1A		1.51																								1.51
	P58058	NADK	Nadk NAD kinase						1.51																				1.51
	Q3TRM8	HK3	Hk3 Hexokinase-3						1.5												0.08								1.5
	Q8BT60	CPNE3	Cpne3 Copine-3								1.5																		1.5
	Q6PDG5	SMARCC2	Smarcc2 SWI/SNF complex subunit SMARCC2		1.48				0.965												0.0353553								1.2225
	Q99J09	WDR77	Wdr77 Methylosome protein 50		1.46																								1.46
	Q9EP89	LACTB	Lactb Serine beta-lactamase-like protein LACTB, mitochon								1.45																		1.45
	Q5XJY4	PARL	Parl Presenilins-associated rhomboid-like protein, mito				1.45																						1.45
	Q61510	TRIM25	Trim25 E3 ubiquitin/ISG15 ligase TRIM25						1.45		1.38																		1.415
	Q9D287	BCAS2	Bcas2 Pre-mRNA-splicing factor SPF27				1.44																						1.44
	P62748	HPCAL1	Hpcal1 Hippocalcin-like protein 1								1.44																		1.44
	Q8BMD8	SLC25A24	Slc25a24 Calcium-binding mitochondrial carrier protein SCaM								1.44																		1.44
	Q9D5T0	ATAD1	Atad1 ATPase family AAA domain-containing protein 1								1.42																		1.42
	Q6ZQ08	CNOT1	Cnot1 CCR4-NOT transcription complex subunit 1				1.41																						1.41
	Q62203	SF3A2	Sf3a2 Splicing factor 3A subunit 2		1.39																								1.39
	P49718	MCM5	Mcm5 DNA replication licensing factor MCM5		1.39				0.72																				1.055
	Q8CD10	MICU2	Micu2 Calcium uptake protein 2, mitochondrial								1.39																		1.39
	Q80VD1	FAM98B	Fam98b Protein FAM98B						1.38																				1.38
	Q8C166	CPNE1	Cpne1 Copine-1								1.38																		1.38
	Q9CQB5	CISD2	Cisd2 CDGSH iron-sulfur domain-containing protein 2								1.38																		1.38
	Q7TMI3	UHRF2	Uhrf2 E3 ubiquitin-protein ligase UHRF2				1.36																						1.36
	Q91YE6	IPO9	Ipo9 Importin-9						1.36																				1.36
	P36371	TAP2	Tap2 Antigen peptide transporter 2								1.36												0.226274						1.36
	Q8BG07	PLD4	Pld4 Phospholipase D4								1.35																		1.35
	O55222	ILK	Ilk Integrin-linked protein kinase						1.345												0.148492								1.345
	Q9DB85	RRP8	Rrp8 Ribosomal RNA-processing protein 8				1.34																						1.34
	P54729	NUB1	Nub1 NEDD8 ultimate buster 1						1.34												0.169706								1.34
	P17047	LAMP2	Lamp2 Lysosome-associated membrane glycoprotein 2								1.33																		1.33
	Q6WVG3	KCTD12	Kctd12 BTB/POZ domain-containing protein KCTD12						1.32																				1.32
	O35609	SCAMP3	Scamp3 Secretory carrier-associated membrane protein 3								1.31												0.325269						1.31
	Q9D0R4	DDX56	Ddx56 Probable ATP-dependent RNA helicase DDX56								1.31																		1.31
	B1AQJ2	USP36	Usp36 Ubiquitin carboxyl-terminal hydrolase 36				1.305												0.0212132										1.305
	O88291	ZNF326	Znf326 DBIRD complex subunit ZNF326				1.29																						1.29
	A6H5X4	PHF11	Phf11 PHD finger protein 11								1.29																		1.29
	Q505F5	LRRC47	Lrrc47 Leucine-rich repeat-containing protein 47		1.28																								1.28
	P35762	CD81	Cd81 CD81 antigen				1.28																						1.28
	Q8C4J7	TBL3	Tbl3 Transducin beta-like protein 3				1.275				1.02								0.00707107										1.1475
	P84096	RHOG	Rhog Rho-related GTP-binding protein RhoG								1.27																		1.27
	Q9DBY8	NVL	Nvl Nuclear valosin-containing protein-like				1.27																						1.27
	Q8BU03	PWP2	Pwp2 Periodic tryptophan protein 2 homolog				1.26				1.2																		1.23
	O55029	COPB2	Copb2 Coatomer subunit beta						1.08		1.255										0.08544		0.0212132						1.1675
	P42225	STAT1	Stat1 Signal transducer and activator of transcription 1						1.25												0.087178								1.25
	P39054	DNM2	Dnm2 Dynamin-2						1.25																				1.25
	Q99L04	DHRS1	Dhrs1 Dehydrogenase/reductase SDR family member 1								1.24																		1.24
	P54987	ACOD1	Acod1 Cis-aconitate decarboxylase						0.893333		1.23										0.0404145								1.06167
	Q8CG48	SMC2	Smc2 Structural maintenance of chromosomes protein 2						1.23																				1.23
	P08556	NRAS	Nras GTPase NRas				1.22				1.04																		1.13
	P0DOV2	IFI204	Ifi204 Interferon-activable protein 204						1.22		1.14																		1.18
	P70248	MYO1F	Myo1f Unconventional myosin-If								1.22																		1.22
	P97384	ANXA11	Anxa11 Annexin A11								1.22																		1.22
	Q99MJ9	DDX50	Ddx50 ATP-dependent RNA helicase DDX50				1.21																						1.21
	O70378	EMC8	Emc8 ER membrane protein complex subunit 8								1.21																		1.21
	Q3UHX9	SPOUT1	Spout1 Putative methyltransferase C9orf114 homolog								1.21																		1.21
	P31266	RBPJ	Rbpj Recombining binding protein suppressor of hairless						0.975		1.2										0.0212132								1.0875
	Q3UPL0	SEC31A	Sec31a Protein transport protein Sec31A						1.2																				1.2
	P47713	PLA2G4A	Pla2g4a Cytosolic phospholipase A2								1.2																		1.2
	P86048	RPL10L	Rpl10l 60S ribosomal protein L10-like						1.19																				1.19
	Q8BHB4	WDR3	Wdr3 WD repeat-containing protein 3				1.17																						1.17
	Q8VCT3	RNPEP	Rnpep Aminopeptidase B						1.17																				1.17
	Q9WUQ2	PREB	Preb Prolactin regulatory element-binding protein								1.17																		1.17
	O35855	BCAT2	Bcat2 Branched-chain-amino-acid aminotransferase, mitoch						1.165												0.0494975								1.165
	O08529	CAPN2	Capn2 Calpain-2 catalytic subunit						1.165												0.318198								1.165
	Q63844	MAPK3	Mapk3 Mitogen-activated protein kinase 3						1.16																				1.16
	P61514	RPL37A	Rpl37a 60S ribosomal protein L37a								1.16																		1.16
	Q80YW0	CYTH4	Cyth4 Cytohesin-4						1.14																				1.14
	Q8BMA6	SRP68	Srp68 Signal recognition particle subunit SRP68				1.125												0.0777817										1.125
	P47856	GFPT1	Gfpt1 Glutamine--fructose-6-phosphate aminotransferase [						1.12												0.0141421								1.12
	Q8CIG8	PRMT5	Prmt5 Protein arginine N-methyltransferase 5						1.12																				1.12
	P14430	H2-Q8	H2-Q8 H-2 class I histocompatibility antigen, Q8 alpha c								1.12																		1.12
	Q8R3C6	RBM19	Rbm19 Probable RNA-binding protein 19								1.12																		1.12
	O88543	COPS3	Cops3 COP9 signalosome complex subunit 3		1.11												0.0141421												1.11
	P97449	ANPEP	Anpep Aminopeptidase N								1.1																		1.1
	Q9CZU3	MTREX	Mtrex Exosome RNA helicase MTR4				1.1				1.015								0.0282843				0.120208						1.0575
	O55023	IMPA1	Impa1 Inositol monophosphatase 1						1.1												0.0424264								1.1
	Q7TNP2	PPP2R1B	Ppp2r1b Serine/threonine-protein phosphatase 2A 65 kDa reg						1.1																				1.1
	Q9D662	SEC23B	Sec23b Protein transport protein Sec23B						1.09667												0.0814453								1.09667
	O35368	IFI203	Ifi203 Interferon-activable protein 203								1.09												0.14						1.09
	Q9D6U8	FAM162A	Fam162a Protein FAM162A								1.09																		1.09
	P47753	CAPZA1	Capza1 F-actin-capping protein subunit alpha-1		1.08				0.946667												0.080829								1.01333
	P47754	CAPZA2	Capza2 F-actin-capping protein subunit alpha-2		1.08				0.95												0.0282843								1.015
	Q9Z2Q6	2024-09-05	Sept5 Septin-5		1.08																								1.08
	Q9CQ19	MYL9	Myl9 Myosin regulatory light polypeptide 9						1.075												0.0777817								1.075
	P0CG49	UBB	Ubb Polyubiquitin-B		1.01				1.05		1.07						0.0141421				0.0608276								1.04333
	P0CG50	UBC	Ubc Polyubiquitin-C		1.01				1.05		1.07						0.0141421				0.0608276								1.04333
	P41241	CSK	Csk Tyrosine-protein kinase CSK						1.07																				1.07
	Q9DBS1	TMEM43	Tmem43 Transmembrane protein 43								1.07																		1.07
	P63325	RPS10	Rps10 40S ribosomal protein S10								1.07												0.113137						1.07
	Q6A0A9	FAM120A	FAM120A Constitutive coactivator of PPAR-gamma-like protei								1.06667												0.132035						1.06667
	P58044	IDI1	Idi1 Isopentenyl-diphosphate Delta-isomerase 1		1.06												0.183848												1.06
	Q8K1N4	SPATS2	Spats2 Spermatogenesis-associated serine-rich protein 2				1.06												0.0141421										1.06
	Q9WU78	PDCD6IP	Pdcd6ip Programmed cell death 6-interacting protein						1.05												0.08								1.05
	P48774	GSTM5	Gstm5 Glutathione S-transferase Mu 5		1.04																								1.04
	A2APB8	TPX2	Tpx2 Targeting protein for Xklp2				1.04																						1.04
	P47226	TES	Tes Testin						1.04																				1.04
	P11370	FV4	Fv4 Retrovirus-related Env polyprotein from Fv-4 locus						1.04		0.91																		0.975
	Q6P069	SRI	Sri Sorcin								1.04																		1.04
	P30204	MSR1	Msr1 Macrophage scavenger receptor types I and II								1.04																		1.04
	Q61411	HRAS	Hras GTPase HRas								1.04																		1.04
	P99029	PRDX5	Prdx5 Peroxiredoxin-5, mitochondrial						1.03												0.0282843								1.03
	P18572	BSG	Bsg Basigin								1.03												0.127279						1.03
	O35639	ANXA3	Anxa3 Annexin A3								1.02																		1.02
	Q9JJA4	WDR12	Wdr12 Ribosome biogenesis protein WDR12								1.02																		1.02
	Q3V0K9	PLS1	Pls1 Plastin-1						1.015												0.0494975								1.015
	Q9CR51	ATP6V1G1	Atp6v1g1 V-type proton ATPase subunit G 1		0.87				1.01																				0.94
	Q8C2Q3	RBM14	Rbm14 RNA-binding protein 14				1.01																						1.01
	D0QMC3	MNDAL	Mndal Myeloid cell nuclear differentiation antigen-like								1.01												0.07						1.01
	P63005	PAFAH1B1	Pafah1b1 Platelet-activating factor acetylhydrolase IB subu		0.87				1								0.0282843				0.06245								0.935
	Q9DAW9	CNN3	Cnn3 Calponin-3		0.99												0.127279												0.99
	Q8BJU0	SGTA	Sgta Small glutamine-rich tetratricopeptide repeat-cont		0.985												0.148492												0.985
	Q91WM3	RRP9	Rrp9 U3 small nucleolar RNA-interacting protein 2				0.98				0.82																		0.9
	P17183	ENO2	Eno2 Gamma-enolase		0.805				0.97								0.0636396												0.8875
	Q60676	PPP5C	Ppp5c Serine/threonine-protein phosphatase 5		0.96																								0.96
	Q61102	ABCB7	Abcb7 ATP-binding cassette sub-family B member 7, mitoch								0.96																		0.96
	Q9JHK5	PLEK	Plek Pleckstrin						0.953333												0.085049								0.953333
	Q9WVK4	EHD1	Ehd1 EH domain-containing protein 1						0.95																				0.95
	Q9D0M1	PRPSAP1	Prpsap1 Phosphoribosyl pyrophosphate synthase-associated p		0.95																								0.95
	Q9CZ91	SRFBP1	Srfbp1 Serum response factor-binding protein 1				0.95																						0.95
	P06339	H2-T23	H2-T23 H-2 class I histocompatibility antigen, D-37 alpha								0.95																		0.95
	P09581	CSF1R	Csf1r Macrophage colony-stimulating factor 1 receptor								0.95																		0.95
	P31651	SLC6A12	Slc6a12 Sodium- and chloride-dependent betaine transporter								0.95																		0.95
	P52479	USP10	Usp10 Ubiquitin carboxyl-terminal hydrolase 10				0.94																						0.94
	Q9ESP1	SDF2L1	Sdf2l1 Stromal cell-derived factor 2-like protein 1								0.94																		0.94
	Q9Z0H1	WDR46	Wdr46 WD repeat-containing protein 46								0.94																		0.94
	A2A432	CUL4B	Cul4b Cullin-4B		0.88				0.92																				0.9
	Q8VEE4	RPA1	Rpa1 Replication protein A 70 kDa DNA-binding subunit						0.92																				0.92
	Q60780	GAS7	Gas7 Growth arrest-specific protein 7						0.92												0.04								0.92
	Q61655	DDX19A	Ddx19a ATP-dependent RNA helicase DDX19A						0.92												0.04								0.92
	Q9D7G0	PRPS1	Prps1 Ribose-phosphate pyrophosphokinase 1		0.905												0.106066												0.905
	Q99KQ4	NAMPT	Nampt Nicotinamide phosphoribosyltransferase						0.9												0.0360555								0.9
	P54103	DNAJC2	Dnajc2 DnaJ homolog subfamily C member 2		0.9				0.9												0.0282843								0.9
	O70145	NCF2	Ncf2 Neutrophil cytosol factor 2						0.9																				0.9
	Q8BVK9	SP110	Sp110 Sp110 nuclear body protein								0.9																		0.9
	P97379	G3BP2	G3bp2 Ras GTPase-activating protein-binding protein 2								0.9																		0.9
	Q99LD4	GPS1	Gps1 COP9 signalosome complex subunit 1		0.86				0.89																				0.875
	Q9D8U8	SNX5	Snx5 Sorting nexin-5						0.88																				0.88
	O55234	PSMB5	Psmb5 Proteasome subunit beta type-5		0.88												0.0424264												0.88
	Q9WVA3	BUB3	Bub3 Mitotic checkpoint protein BUB3						0.88												0.0424264								0.88
	P27048	SNRPB	Snrpb Small nuclear ribonucleoprotein-associated protein								0.88																		0.88
	P63163	SNRPN	Snrpn Small nuclear ribonucleoprotein-associated protein								0.88																		0.88
	P59326	YTHDF1	Ythdf1 YTH domain-containing family protein 1						0.87																				0.87
	P61290	PSME3	Psme3 Proteasome activator complex subunit 3		0.82				0.866667								0.0282843				0.0321455								0.843333
	Q9R1P1	PSMB3	Psmb3 Proteasome subunit beta type-3						0.86												0.0565685								0.86
	P23249	MOV10	Mov10 Putative helicase MOV-10								0.86																		0.86
	Q9QXB9	DRG2	Drg2 Developmentally-regulated GTP-binding protein 2		0.85												0.0424264												0.85
	P61202	COPS2	Cops2 COP9 signalosome complex subunit 2		0.85																								0.85
	Q01405	SEC23A	Sec23a Protein transport protein Sec23A		0.85																								0.85
	Q07417	ACADS	Acads Short-chain specific acyl-CoA dehydrogenase, mitoc						0.83																				0.83
	Q9R1Q8	TAGLN3	Tagln3 Transgelin-3		0.83																								0.83
	P70677	CASP3	Casp3 Caspase-3		0.82												0.0707107												0.82
	P52912	TIA1	Tia1 Nucleolysin TIA-1				0.82																						0.82
	Q9JMD0	ZNF207	Znf207 BUB3-interacting and GLEBS motif-containing protei						0.82																				0.82
	Q62348	TSN	Tsn Translin		0.81																								0.81
	Q9CQI6	COTL1	Cotl1 Coactosin-like protein		0.81																								0.81
	Q8BHD7	PTBP3	Ptbp3 Polypyrimidine tract-binding protein 3								0.81																		0.81
	P70429	EVL	Evl Ena/VASP-like protein						0.8																				0.8
	Q62433	NDRG1	Ndrg1 Protein NDRG1						0.79												0.0565685								0.79
	P63280	UBE2I	Ube2i SUMO-conjugating enzyme UBC9		0.79																								0.79
	Q9WUA2	FARSB	Farsb Phenylalanine--tRNA ligase beta subunit				0.62		0.79																				0.705
	Q8VDQ9	KRI1	Kri1 Protein KRI1 homolog								0.78																		0.78
	Q9D1P4	CHORDC1	Chordc1 Cysteine and histidine-rich domain-containing prot		0.74																								0.74
	P32020	SCP2	Scp2 Non-specific lipid-transfer protein						0.72																				0.72
	P15626	GSTM2	Gstm2 Glutathione S-transferase Mu 2		0.72																								0.72
	P11152	LPL	Lpl Lipoprotein lipase								0.72																		0.72
	Q60596	XRCC1	Xrcc1 DNA repair protein XRCC1				0.69																						0.69
	Q8BWW4	LARP4	Larp4 La-related protein 4				0.68																						0.68
	P46467	VPS4B	Vps4b Vacuolar protein sorting-associated protein 4B						0.675												0.0636396								0.675
	P52927	HMGA2	Hmga2 High mobility group protein HMGI-C								0.61																		0.61
	Q9JI13	UTP3	Utp3 Something about silencing protein 10								0.6																		0.6

## Sheet: enrichment_soluble_Neuro 2a
Replicate 1: HYZyne–Neuro 2a_soluble–enrichment
uniprot ID	description	symbol	sequence	mass	median ratio	standard deviation	charge
contaminant_KERATIN13	cimageipi-contaminant_KERATIN13 no description	cimageipi-contaminant_KERATIN13			0.12	0	2
			R.TNAENEFVTIK.K	1264.63	0.12		2
			K.AEAESLYQSK.Y	1124.54	0		2
			K.LNDLEDALQQAK.E	1356.69	0		2
			K.NKLNDLEDALQQAK.E	1598.83	0		3
			K.NMQDM(15.995)VEDYR.N	637.22	0		2
			K.QISNLQQSISDAEQR.G	1715.84	0		2
			K.SKAEAESLYQSK.Y	1339.66	0		2
			K.SKAEAESLYQSK.Y	1339.66	0		3
			K.SLNNQFASFIDK.V	1382.68	0		2
			K.SLNNQFASFIDKVR.F	1637.85	0		3
			K.WELLQQVDTSTR.T	1474.74	0		2
			K.YEELQITAGR.H	1178.59	0		2
			R.FLEQQNQVLQTK.W	1474.78	0		2
			R.GGGGGGYGSGGSSYGSGGGSYGSGGGGGGGR.G	2383.95	0		2
			R.GSYGSGGGSYGSGGSSYGSGGGGGGHGSYGSGSSSGGYR.G	3312.3	0		3
			R.LRSEIDNVKK.Q	1200.68	0		2
			R.LRSEIDNVKK.Q	1200.68	0		3
			R.NKYEDEINKR.T	1307.65	0		2
			R.NKYEDEINKR.T	1307.65	0		3
			R.THNLEPYFESFINNLR.R	1993.97	0		2
			R.THNLEPYFESFINNLR.R	1993.97	0		3
			R.TLLEGEESR.M	1032.51	0		2
			R.TNAENEFVTIKK.D	1392.72	0		2
Q9D4C5	Eaf1 ELL-associated factor 1	Eaf1			0.4	0	3
			R.MEQQPARPPQPSQPPPPPPPMPFR.A	2704.34	0.4		3
			R.APTKPPAGPK.T	962.555	0		2
A2AR02	Ppig Peptidyl-prolyl cis-trans isomerase G	Ppig			0.46	0	2
			R.ILSCGELIPK.S	1128.62	0.46		2
			K.DFMVQGGDFSEGNGR.G	1614.67	0		2
			K.TDAASKPFAEVR.I	1290.66	0		2
			R.ECNPPNSQPASYQR.R	1646.71	0		2
Q91YL2	Rnf126 E3 ubiquitin-protein ligase RNF126	Rnf126			0.53	0	2
			R.NTENGSAPSTAPTDQNR.Q	1758.78	0.53		2
Q3UPL0	Sec31a Protein transport protein Sec31A	Sec31a			0.57	0	2
			K.AQDGSSPLSLQDLIEK.V	1699.86	0.57		2
			K.AQGKPVSGQESSQSPYER.Q	1934.92	0		2
			K.LSSSFGNLDPFGTGQPLPPLQIPQQSAQHSIVLPLK.K	3813.04	0		3
			K.LVTFESVAVPLQQGAEQQR.R	2100.1	0		2
			R.ISVYSIMGGSIDGLR.Q	1566.81	0		2
P54822	Adsl Adenylosuccinate lyase	Adsl			0.59	0	2
			R.AFIITGQTYTR.K	1269.67	0.59		2
			K.GTTGTQASFLQLFEGDHQK.V	2064.99	0		3
			R.ADLPTLGFTHFQPAQLTTVGK.R	2242.18	0		3
			R.FLEEEVRPLLKPYGNEMAVK.A	2362.24	0		3
			R.KVDIEVLSVLASLGASVHK.I	1965.13	0		3
			R.NAFDLLLPK.L	1029.59	0		2
			R.QELPFMATENIIMAMVK.A	1965.98	0		2
Q9CQ60	Pgls 6-phosphogluconolactonase	Pgls			0.63	0	2
			R.DLPAAAAPAGPASFAR.W	1481.76	0.63		2
			K.LPIPDSQVLTINPALPVEDAAEDYAR.K	2807.44	0		3
			R.LVPFDHAESTYGLYR.T	1767.87	0		3
			R.TGALCWFLDEAAAR.L	1579.75	0		2
P28663	Napb Beta-soluble NSF attachment protein	Napb			0.64	0	2
			R.LDQWLTTMLLR.I	1388.75	0.64		2
Q9DB05	Napa Alpha-soluble NSF attachment protein	Napa			0.64	0	2
			R.LDQWLTTMLLR.I	1388.75	0.64		2
Q01320	Top2a DNA topoisomerase 2-alpha	Top2a			0.65	0	2
			K.IFDEILVNAADNK.Q	1460.75	0.65		2
			K.EKQDEQVGLPGK.A	1326.68	0		2
Q5SS00	Zdbf2 DBF4-type zinc finger-containing protein 2 homolog	Zdbf2			0.67	0	3
			R.AVGQGNEEQPSSAEAHPER.D	1992.9	0.67		3
			R.AVGQGNEEQPSSAEAHPER.D	1992.9	0		2
Q6ZWV7	Rpl35 60S ribosomal protein L35	Rpl35			0.67	0.14	23
			K.QLDDLKVELSQLR.V	1555.86	0.67		2
			K.QLDDLKVELSQLR.V	1555.86	0.58		3
			R.VLTVINQTQK.E	1142.67	0.85		2
Q9CZ91	Srfbp1 Serum response factor-binding protein 1	Srfbp1			0.69	0	3
			K.GAGVNSEHQGAPAPGDSNQGK.A	1977.9	0.69		3
			K.GAGVNSEHQGAPAPGDSNQGK.A	1977.9	0		2
			R.QSAPAAESSESTSGEGR.C	1649.71	0		2
Q9DCB1	Hmgn3 High mobility group nucleosome-binding domain-cont	Hmgn3			0.71	0	4
			R.LSAKPVPPKPESKPR.K	1629.96	0.71		4
			R.LSAKPVPPKPESKPR.K	1629.96	0		3
P07356	Anxa2 Annexin A2	Anxa2			0.72	0	2
			K.GVDEVTIVNILTNR.S	1541.84	0.72		2
			K.SALSGHLETVILGLLK.T	1649.97	0		3
			K.TPAQYDASELK.A	1221.59	0		2
			R.QDIAFAYQR.R	1110.55	0		2
Q9CYH6	Rrs1 Ribosome biogenesis regulatory protein homolog	Rrs1			0.72	0	2
			R.DNTQLLINQLWR.L	1512.8	0.72		2
			K.TNLVWDEASGQWR.R	1560.73	0		2
			R.QAGPSPEAELR.A	1153.57	0		2
Q80XU3	Nucks1 Nuclear ubiquitous casein and cyclin-dependent kin	Nucks1			0.73	0.04	23
			K.ATVTPSPVK.G	898.512	0.73		2
			K.NSQEDSEDSEEKDVK.T	1737.72	0.74		2
			K.NSQEDSEDSEEKDVK.T	1737.72	0.67		3
P09602	Hmgn2 Non-histone chromosomal protein HMG-17	Hmgn2			0.74	0	23
			R.LSAKPAPPKPEPK.P	1358.79	0.74		2
			R.LSAKPAPPKPEPK.P	1358.79	0.74		3
			R.LSAKPAPPKPEPKPK.K	1583.94	0.74		3
			K.ADAGKDANNPAENGDAK.T	1656.73	0		2
			K.ADAGKDANNPAENGDAKTDQAQK.A	2329.06	0		3
			K.DANNPAENGDAKTDQAQK.A	1885.84	0		2
			K.DANNPAENGDAKTDQAQK.A	1885.84	0		3
			K.GKADAGKDANNPAENGDAKTDQAQK.A	2514.18	0		3
			K.GKADAGKDANNPAENGDAKTDQAQK.A	2514.18	0		4
			K.PAPPKPEPKPK.K	1184.69	0		2
			R.LSAKPAPPKPEPKPK.K	1583.94	0		2
Q9D1R9	Rpl34 60S ribosomal protein L34	Rpl34			0.74	0.12	2
			K.SACGVCPGR.L	962.406	0.74		2
			R.AFLIEEQK.I	976.523	0.76		2
			R.LSYNTASNK.T	996.488	0.54		2
P58321	Uchl4 Ubiquitin carboxyl-terminal hydrolase isozyme L4	Uchl4			0.75	0	2
			R.WLPLEANPEVTNQFLK.Q	1899	0.75		2
			K.FLEESVSMSPEER.A	1538.69	0		2
			R.VTHETSAHEGQTEAPSIDEK.V	2165.99	0		2
Q9DBM1	Gpatch1 G patch domain-containing protein 1	Gpatch1			0.75	0	3
			R.DKYSVFNFLTLPEPAPLPTAPVPSEK.A	2857.5	0.75		3
			K.AVDAQTDGEGSRPSMDLFK.A	2023.93	0		3
			K.EEQAPEPRPDTTVDK.A	1710.81	0		2
			R.FNVPDPYPGSTLVGLPR.V	1828.96	0		2
Q9JKB1	Uchl3 Ubiquitin carboxyl-terminal hydrolase isozyme L3	Uchl3			0.75	0	2
			R.WLPLEANPEVTNQFLK.Q	1899	0.75		2
			K.FLEESVSMSPEER.A	1538.69	0		2
			R.VTHETSAHEGQTEAPSIDEK.V	2165.99	0		2
contaminant_UBIQUITIN10	cimageipi-contaminant_UBIQUITIN10 no description	cimageipi-contaminant_UBIQUITIN10			0.75	0	2
			R.WLPLEANPEVTNQFLK.Q	1899	0.75		2
			K.FLEESVSMSPEER.A	1538.69	0		2
			R.VTHETSAHEGQTEAPSIDEK.V	2165.99	0		2
O08583	Alyref THO complex subunit 4	Alyref			0.76	0.25	2
			K.MDMSLDDIIK.L	1179.55	0.94		2
			K.QQLSAEELDAQLDAYNAR.M	2034.97	0.59		2
			K.QLPDKWQHDLFDSGFGGGAGVETGGK.L	2703.28	0		3
			K.QLPDKWQHDLFDSGFGGGAGVETGGK.L	2703.28	0		4
			R.SLGTADVHFER.K	1230.6	0		2
Q6ZWV3	Rpl10 60S ribosomal protein L10	Rpl10			0.76	0	2
			K.FNADEFEDMVAEK.R	1543.65	0.76		2
			K.FNADEFEDMVAEKR.L	1699.75	0		3
			K.VDEFPLCGHMVSDEYEQLSSEALEAAR.I	3082.37	0		3
			R.VHIGQVIMSIR.T	1251.71	0		3
Q9CZM2	Rpl15 60S ribosomal protein L15	Rpl15			0.76	0.11	234
			K.FFEVILIDPFHK.A	1503.81	0.76		3
			K.GATYGKPVHHGVNQLK.F	1704.91	0.75		2
			K.GATYGKPVHHGVNQLK.F	1704.91	0.81		3
			K.GATYGKPVHHGVNQLK.F	1704.91	0.85		4
			K.YIQELWR.K	1006.52	0.87		2
			R.NPDTQWITKPVHK.H	1562.82	0.56		2
			R.NPDTQWITKPVHK.H	1562.82	0.68		3
			R.VLNSYWVGEDSTYK.F	1659.78	0.63		2
			K.FFEVILIDPFHK.A	1503.81	0		2
			R.RNPDTQWITKPVHK.H	1718.92	0		3
Q99LX0	Park7 Protein/nucleic acid deglycase DJ-1	Park7			0.77	0.29	2
			K.GAEEMETVIPVDVMR.R	1674.8	1		2
			K.VTVAGLAGKDPVQCSR.D	1656.86	0.42		2
			R.DVMICPDTSLEDAK.T	1592.71	0.77		2
			R.GPGTSFEFALAIVEALVGK.D	1906.03	0		2
			R.GPGTSFEFALAIVEALVGK.D	1906.03	0		3
			R.VEKDGLILTSR.G	1229.7	0		2
Q99NH0	Ankrd17 Ankyrin repeat domain-containing protein 17	Ankrd17			0.77	0	4
			K.KKPPQQQQQQQPPHHK.A	1962.04	0.77		4
			K.ATVPAAAEGEGSPPAAAAVAAPPAAAAAEVGGGARPASSPR.G	3549.8	0		3
			K.KKPPQQQQQQQPPHHK.A	1962.04	0		3
			R.GASLEEVNDEGYTPLMEAAR.E	2151.98	0		2
			R.LEALLEAAGIGK.L	1183.68	0		2
Q9Z315	Sart1 U4/U6.U5 tri-snRNP-associated protein 1	Sart1			0.77	0	2
			K.EAAGTTAAAGTGGTTEQPPR.H	1842.87	0.77		2
P41105	Rpl28 60S ribosomal protein L28	Rpl28			0.78	0.05	2
			K.QTYSTEPNNLK.A	1293.62	0.81		2
			K.TVGVEPAADGK.G	1042.53	0.84		2
			R.KTVGVEPAADGK.G	1170.62	0.71		2
			R.NCSSFLIK.R	967.48	0.78		2
			R.YNGLIHRK.T	999.561	0.73		2
P47963	Rpl13 60S ribosomal protein L13	Rpl13			0.78	0.06	2
			K.LATQLTGPVMPIR.N	1395.79	0.81		2
			K.STESLQANVQR.L	1231.62	0.74		2
			R.GFSLEELR.V	949.487	0.82		2
			R.VDTWFNQPAR.K	1232.59	0.7		2
			R.NGMILKPHFHK.D	1320.71	0		2
P61255	Rpl26 60S ribosomal protein L26	Rpl26			0.78	0.09	2
			K.ANGTTVHVGIHPSK.V	1416.75	0.84		2
			K.DDEVQVVR.G	958.472	0.89		2
			K.FNPFVTSDR.S	1081.52	0.81		2
			K.YKEETIEK.M	1038.52	0.76		2
			R.KDDEVQVVR.G	1086.57	0.66		2
			R.KIMSSPLSK.E	989.558	0.71		2
Q9R0N0	Galk1 Galactokinase	Galk1			0.78	0	2
			R.VEELLAEAR.R	1028.55	0.78		2
			R.HSLGSSEYPVR.R	1230.6	0		2
			R.TDGLVSLLTTSK.D	1233.68	0		2
P10852	Slc3a2 4F2 cell-surface antigen heavy chain	Slc3a2			0.79	0.1	2
			K.GQNEDPGSLLTQFR.R	1560.75	0.66		2
			K.NQKDEINETDLK.Q	1445.7	0.79		2
			K.SHLEYLSTLK.V	1189.63	0.84		2
			R.LGASNLPAGISLPASAK.L	1565.88	0.82		2
			R.YLVVLNFR.D	1022.59	0.62		2
			K.EALSSWLQDGVDGFQFR.D	1954.93	0		2
			K.QINPTLGSQEDFKDLLQSAK.K	2232.15	0		3
P28352	Apex1 DNA-(apurinic or apyrimidinic site) lyase	Apex1			0.79	0.17	34
			K.KAAADDGEEPKSEPETK.K	1800.84	0.91		3
			K.KAAADDGEEPKSEPETKK.S	1928.93	0.67		4
			K.AAADDGEEPKSEPETK.K	1672.74	0		2
			K.EAAGEGPVLYEDPPDQK.T	1813.84	0		2
			K.KAAADDGEEPKSEPETKK.S	1928.93	0		3
			K.VSYGIGEEEHDQEGR.V	1703.74	0		3
			R.LDYFLLSHSLLPALCDSK.I	2092.07	0		3
P62892	Rpl39 60S ribosomal protein L39	Rpl39			0.79	0	3
			K.QNRPIPQWIR.M	1306.73	0.79		3
P83882	Rpl36a 60S ribosomal protein L36a	Rpl36a			0.79	9.62	23
			R.CKHFELGGDK.K	1189.56	0.68		2
			R.CKHFELGGDK.K	1189.56	20		3
			R.CKHFELGGDKK.R	1317.65	0.73		2
			R.LECVEPNCR.S	1175.51	0.85		2
Q05D44	Eif5b Eukaryotic translation initiation factor 5B	Eif5b			0.79	0.24	23
			R.ADRDAAAVKPTENNEEESASK.Q	2232.03	0.79		3
			R.DAAAVKPTENNEEESASK.Q	1888.87	0.78		2
			R.DAAAVKPTENNEEESASK.Q	1888.87	0.77		3
			R.DAAAVKPTENNEEESASKQDK.K	2261.05	0.79		3
			R.IPGMLIIDTPGHESFSNLR.N	2097.08	1.32		3
			R.LKEGDTIIVPGVEGPIVTQIR.G	2234.27	1.17		3
			K.KKQDFDENDILR.E	1519.76	0		2
			K.KKQDFDENDILR.E	1519.76	0		3
			K.KQDFDENDILR.E	1391.67	0		2
			K.NKSEDSTKDDTDLGALAAEIEGAGAAK.E	2677.28	0		3
			K.NKSEDSTKDDTDLGALAAEIEGAGAAK.E	2677.28	0		4
			K.SEDSTKDDTDLGALAAEIEGAGAAK.E	2435.14	0		3
			K.TSFDENDSEELEDKDSK.S	1986.82	0		3
			R.ADRDAAAVKPTENNEEESASKQDK.K	2603.21	0		3
			R.ELEELSLEAQGIR.A	1485.77	0		2
			R.GTPDTGAASEEKGDTAAALEDDNEGDKK.K	2792.23	0		4
			R.HFEATDILVSK.I	1258.66	0		2
			R.QSIDALKDWFR.D	1377.7	0		3
Q0P678	Zc3h18 Zinc finger CCCH domain-containing protein 18	Zc3h18			0.79	11.1	23
			K.TTAPGPEPAKPGDLR.E	1505.78	0.77		2
			K.TTAPGPEPAKPGDLR.E	1505.78	0.79		3
			R.VQYTEAEPYHNYR.E	1668.75	20		2
			K.ASQQAAAPQPAVPGQPQQGSFVAHK.E	2500.27	0		3
			K.KPAPPPAPPQATK.T	1298.73	0		2
			K.KPAPPPAPPQATK.T	1298.73	0		3
			R.DTTLEPYADPYYDYEIER.F	2252.98	0		2
			R.TKGEPAPPPGK.A	1077.58	0		2
Q61136	Prpf4b Serine/threonine-protein kinase PRP4 homolog	Prpf4b			0.79	0.12	2
			K.AELDNELMEGK.V	1247.57	0.94		2
			K.DLLADLIGCQR.L	1272.65	0.67		2
			K.LDDLALLEDLEK.Q	1385.73	0.85		2
			R.GKLEITDNK.N	1016.55	0.73		2
			K.DLLDQILMLDPAKR.I	1639.9	0		3
			K.VQSGMGLILQGYESGSEEEGEIHEK.A	2706.25	0		3
			R.TKLDDLALLEDLEK.Q	1614.87	0		2
			R.YNVYGYTGQGVFSNVVR.A	1922.94	0		2
O55142	Rpl35a 60S ribosomal protein L35a	Rpl35a			0.8	0	2
			R.DETEFYLGK.R	1100.5	0.8		2
P35980	Rpl18 60S ribosomal protein L18	Rpl18			0.8	0.05	23
			K.APGTPHSHTKPYVR.S	1546.8	0.79		2
			K.APGTPHSHTKPYVR.S	1546.8	0.78		3
			K.ILTFDQLALESPK.G	1473.81	0.83		2
			K.TAVVVGTVTDDVR.I	1330.71	0.84		2
			R.GTVLLSGPR.K	898.524	0.8		2
			R.RTNSTFNQVVLK.R	1405.77	0.71		2
			R.TNSTFNQVVLK.R	1249.67	0		2
			R.TNSTFNQVVLKR.L	1405.77	0		3
P62911	Rpl32 60S ribosomal protein L32	Rpl32			0.8	0.16	23
			K.GQILMPNIGYGSNKK.T	1618.85	0.7		3
			K.HMLPSGFR.K	943.47	0.8		2
			K.SYCAEIAHNVSSK.N	1464.67	1.01		2
			K.ELEVLLMCNK.S	1247.63	0		2
			K.GQILMPNIGYGSNKK.T	1618.85	0		2
			R.FKGQILMPNIGYGSNKK.T	1895.02	0		3
Q4VA53	Pds5b Sister chromatid cohesion protein PDS5 homolog B	Pds5b			0.8	0	2
			K.LVPPVVDDDEEEER.Q	1639.76	0.8		2
			K.SIDGTADDEDEGVPTDQAIR.A	2103.93	0		2
Q9CZY2	Tceal8 Transcription elongation factor A protein-like 8	Tceal8			0.8	0.11	234
			K.SCDENEGTPQNTPK.A	1575.65	1		2
			R.EETEGSHRGEPAEPSPEPK.E	2062.93	0.82		3
			R.EETEGSHRGEPAEPSPEPK.E	2062.93	0.78		4
			R.HLNPEEVIR.G	1105.59	0.76		2
			K.ADEGHPSEDPPQQAGETLQASGENVR.E	2719.22	0		3
			R.EETEGSHRGEPAEPSPEPK.E	2062.93	0		2
Q9D6Z1	Nop56 Nucleolar protein 56	Nop56			0.8	0	2
			K.FSEEPEVAANFTK.S	1467.69	0.8		2
			K.EAVVQAEEAAAEITR.K	1585.79	0		2
			K.YPASTVQILGAEK.A	1375.73	0		2
			R.LLLETYLPSK.K	1175.68	0		2
			R.LSFYETGEIPR.K	1310.65	0		2
P14115	Rpl27a 60S ribosomal protein L27a	Rpl27a			0.81	0	2
			K.TGVAPIIDVVR.S	1138.67	0.81		2
			K.LWTLVSEQTR.V	1231.66	0		2
			R.INFDKYHPGYFGK.V	1584.77	0		3
			R.NQSFCPTVNLDK.L	1421.66	0		2
P14148	Rpl7 60S ribosomal protein L7	Rpl7			0.81	0.08	23
			K.EANNFLWPFK.L	1264.62	0.64		2
			K.FGIICMEDLIHEIYTVGK.R	2138.06	0.88		3
			K.KVPAVPETLK.K	1080.65	0.73		2
			K.SVNELIYK.R	964.523	0.83		2
			K.TTHFVEGGDAGNREDQINR.L	2115.98	0.75		2
			K.VATVPGTLKK.K	1012.63	0.81		2
			R.IALTDNSLIAR.S	1185.67	0.88		2
			R.IVEPYIAWGYPNLK.S	1661.88	0.82		2
			R.KAGNFYVPAEPK.L	1319.69	0.76		2
			K.AGNFYVPAEPK.L	1191.59	0		2
			K.ASINMLR.I	803.432	0		2
			K.TTHFVEGGDAGNREDQINR.L	2115.98	0		3
			K.VATVPGTLK.K	884.533	0		2
			R.FKEANNFLWPFK.L	1539.79	0		2
			R.FKEANNFLWPFK.L	1539.79	0		3
P17918	Pcna Proliferating cell nuclear antigen	Pcna			0.81	13.57	2
			K.CAGNEDIITLR.A	1260.61	20		2
			K.FSASGELGNGNIK.L	1292.64	0.81		2
			R.AEDNADTLALVFEAPNQEK.V	2074.99	0		2
P62751	Rpl23a 60S ribosomal protein L23a	Rpl23a			0.81	0.05	23
			K.FPLTTESAMK.K	1123.56	0.81		2
			K.KEAPAPPKAEAK.A	1235.69	0.81		3
			K.VNTLIRPDGEK.K	1240.68	0.81		2
			K.VNTLIRPDGEK.K	1240.68	0.73		3
			K.VNTLIRPDGEKK.A	1368.77	0.74		2
			K.VNTLIRPDGEKK.A	1368.77	0.73		3
			R.LAPDYDALDVANK.I	1403.69	0.85		2
			R.NKLDHYAIIK.F	1213.68	0.86		3
			K.KLYDIDVAK.V	1063.59	0		2
Q3U1T3	Brms1l Breast cancer metastasis-suppressor 1-like protein	Brms1l			0.81	0	2
			K.APEYLEPLATLQENMQIR.T	2116.07	0.81		2
			K.QFTDLKDQLYK.E	1397.72	0		2
			R.MECLDEMSNLEK.Q	1497.62	0		2
Q3UHX2	Pdap1 28 kDa heat- and acid-stable phosphoprotein	Pdap1			0.81	0.11	234
			K.ANEEDEQEEGGDGASGDPKK.E	2060.84	0.81		3
			K.GVEGLIDIENPNR.V	1424.73	0.67		2
			K.KVTQLDLDGPK.E	1212.67	0.81		2
			K.KVTQLDLDGPK.E	1212.67	0.81		3
			K.QKANEEDEQEEGGDGASGDPK.K	2189.9	0.79		3
			K.QKANEEDEQEEGGDGASGDPKK.E	2318	0.84		3
			K.QKANEEDEQEEGGDGASGDPKK.E	2318	0.84		4
			K.QKANEEDEQEEGGDGASGDPKKEK.K	2575.14	0.94		4
			K.VTQLDLDGPK.E	1084.58	0.78		2
			R.KGVEGLIDIENPNR.V	1552.82	0.98		3
			R.QYTSPEEIDAQLQAEK.Q	1848.87	1.07		2
			K.ANEEDEQEEGGDGASGDPK.K	1932.75	0		2
			K.ANEEDEQEEGGDGASGDPKK.E	2060.84	0		2
			K.QKANEEDEQEEGGDGASGDPK.K	2189.9	0		2
			K.QKANEEDEQEEGGDGASGDPKK.E	2318	0		2
			K.QKANEEDEQEEGGDGASGDPKKEK.K	2575.14	0		3
Q9D1M0	Sec13 Protein SEC13 homolog	Sec13			0.81	0	2
			R.NGGQILIADLR.G	1168.66	0.81		2
P02301	H3f3c Histone H3.3C	H3f3c			0.82	0.12	23
			K.STELLIR.K	830.486	0.9		2
			R.FQSAAIGALQEASEAYLVGLFEDTNLCAIHAK.R	3438.7	0.67		3
			R.YRPGTVALR.E	1031.59	0.82		2
			R.FQSAAIGALQEASEAYLVGLFEDTNLCAIHAK.R	3438.7	0		4
P14824	Anxa6 Annexin A6	Anxa6			0.82	0.14	23
			K.DLIEDLKYELTGK.F	1535.81	0.82		3
			K.GIGTDEATIIDIVTHR.S	1709.89	0.9		3
			K.SLHQAIEGDTSGDFMK.A	1734.79	0.73		2
			K.TLIEILATR.T	1028.62	1.22		2
			K.TTGKPIEASIR.G	1171.66	0.82		2
			K.WGTDEAQFIYILGNR.S	1782.88	0.74		2
			R.DLESDIIGDTSGHFQK.M	1760.82	0.81		3
			R.GSVHDFPEFDANQDAEALYTAMK.G	2556.13	0.81		3
			R.LVFDEYLK.T	1025.54	0.81		2
			R.SELDMLDIR.E	1090.53	0.85		2
			K.DLIEDLKYELTGK.F	1535.81	0		2
			K.GFGSDKESILELITSR.S	1750.91	0		3
			K.GIGTDEATIIDIVTHR.S	1709.89	0		2
			K.SLYSMIK.N	840.442	0		2
			R.AINEAYKEDYHK.S	1479.7	0		2
			R.DLESDIIGDTSGHFQK.M	1760.82	0		2
			R.DLMADLK.S	804.405	0		2
			R.EEGGENRDQAQEDAQVAAEILEIADTPSGDK.T	3285.49	0		3
			R.ENDDVVSEDLVQQDVQDLYEAGELK.W	2850.31	0		2
			R.ENDDVVSEDLVQQDVQDLYEAGELK.W	2850.31	0		3
			R.LILGLMMPPAHYDAK.Q	1668.87	0		3
			R.LIVNLMRPLAYCDAK.E	1775.94	0		3
			R.STPEYFAER.L	1098.5	0		2
			R.TNEQMHQLVAAYK.D	1531.75	0		2
			R.TNEQMHQLVAAYK.D	1531.75	0		3
P15864	Hist1h1c Histone H1.2	Hist1h1c			0.82	0.03	2
			K.ALAAAGYDVEK.N	1106.56	0.88		2
			K.ASGPPVSELITK.A	1197.66	0.81		2
			K.KALAAAGYDVEK.N	1234.66	0.79		2
			R.KASGPPVSELITK.A	1325.76	0.8		2
			R.SGVSLAALK.K	844.502	0.83		2
			R.SGVSLAALKK.A	972.597	0.84		2
			R.KASGPPVSELITK.A	1325.76	0		3
P19253	Rpl13a 60S ribosomal protein L13a	Rpl13a			0.82	0.05	2
			K.VLDGIPPPYDK.K	1212.64	0.79		2
			K.YQAVTATLEEK.R	1251.63	0.86		2
			R.CEGINISGNFYR.N	1428.65	0.87		2
			R.LAHEVGWK.Y	938.497	0.76		2
P43276	Hist1h1b Histone H1.5	Hist1h1b			0.82	0.09	23
			K.ALAAGGYDVEK.N	1092.55	0.83		2
			K.ATGPPVSELITK.A	1211.68	0.82		2
			K.KALAAGGYDVEK.N	1220.64	0.88		2
			K.KALAAGGYDVEK.N	1220.64	1.03		3
			R.GGVSLPALK.K	840.507	0.81		2
			R.KATGPPVSELITK.A	1339.77	0.74		2
			R.KATGPPVSELITK.A	1339.77	0.77		3
P43277	Hist1h1d Histone H1.3	Hist1h1d			0.82	0.03	2
			K.ALAAAGYDVEK.N	1106.56	0.88		2
			K.ASGPPVSELITK.A	1197.66	0.81		2
			K.KALAAAGYDVEK.N	1234.66	0.79		2
			R.KASGPPVSELITK.A	1325.76	0.8		2
			R.SGVSLAALK.K	844.502	0.83		2
			R.SGVSLAALKK.A	972.597	0.84		2
			R.KASGPPVSELITK.A	1325.76	0		3
P84244	H3f3a Histone H3.3	H3f3a			0.82	0.12	23
			K.STELLIR.K	830.486	0.9		2
			R.FQSAAIGALQEASEAYLVGLFEDTNLCAIHAK.R	3438.7	0.67		3
			R.YRPGTVALR.E	1031.59	0.82		2
			R.FQSAAIGALQEASEAYLVGLFEDTNLCAIHAK.R	3438.7	0		4
Q6PGH1	Bud31 Protein BUD31 homolog	Bud31			0.82	0.28	23
			R.KAPPDGWELIEPTLDELDQK.M	2294.15	1.02		3
			R.KVESLWPIFR.I	1273.72	0.62		2
			K.VESLWPIFR.I	1145.62	0		2
			R.KVESLWPIFR.I	1273.72	0		3
Q9CR57	Rpl14 60S ribosomal protein L14	Rpl14			0.82	0.03	23
			K.AAIAAAAAAAAAK.A	1040.6	0.8		2
			K.CMQLTDFILK.F	1267.63	0.84		2
			K.LVAIVDVIDQNR.A	1353.76	0.85		2
			R.VAYISFGPHAGK.L	1245.65	0.77		2
			R.VAYISFGPHAGK.L	1245.65	0.82		3
Q9ESX5	Dkc1 H/ACA ribonucleoprotein complex subunit DKC1	Dkc1			0.82	0.12	23
			K.TVLESGGETGDGDNDTTK.K	1794.78	0.79		2
			K.TVLESGGETGDGDNDTTKK.K	1922.87	0.82		3
			R.LHNAIEGGTQLSR.A	1394.73	1.01		2
			K.HGKPTDNTPATWK.Q	1451.72	0		2
			K.NTLVTEAVQAPQLAAEAVNVIK.R	2279.26	0		2
			K.NTLVTEAVQAPQLAAEAVNVIK.R	2279.26	0		3
			K.TVLESGGETGDGDNDTTKK.K	1922.87	0		2
			K.VAQLDTSQWPLLLK.N	1610.9	0		2
			R.KPLQEDDVAEIQHAEEFLIKPESK.V	2793.43	0		4
			R.LHNAIEGGTQLSR.A	1394.73	0		3
Q9QUI0	Rhoa Transforming protein RhoA	Rhoa			0.82	0.14	23
			K.MKQEPVKPEEGR.D	1426.72	0.82		2
			K.MKQEPVKPEEGR.D	1426.72	0.82		3
			R.IGAFGYMECSAK.T	1332.58	1.06		2
			K.HFCPNVPIILVGNKK.D	1734.96	0		3
			K.QVELALWDTAGQEDYDR.L	2008.92	0		2
E9Q5C9	Nolc1 Nucleolar and coiled-body phosphoprotein 1	Nolc1			0.83	0.07	234
			K.AAGGAVSTPAPGK.K	1082.57	0.87		2
			K.AAGGAVSTPAPGKK.A	1210.67	0.83		2
			K.AAGGAVSTPAPGKK.A	1210.67	0.88		3
			K.AGPYSSVPPPSVPLPK.K	1591.86	0.81		2
			K.ANGTPASLNGK.A	1028.53	0.99		2
			K.ESEEEEEEEETEEK.K	1753.65	0.67		2
			K.ESEEEEEEEETEEKKK.A	2009.84	0.75		2
			K.ESEEEEEEEETEEKKK.A	2009.84	0.79		3
			K.KAGPYSSVPPPSVPLPK.K	1719.96	0.83		3
			K.LETPNTFPK.R	1045.54	0.91		2
			K.LQSNGPVTK.K	942.513	0.83		2
			K.QNETADEATTPQAK.K	1502.68	0.9		2
			K.RGAAGDWGER.A	1073.5	0.9		2
			K.RKQNETADEATTPQAK.K	1786.88	0.81		2
			K.RKQNETADEATTPQAK.K	1786.88	0.79		3
			K.RKQNETADEATTPQAK.K	1786.88	0.84		4
			K.SPKPAVTPKPSAAK.A	1377.8	0.73		2
			K.SPKPAVTPKPSAAK.A	1377.8	0.76		3
			K.VKLETPNTFPK.R	1272.71	0.65		3
			R.DSQLSEVASK.F	1062.52	0.83		2
			R.GGSISVQVNSVK.F	1173.64	0.84		2
			R.KQNETADEATTPQAK.K	1630.78	0.83		2
			R.KQNETADEATTPQAK.K	1630.78	0.76		3
			R.VADNSFDAK.R	965.445	0.83		2
			R.VADNSFDAKR.G	1121.55	0.82		2
			R.VREEEIEVDSR.V	1359.66	0.85		2
			R.VREEEIEVDSR.V	1359.66	0.85		3
			R.VVPSDLYPLVLR.F	1369.8	0.85		2
			K.AAKESEEEEEEEETEEKKK.A	2281.02	0		3
			K.KAAGGAVSTPAPGKK.A	1338.76	0		2
			K.KAGPYSSVPPPSVPLPK.K	1719.96	0		2
			K.VKLETPNTFPK.R	1272.71	0		2
			R.GAAGDWGER.A	917.399	0		2
P12970	Rpl7a 60S ribosomal protein L7a	Rpl7a			0.83	0.09	23
			K.KVAPAPAVVK.K	978.623	0.59		2
			K.TCTTVAFTQVNSEDKGALAK.L	2141.05	0.85		3
			K.VAPAPAVVK.K	850.528	0.77		2
			K.VPPAINQFTQALDR.Q	1568.83	0.78		2
			K.VVNPLFEK.R	944.533	0.87		2
			R.AGVNTVTTLVENK.K	1344.72	0.89		2
			R.AGVNTVTTLVENKK.A	1472.82	0.83		3
			R.LKVPPAINQFTQALDR.Q	1811.01	0.87		3
			R.QTATQLLK.L	901.523	0.75		2
			K.KVVNPLFEK.R	1072.63	0		2
			K.TCTTVAFTQVNSEDK.G	1699.77	0		2
			K.TCTTVAFTQVNSEDKGALAK.L	2141.05	0		2
			K.VPPAINQFTQALDR.Q	1568.83	0		3
			R.RHWGGNVLGPK.S	1219.66	0		3
			R.TNYNDRYDEIR.R	1457.65	0		2
P43274	Hist1h1e Histone H1.4	Hist1h1e			0.83	0.03	2
			K.ALAAAGYDVEK.N	1106.56	0.88		2
			K.KALAAAGYDVEK.N	1234.66	0.79		2
			K.TSGPPVSELITK.A	1227.67	0.83		2
			R.SGVSLAALK.K	844.502	0.83		2
			R.SGVSLAALKK.A	972.597	0.84		2
			R.KTSGPPVSELITK.A	1355.77	0		2
P43275	Hist1h1a Histone H1.1	Hist1h1a			0.83	0.07	24
			R.KKPAGPSVSELIVQAVSSSK.E	2012.13	0.72		4
			R.SGVSLAALK.K	844.502	0.83		2
			R.SGVSLAALKK.S	972.597	0.84		2
			K.SLAAAGYDVEK.N	1122.56	0		2
P47915	Rpl29 60S ribosomal protein L29	Rpl29			0.83	11.18	23
			K.ALVKPQAIKPK.M	1191.77	20		3
			K.AQASAPAQAPK.G	1038.55	0.83		2
			R.LAFIAHPK.L	895.528	0.44		2
Q0VGB7	Ppp4r2 Serine/threonine-protein phosphatase 4 regulatory	Ppp4r2			0.83	0.11	23
			R.AEETETAAPPPDKDR.E	1625.75	0.81		2
			R.AEETETAAPPPDKDR.E	1625.75	0.81		3
			R.ETASQTVSGEVSSVR.A	1535.74	1.05		2
			R.SGSDCLETQESGGPPSSK.T	1821.77	0.85		2
			K.ESDDALTVNEETSEESHQMEGSGVSPAQTDSTSER.S	3740.56	0		3
			K.GHSDSSASESEVSLLSPVK.N	1914.92	0		2
Q7JJ13	Brd2 Bromodomain-containing protein 2	Brd2			0.83	0.19	23
			K.TKEELALEK.K	1059.58	1.11		2
			R.IGIDEDDKGPR.A	1213.59	0.75		3
			R.QLSLDINKLPGEK.L	1453.81	0.83		3
			K.AGGGGSNATTLSHPGFGTSGGSSNK.L	2206.01	0		3
			K.DLPDSQQQHQSSK.K	1496.69	0		2
			K.TESSAQQVAVSR.L	1261.63	0		2
			R.KLQDVFEFR.Y	1180.62	0		2
			R.KLQDVFEFR.Y	1180.62	0		3
			R.LQDVSGQLNSTK.K	1288.66	0		2
			R.QLSLDINKLPGEK.L	1453.81	0		2
Q91WE2	Fam192a Protein FAM192A	Fam192a			0.83	0.06	23
			K.QQEYEEQFK.F	1227.54	0.93		2
			R.EEELEELKEYR.S	1465.69	0.83		2
			R.EEELEELKEYR.S	1465.69	0.94		3
			R.FVSEAELDER.R	1193.56	0.83		2
			R.GLDEDETNFLDEVSR.Q	1737.77	0.83		2
			K.VGISAENKEVEK.K	1301.68	0		2
P19246	Nefh Neurofilament heavy polypeptide	Nefh			0.84	0.41	23
			K.AKEPSKPTETEKPK.K	1568.84	0.71		2
			K.AKEPSKPTETEKPK.K	1568.84	0.72		3
			K.LGVKEEAKPK.E	1097.64	0.77		2
			K.SPEAQTPVQEEAK.H	1412.68	0.9		2
			R.EYQDLLNVK.M	1120.58	1.76		2
			R.IGFGPSPFSLTEGLPK.I	1645.87	1.14		2
			K.AKEPSKPTETEKPK.K	1568.84	0		4
P47911	Rpl6 60S ribosomal protein L6	Rpl6			0.84	0.12	23
			K.AVDLQILPK.I	995.601	0.82		2
			K.AVPQLQGYLR.S	1143.64	0.84		2
			K.EKYEITEQR.K	1194.59	0.99		2
			K.HLTDAYFK.K	993.492	0.6		2
			K.QLDSGLLLVTGPLVINR.V	1808.06	0.85		2
			K.QLDSGLLLVTGPLVINR.V	1808.06	0.88		3
			R.SQFSLTNGMYPHK.L	1508.71	1.08		2
			R.SQFSLTNGMYPHK.L	1508.71	0.83		3
			R.SSITPGTVLIILTGR.H	1526.9	0.87		2
			R.SSITPGTVLIILTGR.H	1526.9	0.84		3
			R.YYPTEDVPR.K	1138.53	0.73		2
			R.HQEGEIFDTEK.E	1331.6	0		2
			R.HQEGEIFDTEKEK.Y	1588.74	0		2
P61358	Rpl27 60S ribosomal protein L27	Rpl27			0.84	0.08	234
			K.DVFRDPALKR.K	1215.67	0.84		3
			K.NIDDGTSDRPYSHALVAGIDR.Y	2272.09	0.97		3
			K.NIDDGTSDRPYSHALVAGIDR.Y	2272.09	0.83		4
			K.VYNYNHLMPTR.Y	1406.68	0.73		2
			K.VYNYNHLMPTR.Y	1406.68	0.85		3
			R.YSVDIPLDK.T	1048.54	0.85		2
			K.DVFRDPALK.R	1059.57	0		2
P62281	Rps11 40S ribosomal protein S11	Rps11			0.84	0.08	23
			K.NMSVHLSPCFR.D	1346.62	0.95		2
			K.NMSVHLSPCFR.D	1346.62	0.84		3
			K.QPTIFQNK.K	974.519	0.98		2
			R.DVQIGDIVTVGECRPLSK.T	1986.03	0.75		2
			R.DVQIGDIVTVGECRPLSK.T	1986.03	0.8		3
			R.ILSGVVTK.M	815.512	0.89		2
			R.VLLGETGK.E	815.475	0.82		2
			K.CPFTGNVSIR.G	1149.56	0		2
			K.EAIEGTYIDK.K	1137.56	0		2
			K.EAIEGTYIDKK.C	1265.65	0		2
Q3U9G9	Lbr Lamin-B receptor	Lbr			0.84	0.12	23
			K.YKDGTELELK.E	1194.61	1.03		2
			R.KFVEGEVVR.G	1061.59	0.82		2
			R.RSVSASHEGDVK.E	1270.63	0.84		3
			K.GPAPLGTFQVTTPQR.K	1568.83	0		2
			R.EELSPASSGNAVYDFFIGR.E	2058.97	0		2
			R.GRWPGSSLYYEVEILSHDNK.S	2350.14	0		3
			R.GRWPGSSLYYEVEILSHDNK.S	2350.14	0		4
Q6PGH2	Jpt2 Jupiter microtubule associated homolog 2	Jpt2			0.84	0	2
			R.MASNIFGPTEEPK.N	1419.67	0.84		2
			K.TSDIFGSPVTATAPLAHPNKPK.D	2249.19	0		2
			K.TSDIFGSPVTATAPLAHPNKPK.D	2249.19	0		3
			K.TSDIFGSPVTATAPLAHPNKPK.D	2249.19	0		4
			R.SMKPPGGESSDLFGSPEEGISSSKPNR.M	2777.3	0		3
Q8BFR4	Gns N-acetylglucosamine-6-sulfatase	Gns			0.84	0	2
			K.TQMDGMSLLPILK.G	1445.76	0.84		2
			K.AFQNVIAPR.N	1014.56	0		2
			K.IQEPYTFPAILK.S	1418.78	0		2
			N.SEPFFMMISTPAPHSPWTAAPQYQK.A	2849.34	0		3
			N.VLLLLTDDQDAELGGMTPLKK.T	2270.23	0		3
			R.NKNFNIHGTNK.H	1285.65	0		2
			R.WQTLLSVDDLVEK.L	1544.81	0		2
Q8CCS6	Pabpn1 Polyadenylate-binding protein 2	Pabpn1			0.84	0.38	23
			R.TSLALDESLFR.G	1250.65	0.57		2
			R.VREMEEEAEK.L	1248.57	1.11		3
			K.QMNMSPPPGNAGPVIMSLEEK.M	2227.05	0		2
			R.APPGAPGPGPGSGAPGSQEEEEEPGLVEADPGDGAIEDPELEAIK.A	4320.99	0		3
Q9DBE9	Ftsj3 pre-rRNA processing protein FTSJ3	Ftsj3			0.84	0.13	2
			K.ADEDGFEVVPIQDPVK.Y	1756.85	0.74		2
			R.ILDPEGLALGAVIASSK.K	1652.93	0.93		2
			R.FTQVDDNKEEEGENPLLVPLEEK.A	2672.29	0		3
			R.ILDPEGLALGAVIASSK.K	1652.93	0		3
			R.TSVTDFLR.A	937.487	0		2
			R.YAFNEEEGELPEWFAQEEK.Q	2345.02	0		2
P47964	Rpl36 60S ribosomal protein L36	Rpl36			0.85	0	2
			R.EVCGFAPYER.R	1226.54	0.85		2
P61514	Rpl37a 60S ribosomal protein L37a	Rpl37a			0.85	0	2
			K.KIEISQHAK.Y	1052.6	0.85		2
			K.TVAGGAWTYNTTSAVTVK.S	1825.92	0		2
P62264	Rps14 40S ribosomal protein S14	Rps14			0.85	0.09	23
			K.ADRDESSPYAAMLAAQDVAQR.C	2265.05	0.84		3
			K.ELGITALHIK.L	1093.65	0.87		2
			K.TPGPGAQSALR.A	1053.56	0.77		2
			K.VKADRDESSPYAAMLAAQDVAQR.C	2492.22	0.68		3
			R.CKELGITALHIK.L	1381.78	0.95		3
			R.IEDVTPIPSDSTR.R	1428.71	0.86		2
			K.ADRDESSPYAAMLAAQDVAQR.C	2265.05	0		2
			R.DESSPYAAMLAAQDVAQR.C	1921.88	0		2
P62754	Rps6 40S ribosomal protein S6	Rps6			0.85	0.15	23
			K.DIPGLTDTTVPR.R	1283.67	0.66		2
			K.LFNLSKEDDVR.Q	1334.68	0.91		2
			K.LFNLSKEDDVR.Q	1334.68	0.91		3
			K.LIEVDDER.K	987.487	1.16		2
			K.LNISFPATGCQK.L	1334.67	0.85		2
			K.NKEEAAEYAK.L	1151.55	0.83		2
			R.MATEVAADALGEEWK.G	1619.75	0.85		2
			R.M(15.995)ATEVAADALGEEWK.G	149.051	0		2
P84228	Hist1h3b Histone H3.2	Hist1h3b			0.85	0.07	234
			K.STELLIR.K	830.486	0.9		2
			R.FQSSAVMALQEASEAYLVGLFEDTNLCAIHAK.R	3514.7	0.88		3
			R.FQSSAVMALQEASEAYLVGLFEDTNLCAIHAK.R	3514.7	0.74		4
			R.YRPGTVALR.E	1031.59	0.82		2
			R.FQSSAVM(15.995)ALQEASEAYLVGLFEDTNLCAIHAK.R	768.348	0		3
P99027	Rplp2 60S acidic ribosomal protein P2	Rplp2			0.85	0.12	234
			A.SVPAGGAVAVSAAPGSAAPAAGSAPAAAEEK.K	2590.31	0.74		3
			G.KNIEDVIAQGVGK.L	1369.76	0.86		3
			K.ILDSVGIEADDDR.L	1416.67	0.94		2
			K.ILDSVGIEADDDRLNK.V	1771.9	0.86		2
			K.ILDSVGIEADDDRLNK.V	1771.9	0.85		3
			K.KILDSVGIEADDDRLNK.V	1899.99	0.54		3
			K.LASVPAGGAVAVSAAPGSAAPAAGSAPAAAEEK.K	2774.43	0.81		2
			K.LASVPAGGAVAVSAAPGSAAPAAGSAPAAAEEK.K	2774.43	1.02		3
			K.LASVPAGGAVAVSAAPGSAAPAAGSAPAAAEEKKDEK.K	3274.69	0.79		4
			K.NIEDVIAQGVGK.L	1241.66	0.86		2
			R.YVASYLLAALGGNSSPSAK.D	1868.97	0.8		2
			K.KILDSVGIEADDDRLNK.V	1899.99	0		2
			K.LASVPAGGAVAVSAAPGSAAPAAGSAPAAAEEKKDEK.K	3274.69	0		3
			R.YVASYLLAALGGNSSPSAK.D	1868.97	0		3
Q61686	Cbx5 Chromobox protein homolog 5	Cbx5			0.85	0.11	23
			K.NLDCPELISEFMK.K	1594.74	0.85		2
			K.WKDTDEADLVLAK.E	1502.76	0.73		2
			K.WKDTDEADLVLAK.E	1502.76	0.94		3
			K.GFSEEHNTWEPEK.N	1588.68	0		2
			K.WKGFSEEHNTWEPEK.N	1903.86	0		2
Q8BTT6	Diexf Digestive organ expansion factor homolog	Diexf			0.85	0.03	2
			K.ANAQVLANNSR.R	1156.59	0.87		2
			R.DFGEEHPFYDR.V	1410.58	0.83		2
			K.EIQAAASSPPATQQLK.W	1638.86	0		2
			K.TNSQFLSGPQK.S	1205.6	0		2
			K.VLIVVPFR.E	941.606	0		2
			R.LYAPFYSSDILIASPLGLR.T	2096.14	0		2
			R.QTLLFGALQDAQINSVFNK.H	2107.11	0		2
Q9D8B3	Chmp4b Charged multivesicular body protein 4b	Chmp4b			0.85	0.04	2
			K.GGPTPQEAIQR.L	1152.59	0.82		2
			K.KIEQELTAAK.K	1129.63	0.88		2
			R.EALENANTNTEVLK.N	1544.77	0		2
			R.LRDTEEMLSK.K	1220.61	0		2
Q9JKB3	Ybx3 Y-box-binding protein 3	Ybx3			0.85	0.21	23
			K.DGVPEGTQLQAHR.N	1406.69	0.71		2
			K.DGVPEGTQLQAHR.N	1406.69	0.85		3
			R.NDTKEDVFVHQTAIK.K	1743.88	0.79		2
			R.NDTKEDVFVHQTAIK.K	1743.88	0.89		3
			R.NDTKEDVFVHQTAIKK.N	1872.98	0.81		3
			R.NGYGFINR.N	939.456	0.96		2
			R.PAPAIGEAEDKENQQAANGPNQPSAR.R	2660.26	0.88		3
			R.SRPLNAVSQDGK.E	1270.66	0.72		2
			R.SVGDGETVEFDVVEGEK.G	1794.82	1.41		2
			K.GAEAANVTGPDGVPVEGSR.Y	1781.85	0		2
			R.NDTKEDVFVHQTAIKK.N	1872.98	0		2
Q9JMG7	Hdgfl3 Hepatoma-derived growth factor-related protein 3	Hdgfl3			0.85	0.14	345
			K.MKGYPHWPAR.I	1241.61	0.76		3
			K.YPIFFFGTHETAFLGPK.D	1972	0.94		3
			R.KSPGDEDDKDCKEEENKSSSEGGDAGNDTR.N	3256.34	0.73		4
			R.KSPGDEDDKDCKEEENKSSSEGGDAGNDTR.N	3256.34	1.01		5
			K.GFNEGLWEIENNPGVK.F	1801.86	0		2
			R.IDELPEGAVKPPANK.Y	1576.85	0		3
			R.KGFNEGLWEIENNPGVK.F	1930.96	0		2
			R.KSPGDEDDKDCKEEENKSSSEGGDAGNDTR.N	3256.34	0		3
P10853	Hist1h2bf Histone H2B type 1-F/J/L	Hist1h2bf			0.86	0.03	23
			K.AMGIMNSFVNDIFER.I	1742.81	0.86		2
			K.ESYSVYVYK.V	1136.54	0.87		2
			K.QVHPDTGISSK.A	1167.59	0.85		2
			R.EIQTAVR.L	815.45	0.89		2
			R.KESYSVYVYK.V	1264.63	0.82		2
			R.KESYSVYVYK.V	1264.63	0.8		3
			R.LLLPGELAK.H	952.596	0.86		2
			K.AM(15.995)GIMNSFVNDIFER.I	220.088	0		2
			K.AMGIM(15.995)NSFVNDIFER.I	521.234	0		2
			K.AMGIMNSFVNDIFER.I	1742.81	0		3
P10854	Hist1h2bm Histone H2B type 1-M	Hist1h2bm			0.86	0.03	23
			K.AMGIMNSFVNDIFER.I	1742.81	0.86		2
			K.ESYSVYVYK.V	1136.54	0.87		2
			K.QVHPDTGISSK.A	1167.59	0.85		2
			R.EIQTAVR.L	815.45	0.89		2
			R.KESYSVYVYK.V	1264.63	0.82		2
			R.KESYSVYVYK.V	1264.63	0.8		3
			R.LLLPGELAK.H	952.596	0.86		2
			K.AM(15.995)GIMNSFVNDIFER.I	220.088	0		2
			K.AMGIM(15.995)NSFVNDIFER.I	521.234	0		2
			K.AMGIMNSFVNDIFER.I	1742.81	0		3
P27661	H2afx Histone H2AX	H2afx			0.86	0.13	234
			G.VTIAQGGVLPNIQAVLLPK.K	1931.16	0.84		2
			G.VTIAQGGVLPNIQAVLLPK.K	1931.16	0.85		3
			K.LLGGVTIAQGGVLPNIQAVLLPK.K	2271.38	0.91		2
			K.LLGGVTIAQGGVLPNIQAVLLPK.K	2271.38	0.74		3
			R.AGLQFPVGR.V	943.524	0.87		2
			R.HLQLAIR.N	849.519	0.87		2
			R.VGAGAPVYLAAVLEYLTAEILELAGNAAR.D	2915.58	0.8		3
			R.VGAGAPVYLAAVLEYLTAEILELAGNAAR.D	2915.58	1.17		4
			R.VGAGAPVYLAAVLEYLTAEILELAGNAAR.D	2915.58	0		2
P62242	Rps8 40S ribosomal protein S8	Rps8			0.86	0.1	23
			K.ISSLLEEQFQQGK.L	1505.77	0.87		2
			K.LTPEEEEILNK.K	1313.67	0.85		2
			K.NCIVLIDSTPYR.Q	1449.73	0.9		2
			R.ADGYVLEGK.E	950.471	0.83		2
			R.IIDVVYNASNNELVR.T	1717.9	0.88		2
			R.KYELGRPAANTK.I	1346.73	0.6		2
			R.KYELGRPAANTK.I	1346.73	0.76		3
			R.LDVGNFSWGSECCTR.K	1786.74	0.91		2
			R.QWYESHYALPLGR.K	1618.79	0.86		2
			K.LTPEEEEILNKK.R	1441.77	0		3
			K.YELGRPAANTK.I	1218.64	0		2
			R.IIDVVYNASNNELVR.T	1717.9	0		3
P62245	Rps15a 40S ribosomal protein S15a	Rps15a			0.86	0.14	23
			K.HGYIGEFEIIDDHR.A	1699.8	0.86		3
			K.WQNNLLPSR.Q	1126.59	1.02		2
			R.MNVLADALK.S	973.527	0.87		2
			R.QFGFIVLTTSAGIMDHEEAR.R	2222.09	0.68		3
P62267	Rps23 40S ribosomal protein S23	Rps23			0.86	0.03	23
			K.AHLGTALK.A	809.476	0.85		2
			K.ANPFGGASHAK.G	1055.51	0.84		2
			K.GHAVGDIPGVR.F	1076.57	0.9		2
			K.VANVSLLALYK.G	1189.71	0.86		2
			R.KGHAVGDIPGVR.F	1204.67	0.82		2
			R.KGHAVGDIPGVR.F	1204.67	0.86		3
P62918	Rpl8 60S ribosomal protein L8	Rpl8			0.86	0.08	2
			R.ASGNYATVISHNPETK.K	1687.82	0.92		2
			R.AVVGVVAGGGR.I	940.545	0.8		2
			R.ASGNYATVISHNPETK.K	1687.82	0		3
P67984	Rpl22 60S ribosomal protein L22	Rpl22			0.86	0.04	2
			K.AGNLGGGVVTIER.S	1241.67	0.89		2
			K.ITVTSEVPFSK.R	1206.65	0.84		2
P84099	Rpl19 60S ribosomal protein L19	Rpl19			0.86	0.13	2
			K.LLADQAEAR.R	985.519	0.86		2
			K.VWLDPNETNEIANANSR.Q	1942.92	0.86		2
			R.ILMEHIHK.L	1019.56	0.63		2
			K.VWLDPNETNEIANANSR.Q	1942.92	0		3
			R.HMYHSLYLK.V	1190.59	0		2
Q3UMU9	Hdgfl2 Hepatoma-derived growth factor-related protein 2	Hdgfl2			0.86	0.11	23
			K.KSQLPGSESAR.K	1158.6	0.88		2
			K.MKGYPHWPAR.I	1241.61	0.76		3
			K.NTDVVATLK.K	959.529	0.85		2
			K.NTDVVATLKK.I	1087.62	0.89		2
			K.YPIFFFGTHETAFLGPK.D	1972	0.94		3
			M.PHAFKPGDLVFAK.M	1425.78	0.85		3
			R.ADNEKLEEQPGEQAPR.E	1809.85	0.91		2
			R.ADNEKLEEQPGEQAPR.E	1809.85	0.87		3
			R.ELAEDEPSTDR.S	1260.55	0.92		2
			R.GGSSEELHDSPR.D	1269.56	0.61		3
			R.KPAEKPPPKPR.G	1243.74	0.67		3
			R.SAPVNGEATSQKGENMEDR.A	2018.9	0.64		2
			R.SAPVNGEATSQKGENMEDR.A	2018.9	0.97		3
			R.SEGLSLER.K	889.451	0.8		2
			K.CLSALEELGTLQVTSQILQK.N	2231.19	0		2
			K.LEEQPGEQAPR.E	1252.6	0		2
			R.AQEDGQDSEDGPR.G	1402.56	0		2
			R.DNSDPAKPGNER.Q	1298.59	0		2
			R.IDDIADGAVKPPPNKYPIFFFGTHETAFLGPK.D	3503.8	0		4
			R.IDDIADGAVKPPPNKYPIFFFGTHETAFLGPK.D	3503.8	0		5
Q64475	Hist1h2bb Histone H2B type 1-B	Hist1h2bb			0.86	0.03	23
			K.AMGIMNSFVNDIFER.I	1742.81	0.86		2
			K.ESYSVYVYK.V	1136.54	0.87		2
			K.QVHPDTGISSK.A	1167.59	0.85		2
			R.EIQTAVR.L	815.45	0.89		2
			R.KESYSVYVYK.V	1264.63	0.82		2
			R.KESYSVYVYK.V	1264.63	0.8		3
			R.LLLPGELAK.H	952.596	0.86		2
			K.AM(15.995)GIMNSFVNDIFER.I	220.088	0		2
			K.AMGIM(15.995)NSFVNDIFER.I	521.234	0		2
			K.AMGIMNSFVNDIFER.I	1742.81	0		3
Q64478	Hist1h2bh Histone H2B type 1-H	Hist1h2bh			0.86	0.03	23
			K.AMGIMNSFVNDIFER.I	1742.81	0.86		2
			K.ESYSVYVYK.V	1136.54	0.87		2
			K.QVHPDTGISSK.A	1167.59	0.85		2
			R.EIQTAVR.L	815.45	0.89		2
			R.KESYSVYVYK.V	1264.63	0.82		2
			R.KESYSVYVYK.V	1264.63	0.8		3
			R.LLLPGELAK.H	952.596	0.86		2
			K.AM(15.995)GIMNSFVNDIFER.I	220.088	0		2
			K.AMGIM(15.995)NSFVNDIFER.I	521.234	0		2
			K.AMGIMNSFVNDIFER.I	1742.81	0		3
Q64525	Hist2h2bb Histone H2B type 2-B	Hist2h2bb			0.86	0.03	23
			K.AMGIMNSFVNDIFER.I	1742.81	0.86		2
			K.ESYSVYVYK.V	1136.54	0.87		2
			K.QVHPDTGISSK.A	1167.59	0.85		2
			R.EIQTAVR.L	815.45	0.89		2
			R.KESYSVYVYK.V	1264.63	0.82		2
			R.KESYSVYVYK.V	1264.63	0.8		3
			R.LLLPGELAK.H	952.596	0.86		2
			K.AM(15.995)GIMNSFVNDIFER.I	220.088	0		2
			K.AMGIM(15.995)NSFVNDIFER.I	521.234	0		2
			K.AMGIMNSFVNDIFER.I	1742.81	0		3
Q6ZWN5	Rps9 40S ribosomal protein S9	Rps9			0.86	0.06	23
			K.HIDFSLR.S	886.466	0.87		2
			K.IEDFLER.R	920.46	0.86		2
			K.LDYILGLK.I	933.553	0.88		2
			K.MKLDYILGLK.I	1192.69	0.82		2
			K.QVVNIPSFIVR.L	1270.74	0.95		2
			R.ELLTLDEKDPR.R	1327.7	0.86		2
			R.ELLTLDEKDPR.R	1327.7	0.86		3
			R.IGVLDEGK.M	829.455	0.84		2
			R.KQVVNIPSFIVR.L	1398.83	0.83		2
			R.KQVVNIPSFIVR.L	1398.83	1.01		3
			R.LFEGNALLR.R	1031.58	0.9		2
			K.KGQGGAGAGDDEEED.-	1433.55	0		2
Q6ZWY9	Hist1h2bc Histone H2B type 1-C/E/G	Hist1h2bc			0.86	0.03	23
			K.AMGIMNSFVNDIFER.I	1742.81	0.86		2
			K.ESYSVYVYK.V	1136.54	0.87		2
			K.QVHPDTGISSK.A	1167.59	0.85		2
			R.EIQTAVR.L	815.45	0.89		2
			R.KESYSVYVYK.V	1264.63	0.82		2
			R.KESYSVYVYK.V	1264.63	0.8		3
			R.LLLPGELAK.H	952.596	0.86		2
			K.AM(15.995)GIMNSFVNDIFER.I	220.088	0		2
			K.AMGIM(15.995)NSFVNDIFER.I	521.234	0		2
			K.AMGIMNSFVNDIFER.I	1742.81	0		3
Q7TNV0	Dek Protein DEK	Dek			0.86	0.16	23
			K.EVYENYPAYDLTER.K	1760.79	1.19		2
			K.KPPTDEELKETVKK.L	1640.9	0.77		3
			K.LLADANLEEVTMK.Q	1445.74	0.86		2
			K.NVGQFSGFPFEK.G	1355.65	0.87		2
			R.IHFFLSK.K	890.501	0.85		2
			K.LKKPPTDEELKETVK.K	1753.98	0		3
			R.LTMQVSSLQR.E	1161.62	0		2
Q8CGP1	Hist1h2bk Histone H2B type 1-K	Hist1h2bk			0.86	0.03	23
			K.AMGIMNSFVNDIFER.I	1742.81	0.86		2
			K.ESYSVYVYK.V	1136.54	0.87		2
			K.QVHPDTGISSK.A	1167.59	0.85		2
			R.EIQTAVR.L	815.45	0.89		2
			R.KESYSVYVYK.V	1264.63	0.82		2
			R.KESYSVYVYK.V	1264.63	0.8		3
			R.LLLPGELAK.H	952.596	0.86		2
			K.AM(15.995)GIMNSFVNDIFER.I	220.088	0		2
			K.AMGIM(15.995)NSFVNDIFER.I	521.234	0		2
			K.AMGIMNSFVNDIFER.I	1742.81	0		3
Q8CGP2	Hist1h2bp Histone H2B type 1-P	Hist1h2bp			0.86	0.03	23
			K.AMGIMNSFVNDIFER.I	1742.81	0.86		2
			K.ESYSVYVYK.V	1136.54	0.87		2
			K.QVHPDTGISSK.A	1167.59	0.85		2
			R.EIQTAVR.L	815.45	0.89		2
			R.KESYSVYVYK.V	1264.63	0.82		2
			R.KESYSVYVYK.V	1264.63	0.8		3
			R.LLLPGELAK.H	952.596	0.86		2
			K.AM(15.995)GIMNSFVNDIFER.I	220.088	0		2
			K.AMGIM(15.995)NSFVNDIFER.I	521.234	0		2
			K.AMGIMNSFVNDIFER.I	1742.81	0		3
Q99ME9	Gtpbp4 Nucleolar GTP-binding protein 1	Gtpbp4			0.86	0.22	3
			R.KREESVPPSSTAR.S	1442.75	0.74		3
			R.NTIEMQAITALAHLR.A	1680.9	0.86		3
			R.WQVVDTPGILDHPLEDR.N	1990	1.17		3
Q9CR64	Tmem167a Protein kish-A	Tmem167a			0.86	0.18	2
			K.TGLLGIFWK.C	1033.6	0.99		2
			R.SLAPSILDR.N	970.545	0.74		2
Q9CWV6	Prkrip1 PRKR-interacting protein 1	Prkrip1			0.86	0.02	23
			R.DVMGSSAGAGSGEFHVYR.H	1825.81	0.84		3
			R.QDYMDAMAEK.Q	1200.48	0.87		2
			R.DVMGSSAGAGSGEFHVYR.H	1825.81	0		2
Q9R0A0	Pex14 Peroxisomal membrane protein PEX14	Pex14			0.86	0.02	23
			K.LRRPEGASNETERD.-	1628.79	0.88		2
			K.LRRPEGASNETERD.-	1628.79	0.86		3
			R.RGGDGQINEQVEK.L	1428.7	0.84		2
			R.GGDGQINEQVEK.L	1272.59	0		2
			R.YLLPLILGGR.E	1113.69	0		2
P09405	Ncl Nucleolin	Ncl			0.87	0.08	234
			K.ALVPTPGKK.G	909.565	0.79		2
			K.EAMEDGEIDGNK.V	1306.53	0.86		2
			K.EAMEDGEIDGNKVTLDWAKPK.G	2346.12	0.87		2
			K.EAMEDGEIDGNKVTLDWAKPK.G	2346.12	0.79		3
			K.EAMEDGEIDGNKVTLDWAKPK.G	2346.12	0.87		4
			K.ETLEEVFEK.A	1122.54	0.92		2
			K.EVFEDAMEIR.L	1237.56	0.89		2
			K.FAISELFAK.N	1024.56	0.85		2
			K.FGYVDFESAEDLEK.A	1647.73	0.87		2
			K.GFGFVDFNSEEDAK.A	1560.67	0.91		2
			K.GLSEDTTEETLK.E	1321.62	0.87		2
			K.GLSEDTTEETLKESFEGSVR.A	2214.04	1.11		3
			K.GYAFIEFASFEDAK.E	1593.74	0.87		2
			K.KAAVPTPAKK.A	1009.63	0.7		2
			K.NDLAVVDVR.T	999.535	0.85		2
			K.NLSFNITEDELK.E	1421.7	0.9		2
			K.QGAEIDGR.S	844.404	1.09		2
			K.QKVEGSEPTTPFNLFIGNLNPNK.S	2544.31	0.88		2
			K.QKVEGSEPTTPFNLFIGNLNPNK.S	2544.31	0.89		3
			K.SEADAEKNLEEK.Q	1361.63	0.82		2
			K.SEADAEKNLEEK.Q	1361.63	0.84		3
			K.TLVLSNLSYSATK.E	1395.76	0.91		2
			K.VEGSEPTTPFNLFIGNLNPNK.S	2288.15	0.85		2
			K.VEGSEPTTPFNLFIGNLNPNK.S	2288.15	0.84		3
			K.VTLDWAKPK.G	1056.6	0.86		2
			R.KFGYVDFESAEDLEK.A	1775.83	0.83		2
			R.KFGYVDFESAEDLEK.A	1775.83	0.86		3
			R.LELQGSNSR.S	1002.51	0.92		2
			R.SVSLYYTGEK.G	1145.56	0.91		2
			K.EAMEDGEIDGNKVTLDWAK.P	2120.98	0		2
			K.EAMEDGEIDGNKVTLDWAK.P	2120.98	0		3
			K.GLSEDTTEETLKESFEGSVR.A	2214.04	0		2
P0C0S6	H2afz Histone H2A.Z	H2afz			0.87	0	2
			R.AGLQFPVGR.I	943.524	0.87		2
			R.HLQLAIR.G	849.519	0.87		2
			K.ATIAGGGVIPHIHK.S	1369.78	0		3
			R.VGATAAVYSAAILEYLTAEVLELAGNASK.D	2895.53	0		3
P26350	Ptma Prothymosin alpha	Ptma			0.87	0.13	234
			K.EVVEEAENGR.D	1130.52	0.89		2
			K.KEVVEEAENGR.D	1258.62	0.45		2
			K.KEVVEEAENGR.D	1258.62	0.68		3
			K.RVAEDDEDDDVDTK.K	1620.68	0.87		2
			K.RVAEDDEDDDVDTKK.Q	1748.77	0.84		2
			K.RVAEDDEDDDVDTKK.Q	1748.77	0.84		3
			K.RVAEDDEDDDVDTKK.Q	1748.77	0.88		4
			K.RVAEDDEDDDVDTKKQKTEEDD.-	2595.11	0.88		4
			R.VAEDDEDDDVDTK.K	1464.57	0.92		2
			R.VAEDDEDDDVDTKK.Q	1592.67	0.92		2
			R.VAEDDEDDDVDTKK.Q	1592.67	0.9		3
			R.VAEDDEDDDVDTKKQKTEEDD.-	2439.01	0.81		3
			R.VAEDDEDDDVDTKKQKTEEDD.-	2439.01	0.84		4
			K.RVAEDDEDDDVDTKKQKTEEDD.-	2595.11	0		3
			R.VAEDDEDDDVDTKKQKTEEDD.-	2439.01	0		2
P26645	Marcks Myristoylated alanine-rich C-kinase substrate	Marcks			0.87	0.06	23
			K.AEDGAAPSPSSETPK.K	1442.65	0.75		2
			K.AEDGAAPSPSSETPKK.K	1570.75	0.86		2
			K.AEDGAAPSPSSETPKK.K	1570.75	0.78		3
			K.ESGEGAEAEGATAEGAK.D	1562.67	0.87		2
			K.ESGEGAEAEGATAEGAKDEAAAAAGGEGAAAPGEQAGGAGAEGAAGGEPR.E	4296.88	0.9		3
			K.GEATAERPGEAAVASSPSK.A	1813.88	0.93		2
			K.GEATAERPGEAAVASSPSK.A	1813.88	0.87		3
			K.TAAKGEATAERPGEAAVASSPSK.A	2186.1	0.88		3
			K.VNGDASPAAAEPGAK.E	1353.65	0.86		2
			K.ESGEGAEAEGATAEGAKDEAAAAAGGEGAAAPGEQAGGAGAEGAAGGEPR.E	4296.88	0		4
			K.KESGEGAEAEGATAEGAK.D	1690.76	0		2
			K.KESGEGAEAEGATAEGAKDEAAAAAGGEGAAAPGEQAGGAGAEGAAGGEPR.E	4424.97	0		4
			K.TAAKGEATAERPGEAAVASSPSK.A	2186.1	0		2
			K.TAAKGEATAERPGEAAVASSPSK.A	2186.1	0		4
P60766	Cdc42 Cell division control protein 42 homolog	Cdc42			0.87	0.05	23
			K.NVFDEAILAALEPPEPK.K	1852.97	0.96		3
			K.QKPITPETAEK.L	1240.67	0.87		2
			K.QKPITPETAEK.L	1240.67	0.87		3
P62849	Rps24 40S ribosomal protein S24	Rps24			0.87	0.09	23
			K.QMVIDVLHPGK.A	1235.67	1.08		2
			K.QMVIDVLHPGK.A	1235.67	0.86		3
			K.TTGFGMIYDSLDYAK.K	1680.77	0.87		2
			K.TTPDVIFVFGFR.T	1397.73	0.88		2
			R.KQMVIDVLHPGK.A	1363.76	0.87		2
			R.KQMVIDVLHPGK.A	1363.76	0.84		3
			K.TTGFGMIYDSLDYAKK.N	1808.87	0		3
			R.KQM(15.995)VIDVLHPGK.A	405.205	0		3
P62855	Rps26 40S ribosomal protein S26	Rps26			0.87	0.04	23
			K.LHYCVSCAIHSK.V	1473.69	0.94		3
			R.DISEASVFDAYVLPK.L	1652.83	0.86		2
			R.NIVEAAAVR.D	941.529	0.87		2
			K.LHYCVSCAIHSK.V	1473.69	0		2
			R.FRPAGAAPRPPPKPM.-	1588.87	0		3
P63276	Rps17 40S ribosomal protein S17	Rps17			0.87	0.13	23
			K.IAGYVTHLMK.R	1131.61	0.9		2
			K.LLDFGSLSNLQVTQPTVGMNFK.T	2409.24	0.76		2
			R.DNYVPEVSALDQEIIEVDPDTK.E	2489.19	0.84		2
			R.LGNDFHTNKR.V	1200.6	0.82		2
			R.LGNDFHTNKR.V	1200.6	0.95		3
			R.VCEEIAIIPSK.K	1257.66	0.73		2
			R.VCEEIAIIPSKK.L	1385.76	1.13		2
			R.VCEEIAIIPSKK.L	1385.76	0.96		3
			K.LLDFGSLSNLQVTQPTVGM(15.995)NFK.T	2020.04	0		2
			R.RDNYVPEVSALDQEIIEVDPDTK.E	2645.29	0		3
P97868	Rbbp6 E3 ubiquitin-protein ligase RBBP6	Rbbp6			0.87	0.05	23
			K.ESLTVATASQPGADR.S	1501.74	0.88		2
			K.SAVKPKPQLSHSSR.L	1520.84	0.79		2
			K.SAVKPKPQLSHSSR.L	1520.84	0.87		3
			K.GYQVPVLGTPSLLGQSLLHGQLIPTTGPVR.I	3098.73	0		3
			K.IDSVKPSSSSQKDEK.V	1633.82	0		3
			K.IGNAENASTTKEPSEK.L	1674.81	0		3
			K.SGAQPDKESTVDR.L	1388.65	0		2
Q3THW5	H2afv Histone H2A.V	H2afv			0.87	0	2
			R.AGLQFPVGR.I	943.524	0.87		2
			R.HLQLAIR.G	849.519	0.87		2
			K.ATIAGGGVIPHIHK.S	1369.78	0		3
			R.VGATAAVYSAAILEYLTAEVLELAGNASK.D	2895.53	0		3
Q64522	Hist2h2ab Histone H2A type 2-B	Hist2h2ab			0.87	0.05	23
			G.VTIAQGGVLPNIQAVLLPK.K	1931.16	0.84		2
			G.VTIAQGGVLPNIQAVLLPK.K	1931.16	0.85		3
			K.LLGGVTIAQGGVLPNIQAVLLPK.K	2271.38	0.91		2
			K.LLGGVTIAQGGVLPNIQAVLLPK.K	2271.38	0.74		3
			R.AGLQFPVGR.V	943.524	0.87		2
			R.VGAGAPVYMAAVLEYLTAEILELAGNAAR.D	2933.54	0.87		2
			R.VGAGAPVYMAAVLEYLTAEILELAGNAAR.D	2933.54	0.88		3
			R.VGAGAPVYM(15.995)AAVLEYLTAEILELAGNAAR.D	863.421	0		3
			R.VGAGAPVYMAAVLEYLTAEILELAGNAAR.D	2933.54	0		4
Q64523	Hist2h2ac Histone H2A type 2-C	Hist2h2ac			0.87	0.02	23
			K.VTIAQGGVLPNIQAVLLPK.K	1931.16	0.84		2
			K.VTIAQGGVLPNIQAVLLPK.K	1931.16	0.85		3
			R.AGLQFPVGR.V	943.524	0.87		2
			R.HLQLAIR.N	849.519	0.87		2
			R.VGAGAPVYMAAVLEYLTAEILELAGNAAR.D	2933.54	0.87		2
			R.VGAGAPVYMAAVLEYLTAEILELAGNAAR.D	2933.54	0.88		3
			R.VGAGAPVYM(15.995)AAVLEYLTAEILELAGNAAR.D	863.421	0		3
			R.VGAGAPVYMAAVLEYLTAEILELAGNAAR.D	2933.54	0		4
Q6GSS7	Hist2h2aa1 Histone H2A type 2-A	Hist2h2aa1			0.87	0.02	23
			K.VTIAQGGVLPNIQAVLLPK.K	1931.16	0.84		2
			K.VTIAQGGVLPNIQAVLLPK.K	1931.16	0.85		3
			R.AGLQFPVGR.V	943.524	0.87		2
			R.HLQLAIR.N	849.519	0.87		2
			R.VGAGAPVYMAAVLEYLTAEILELAGNAAR.D	2933.54	0.87		2
			R.VGAGAPVYMAAVLEYLTAEILELAGNAAR.D	2933.54	0.88		3
			R.VGAGAPVYM(15.995)AAVLEYLTAEILELAGNAAR.D	863.421	0		3
			R.VGAGAPVYMAAVLEYLTAEILELAGNAAR.D	2933.54	0		4
Q6P8I4	Pcnp PEST proteolytic signal-containing nuclear protein	Pcnp			0.87	0.02	23
			K.FGFAIGSQTAR.K	1153.59	0.86		2
			R.AGAAGGPEEEAEKPVK.T	1538.76	0.87		2
			R.AGAAGGPEEEAEKPVK.T	1538.76	0.89		3
			K.ETVPTLAPK.T	954.539	0		2
			K.SHLGNVHDQDN.-	1234.53	0		2
			R.DTPTSAGPNSFNK.G	1334.61	0		2
			R.SAEDEAADLPTKPTK.M	1571.77	0		2
			R.SAEDEAADLPTKPTK.M	1571.77	0		3
Q8BH50	cimageipi-sp|Q8BH50|CR025_MOUSE Uncharacterized protein C18orf25 homolog	cimageipi-sp|Q8BH50|CR025_MOUSE			0.87	0	2
			K.VEELIESAAPPK.A	1281.68	0.87		2
			K.DGVADSTVLSSMPCLLMELR.R	2194.05	0		2
			R.DSSESQLASTESDKPTTGR.V	1994.9	0		2
			R.DSSESQLASTESDKPTTGR.V	1994.9	0		3
			R.SRSESETSTMAAK.K	1383.63	0		2
Q8BP67	Rpl24 60S ribosomal protein L24	Rpl24			0.87	0.09	2
			-.MKVELCSFSGYK.I	1447.68	1.05		2
			K.CESAFLSK.R	940.432	0.99		2
			K.VFQFLNAK.C	965.534	0.87		2
			R.AITGASLADIMAK.R	1260.67	0.86		2
			R.QINWTVLYR.R	1191.64	0.84		2
			R.AITGASLADIM(15.995)AK.R	1061.54	0		2
Q99JF8	Psip1 PC4 and SFRS1-interacting protein	Psip1			0.87	11.08	234
			K.MKGYPHWPAR.V	1241.61	0.76		3
			K.SLNGGSDAQESNHPQHNGDSNEDGKDSR.E	2952.23	0.87		4
			R.VDEVPDGAVKPPTNK.L	1564.81	20		2
			K.NMFLVGEGDSVITQVLNK.S	1964.01	0		2
			K.QVDTEEAGMVTAATASNVK.A	1920.91	0		2
			K.SLNGGSDAQESNHPQHNGDSNEDGKDSR.E	2952.23	0		3
			R.DFKPGDLIFAK.M	1249.67	0		3
			R.KGFNEGLWEIDNNPK.V	1759.85	0		2
			R.KQEEQMETEQQNKDEGKKPEVK.K	2660.28	0		4
Q9CPR4	Rpl17 60S ribosomal protein L17	Rpl17			0.87	0.03	2
			K.EQIVPKPEEEVAQK.K	1622.85	0.85		2
			R.YSLDPENPTK.S	1162.55	0.89		2
			K.EQIVPKPEEEVAQK.K	1622.85	0		3
			K.GLDVDSLVIEHIQVNK.A	1777.96	0		2
			K.KSAEFLLHMLK.N	1315.73	0		3
			K.SAEFLLHMLK.N	1187.64	0		2
			R.INPYMSSPCHIEMILTEK.E	2163.02	0		2
			R.INPYMSSPCHIEMILTEK.E	2163.02	0		3
O35381	Anp32a Acidic leucine-rich nuclear phosphoprotein 32 fami	Anp32a			0.88	0.01	2
			K.KLELSENR.I	987.535	0.88		2
			K.SLDLFNCEVTNLNAYR.E	1928.91	0.89		2
			K.IKDLSTIEPLKK.L	1383.83	0		3
O88271	Cfdp1 Craniofacial development protein 1	Cfdp1			0.88	0.08	23
			K.EDELWASFLNDVGPK.S	1718.82	0.95		2
			K.VAEETEEISSNKPLVK.A	1771.92	0.83		2
			K.VAEETEEISSNKPLVK.A	1771.92	0.86		3
			K.VFDFAGEEVR.V	1167.56	1		2
			R.ASGMSSLLGK.I	949.49	0.8		2
			R.EKPQALVTSPATPLPAGSGIK.R	2062.15	0.89		3
			R.EKPQALVTSPATPLPAGSGIK.R	2062.15	0		2
P10922	H1f0 Histone H1.0	H1f0			0.88	0.01	2
			K.VGENADSQIK.L	1059.52	0.87		2
			K.YSDMIVAAIQAEK.N	1437.72	0.89		2
			K.RLVTTGVLK.Q	985.628	0		2
P29391	Ftl1 Ferritin light chain 1	Ftl1			0.88	0.2	23
			K.NLNQALLDLHALGSAR.T	1704.93	0.95		3
			K.TQEAMEAALAMEK.N	1421.65	0.96		2
			R.ALFQDVQKPSQDEWGK.T	1875.92	0.8		2
			R.ALFQDVQKPSQDEWGK.T	1875.92	0.42		3
			R.QNYSTEVEAAVNR.L	1479.7	0.85		2
			R.VAGPQPAQTGAPQGSLGEYLFER.L	2373.18	0.9		2
			K.NLNQALLDLHALGSAR.T	1704.93	0		2
			R.VAGPQPAQTGAPQGSLGEYLFER.L	2373.18	0		3
P47955	Rplp1 60S acidic ribosomal protein P1	Rplp1			0.88	0.12	23
			K.AAGVSVEPFWPGLFAK.A	1674.88	0.97		2
			K.ALANVNIGSLICNVGAGGPAPAAGAAPAGGAAPSTAAAPAEEK.K	3783.91	0.8		3
			K.ALANVNIGSLICNVGAGGPAPAAGAAPAGGAAPSTAAAPAEEK.K	3783.91	0		4
P62806	Hist1h4a Histone H4	Hist1h4a			0.88	0.1	23
			K.TVTAMDVVYALK.R	1309.7	0.86		2
			K.TVTAMDVVYALKR.Q	1465.8	0.82		2
			K.TVTAMDVVYALKR.Q	1465.8	0.94		3
			K.VFLENVIR.D	988.571	0.89		2
			R.DAVTYTEHAK.R	1133.54	1.14		2
			R.DNIQGITKPAIR.R	1324.75	0.89		3
			R.ISGLIYEETR.G	1179.61	0.86		2
			R.KTVTAMDVVYALK.R	1437.79	0.83		3
			K.TVTAM(15.995)DVVYALK.R	521.252	0		2
P62960	Ybx1 Nuclease-sensitive element-binding protein 1	Ybx1			0.88	0.16	234
			K.GAEAANVTGPGGVPVQGSK.Y	1694.86	0.93		2
			K.NEGSESAPEGQAQQR.R	1586.69	0.83		2
			R.EDGNEEDKENQGDETQGQQPPQR.R	2628.1	0.88		2
			R.EDGNEEDKENQGDETQGQQPPQR.R	2628.1	0.84		3
			R.EDGNEEDKENQGDETQGQQPPQRR.Y	2784.2	0.87		3
			R.EDGNEEDKENQGDETQGQQPPQRR.Y	2784.2	0.92		4
			R.NDTKEDVFVHQTAIK.K	1743.88	0.79		2
			R.NDTKEDVFVHQTAIK.K	1743.88	0.89		3
			R.NDTKEDVFVHQTAIKK.N	1872.98	0.81		3
			R.NGYGFINR.N	939.456	0.96		2
			R.NYQQNYQNSESGEKNEGSESAPEGQAQQR.R	3257.39	0.9		3
			R.SVGDGETVEFDVVEGEK.G	1794.82	1.41		2
			K.AADPPAENSSAPEAEQGGAE.-	1896.8	0		2
			R.NDTKEDVFVHQTAIKK.N	1872.98	0		2
			R.NYQQNYQNSESGEK.N	1687.71	0		2
			R.QPREDGNEEDKENQGDETQGQQPPQRR.Y	3165.41	0		4
			R.RPQYSNPPVQGEVMEGADNQGAGEQGR.P	2871.3	0		3
			R.RPQYSNPPVQGEVMEGADNQGAGEQGRPVR.Q	3223.53	0		3
			R.RPQYSNPPVQGEVMEGADNQGAGEQGRPVR.Q	3223.53	0		4
P62996	Tra2b Transformer-2 protein homolog beta	Tra2b			0.88	0.15	234
			K.RPHTPTPGIYMGR.P	1481.76	0.54		3
			K.RPHTPTPGIYMGRPTYGSSR.R	2231.11	0.74		3
			K.RPHTPTPGIYMGRPTYGSSR.R	2231.11	0.83		4
			K.YGPIADVSIVYDQQSR.R	1809.89	0.98		2
			R.AAQDRDQIYR.R	1234.61	0.83		3
			R.ANGMELDGR.R	961.429	0.99		2
			R.ANPDPNCCLGVFGLSLYTTER.D	2384.1	0.92		2
			R.GFAFVYFENVDDAK.E	1620.75	1		2
			R.GYDDRDYYSR.S	1308.54	0.68		2
			R.VDFSITK.R	808.433	0.96		2
P97822	Anp32e Acidic leucine-rich nuclear phosphoprotein 32 fami	Anp32e			0.88	0.12	23
			K.DLSTVEALQNLK.N	1329.71	1.04		2
			K.IKDLSTVEALQNLK.N	1570.89	0.87		2
			K.IKDLSTVEALQNLK.N	1570.89	0.9		3
			R.KLELSDNIISGGLEVLAEK.C	2028.12	0.74		3
			K.CPNLTYLNLSGNK.I	1492.73	0		2
			K.SLDLFNCEITNLEDYR.E	2001.92	0		2
			R.KLELSDNIISGGLEVLAEK.C	2028.12	0		2
Q8K194	Snrnp27 U4/U6.U5 small nuclear ribonucleoprotein 27 kDa pr	Snrnp27			0.88	0.05	23
			K.GGFNRPLDFIA.-	1205.62	0.95		2
			K.KVDGSVNAYAINVSQK.R	1691.88	0.91		2
			K.KVDGSVNAYAINVSQK.R	1691.88	0.87		3
			K.LMGFASFDSTK.G	1202.56	0.9		2
			K.VDGSVNAYAINVSQK.R	1563.79	0.88		2
			R.KGGFNRPLDFIA.-	1333.71	0.81		2
			R.KGGFNRPLDFIA.-	1333.71	0.87		3
			R.QITEEDLEGK.T	1160.56	0.88		2
			R.QITEEDLEGKTEEEIEMMK.L	2282.04	0.79		3
			R.QITEEDLEGKTEEEIEM(15.995)MK.L	2022.9	0		2
			R.QITEEDLEGKTEEEIEM(15.995)MK.L	2022.9	0		3
			R.QITEEDLEGKTEEEIEMMK.L	2282.04	0		2
Q8K3C3	Lzic Protein LZIC	Lzic			0.88	0.02	2
			K.VLALAGFDVEK.A	1160.64	0.87		2
			R.KVEILTALR.K	1041.65	0.9		2
			K.LKQNLEEQLDR.L	1384.73	0		2
			K.LTEDDETFLSANASAVLSQFEK.V	2415.15	0		2
Q8R4N0	Clybl Citramalyl-CoA lyase, mitochondrial	Clybl			0.88	0	2
			K.IQWAEELIAAFK.E	1417.76	0.88		2
			K.QAQNIVTLATSIK.E	1385.79	0		2
			R.ASIGATSNKDTQDILYAR.Q	1923.97	0		2
G5E829	Atp2b1 Plasma membrane calcium-transporting ATPase 1	Atp2b1			0.89	0	3
			R.IRNEKGEIEQER.I	1499.77	0.89		3
			K.YGDLLPADGILIQGNDLK.I	1915.01	0		2
			R.QVVAVTGDGTNDGPALK.K	1640.84	0		2
O09167	Rpl21 60S ribosomal protein L21	Rpl21			0.89	0.11	23
			K.HGVVPLATYMR.I	1242.65	1.02		2
			R.TNGKEPELLEPIPYEFMA.-	2078.01	0.8		2
			R.VYNVTQHAVGIIVNK.Q	1653.92	0.89		3
			R.TNGKEPELLEPIPYEFM(15.995)A.-	2006.97	0		2
P11031	Sub1 Activated RNA polymerase II transcriptional coacti	Sub1			0.89	0.07	23
			K.EQISDIDDAVR.K	1259.6	0.92		2
			K.GISLNMEQWSQLK.E	1532.77	0.92		2
			K.KQAVPEKPVKK.Q	1250.77	0.73		2
			K.QAVPEKPVK.K	994.581	0.79		2
			K.QAVPEKPVKK.Q	1122.68	0.81		2
			R.DDNMFQIGK.M	1066.48	0.92		2
			R.EYWMDSEGEMKPGR.K	1713.71	0.88		2
			R.EYWMDSEGEMKPGR.K	1713.71	0.87		3
			R.EYWMDSEGEMKPGRK.G	1841.81	0.9		3
			R.KGISLNMEQWSQLK.E	1660.86	0.95		3
			K.GISLNM(15.995)EQWSQLK.E	633.316	0		2
			K.QSSSSRDDNMFQIGK.M	1698.76	0		2
			R.EYWMDSEGEMKPGRK.G	1841.81	0		2
			R.EYWMDSEGEMKPGRK.G	1841.81	0		4
			R.KGISLNMEQWSQLK.E	1660.86	0		2
P62301	Rps13 40S ribosomal protein S13	Rps13			0.89	0.04	23
			K.GLAPDLPEDLYHLIK.K	1692.91	0.98		2
			K.GLAPDLPEDLYHLIK.K	1692.91	0.88		3
			K.GLSQSALPYR.R	1090.58	0.88		2
			K.GLTPSQIGVILR.D	1252.75	0.89		2
			R.SVPTWLK.L	829.47	0.91		2
			K.KGLTPSQIGVILR.D	1380.85	0		2
			K.KGLTPSQIGVILR.D	1380.85	0		3
			K.SKGLAPDLPEDLYHLIK.K	1909.04	0		4
Q3THK3	Gtf2f1 General transcription factor IIF subunit 1	Gtf2f1			0.89	0.11	234
			K.GTSRPGTPSAEAASTSSTLR.A	1932.95	0.9		3
			K.IYQEEEMPESGAGSEFNR.K	2072.88	1.01		2
			K.TGLSSEQTVNVLAQILK.R	1800	0.71		2
			R.LKDQDQDEDEEEKEK.R	1876.82	0.88		3
			R.LKDQDQDEDEEEKEKR.S	2033.92	0.71		3
			R.LKDQDQDEDEEEKEKR.S	2033.92	0.75		4
			R.MDTGPQSLSGK.S	1119.52	0.9		2
			R.RLKDQDQDEDEEEKEKR.S	2190.02	0.94		4
			K.EFRPEDQPWLLR.V	1584.8	0		2
			K.EFRPEDQPWLLR.V	1584.8	0		3
			K.IYQEEEMPESGAGSEFNRK.L	2200.98	0		2
			K.STPSSGDVQVTEDAVR.R	1646.77	0		2
			K.VLNHFSIMQQR.R	1371.71	0		2
			R.LKDQDQDEDEEEKEK.R	1876.82	0		2
			R.LKDQDQDEDEEEKEKR.S	2033.92	0		2
			R.PGTPSAEAASTSSTLR.A	1531.75	0		2
			R.RLKDQDQDEDEEEKEKR.S	2190.02	0		3
Q8R5J9	Arl6ip5 PRA1 family protein 3	Arl6ip5			0.89	0	2
			R.AWDDFFPGSDR.F	1311.55	0.89		2
			K.TPMGIILDALEQQEDNINK.F	2142.07	0		3
Q9CQL4	Mrpl20 39S ribosomal protein L20, mitochondrial	Mrpl20			0.89	0	2
			K.YPAFIVNLIK.C	1176.69	0.89		2
			R.ITAASQEHGLK.Y	1153.61	0		2
			R.QQEGFAAALGDGKEPEGIFSR.V	2207.07	0		3
Q9CZX8	Rps19 40S ribosomal protein S19	Rps19			0.89	0.06	23
			K.ELAPYDENWFYTR.A	1702.76	0.95		2
			K.LKVPEWVDTVK.L	1312.74	0.8		3
			K.VPEWVDTVK.L	1071.56	0.87		2
			R.IAGQVAAANK.K	941.529	0.89		2
			R.VLQALEGLK.M	969.586	0.95		2
			K.HKELAPYDENWFYTR.A	1968.92	0		2
Q9D8E6	Rpl4 60S ribosomal protein L4	Rpl4			0.89	0.11	2
			K.KLEAAATALATK.S	1186.69	0.9		2
			R.KLDELYGTWR.K	1279.66	0.69		2
			R.NIPGITLLNVSK.L	1267.75	0.88		2
			R.SGQGAFGNMCR.G	1183.49	0.95		2
			K.APIRPDIVNFVHTNLR.K	1862.04	0		3
			K.APIRPDIVNFVHTNLR.K	1862.04	0		4
			K.APIRPDIVNFVHTNLRK.N	1990.13	0		4
			K.LEAAATALATK.S	1058.6	0		2
			R.FCIWTESAFR.K	1315.6	0		2
			R.IEEVPELPLVVEDKVEGYKK.T	2313.25	0		4
			R.QPYAVSELAGHQTSAESWGTGR.A	2332.09	0		2
			R.RGPCIIYNEDNGIIK.A	1760.89	0		2
			R.RGPCIIYNEDNGIIK.A	1760.89	0		3
Q9DBJ1	Pgam1 Phosphoglycerate mutase 1	Pgam1			0.89	0.09	234
			K.NLKPIKPMQFLGDEETVR.K	2115.12	0.84		3
			K.NLKPIKPMQFLGDEETVRK.A	2243.22	0.89		3
			K.NLKPIKPMQFLGDEETVRK.A	2243.22	0.87		4
			K.RVLIAAHGNSLR.G	1305.76	0.78		3
			R.ALPFWNEEIVPQIK.E	1682.9	0.94		2
			R.FSGWYDADLSPAGHEEAK.R	1979.87	0.92		2
			R.FSGWYDADLSPAGHEEAK.R	1979.87	0.89		3
			R.HGESAWNLENR.F	1311.6	0.97		2
			R.HYGGLTGLNK.A	1058.55	0.86		2
			R.KAMEAVAAQGK.V	1102.58	0.84		2
			R.SYDVPPPPMEPDHPFYSNISK.D	2417.11	0.86		2
			R.SYDVPPPPMEPDHPFYSNISK.D	2417.11	0.91		3
			R.YADLTEDQLPSCESLK.D	1867.85	1.1		2
			R.YADLTEDQLPSCESLKDTIAR.A	2425.15	1.1		3
			K.NLKPIKPMQFLGDEETVR.K	2115.12	0		2
			K.NLKPIKPMQFLGDEETVRK.A	2243.22	0		5
			R.ALPFWNEEIVPQIK.E	1682.9	0		3
			R.RSYDVPPPPMEPDHPFYSNISK.D	2573.21	0		3
			R.RSYDVPPPPMEPDHPFYSNISK.D	2573.21	0		4
			R.SYDVPPPPM(15.995)EPDHPFYSNISK.D	1001.45	0		2
			R.SYDVPPPPM(15.995)EPDHPFYSNISK.D	1001.45	0		3
			R.VLIAAHGNSLR.G	1149.66	0		2
			R.YADLTEDQLPSCESLKDTIAR.A	2425.15	0		2
Q9ET22	Dpp7 Dipeptidyl peptidase 2	Dpp7			0.89	0	2
			R.QDWLQTSFWGGDLK.A	1679.79	0.89		2
			R.DVTADFYGQSPK.C	1326.61	0		2
Q9JME5	Ap3b2 AP-3 complex subunit beta-2	Ap3b2			0.89	0	2
			K.LQVINLAAK.L	968.602	0.89		2
			K.ATGYQELPDWPEEAPDPSVR.N	2257.04	0		2
			K.YDQNYDIR.D	1085.48	0		2
			R.TQFLSPTQNESLLEENPEK.A	2204.07	0		2
			R.VPIIVPIMMLAIK.E	1436.89	0		2
			R.YAEEQQDLALLSISTFQR.G	2112.06	0		2
O08784	Tcof1 Treacle protein	Tcof1			0.9	3.02	23
			K.AAASAQTSSAVETLPMMPPQSAPIQPK.A	2709.35	0.85		2
			K.AAASAQTSSAVETLPMMPPQSAPIQPK.A	2709.35	0.94		3
			K.AALGQGVAPVHTQK.T	1375.76	0.9		2
			K.AALGQGVAPVHTQK.T	1375.76	0.9		3
			K.AGAVTSSASLSSPALAK.G	1516.81	0.85		2
			K.ARPVAAQAGKPEAK.S	1392.78	0.77		3
			K.ASAAPAKDPPAR.T	1150.61	0.84		2
			K.ASLALPQK.V	826.491	0.93		2
			K.ATPRPDSNSLASSAPATK.D	1769.89	0.88		2
			K.ATPRPDSNSLASSAPATK.D	1769.89	0.93		3
			K.ATPRPTPVNSATAALPSK.V	1777.97	0.93		2
			K.ATPRPTPVNSATAALPSK.V	1777.97	0.92		3
			K.EKPDGELLGIK.L	1197.66	1.16		3
			K.GAPAVTPGK.A	796.444	20		2
			K.GKPPVPNSTVSAR.G	1308.71	0.86		2
			K.GKPPVPNSTVSAR.G	1308.71	0.89		3
			K.GPILATPGK.T	852.507	0.91		2
			K.KSAEPLANTVLASETEEEGNAQALGPTAK.S	2926.46	0.73		3
			K.LGNVAPTPAKPAR.A	1290.74	0.87		2
			K.LGNVAPTPAKPAR.A	1290.74	0.9		3
			K.LSGDLEAGAPK.N	1056.55	0.88		2
			K.QKAEDDETLQAK.K	1374.66	0.88		2
			K.SAEPLANTVLASETEEEGNAQALGPTAK.S	2798.37	0.88		2
			K.SAEPLANTVLASETEEEGNAQALGPTAK.S	2798.37	0.88		3
			K.SAHRLDPDPSQK.E	1349.67	0.9		3
			K.SFLTQPVTLLDIYTHWQQTSELGQK.Q	2933.5	1.13		3
			K.SKSQHAADTALPK.T	1352.7	0.95		2
			K.SKSQHAADTALPK.T	1352.7	0.92		3
			K.SPPVSVNR.N	854.461	0.92		2
			K.SQHAADTALPK.T	1137.58	0.98		2
			K.SSQVRPVSTVTPGSSGK.G	1672.87	0.84		2
			K.SSQVRPVSTVTPGSSGK.G	1672.87	0.91		3
			K.STSSSPAPTQTLPNSITQR.L	1972.99	1.02		2
			K.TVNSVSHPGSGK.T	1168.58	0.93		2
			K.TVVHLLSGK.S	952.571	0.56		2
			K.VLTELLEQER.L	1228.67	0.94		2
			R.ELLPLIYHHLLQAGYVR.A	2035.14	0.94		3
			R.KLSGDLEAGAPK.N	1184.64	0.89		2
			R.LLEQAWPLSEAQVQASVVK.V	2096.13	1.04		2
			R.TSVTTPAALSR.A	1102.6	1.05		2
			K.AAASAQTSSAVETLPMM(15.995)PPQSAPIQPK.A	1664.78	0		3
			K.ARPVAAQAGKPEAK.S	1392.78	0		2
			K.KSAEPLANTVLASETEEEGNAQALGPTAK.S	2926.46	0		2
			R.ELLPLIYHHLLQAGYVR.A	2035.14	0		2
			R.ELLPLIYHHLLQAGYVR.A	2035.14	0		4
			R.LLEQAWPLSEAQVQASVVK.V	2096.13	0		3
P14131	Rps16 40S ribosomal protein S16	Rps16			0.9	0.02	23
			K.LLEPVLLLGK.E	1093.71	0.91		2
			K.VNGRPLEMIEPR.T	1409.74	0.88		3
			K.GPLQSVQVFGR.K	1186.65	0		2
			R.VKGGGHVAQIYAIR.Q	1467.83	0		2
			R.VKGGGHVAQIYAIR.Q	1467.83	0		3
P25444	Rps2 40S ribosomal protein S2	Rps2			0.9	0.06	23
			K.AEDKEWIPVTK.L	1314.68	0.91		2
			K.IGKPHTVPCK.V	1135.62	0.8		2
			K.LLMMAGIDDCYTSAR.G	1715.77	0.96		2
			K.SLEEIYLFSLPIK.E	1550.86	0.89		2
			K.SPYQEFTDHLVK.T	1462.71	0.85		3
			K.TYSYLTPDLWK.E	1385.69	0.95		2
			K.AFVAIGDYNGHVGLGVK.C	1715.9	0		2
			K.AFVAIGDYNGHVGLGVK.C	1715.9	0		3
			K.SPYQEFTDHLVK.T	1462.71	0		2
			R.GTGIVSAPVPK.K	1024.59	0		2
P46471	Psmc2 26S proteasome regulatory subunit 7	Psmc2			0.9	0	2
			K.INELTGIK.E	886.512	0.9		2
			K.ESDTGLAPPALWDLAADK.Q	1869.92	0		2
			K.ESDTGLAPPALWDLAADKQTLQSEQPLQVAR.C	3348.7	0		3
			K.IATEKDFLEAVNK.V	1476.78	0		3
			K.QTLQSEQPLQVAR.C	1496.79	0		2
			R.FDDGAGGDNEVQR.T	1378.57	0		2
			R.KIEFSLPDLEGR.T	1402.75	0		3
P48428	Tbca Tubulin-specific chaperone A	Tbca			0.9	0.15	234
			K.AEDGENYAIKK.Q	1236.6	0.97		3
			K.QAEILQESR.M	1072.55	1.02		2
			R.LEAAYTDLQQILESEKDLEEAEEYKEAR.V	3313.59	0.68		4
			R.RLEAAYTDLQQILESEKDLEEAEEYKEAR.V	3469.69	0.83		4
			K.MKAEDGENYAIK.K	1367.64	0		2
			R.LEAAYTDLQQILESEKDLEEAEEYK.E	2957.41	0		3
P62270	Rps18 40S ribosomal protein S18	Rps18			0.9	0.05	2
			K.IAFAITAIK.G	946.585	0.95		2
			K.IPDWFLNR.Q	1059.55	0.9		2
			K.RAGELTEDEVER.V	1402.67	0.88		2
			K.YSQVLANGLDNK.L	1320.67	0.83		2
			R.VITIMQNPR.Q	1070.59	0.92		2
			R.VLNTNIDGR.R	1000.53	0		2
P62843	Rps15 40S ribosomal protein S15	Rps15			0.9	0	3
			K.HGRPGIGATHSSR.F	1331.68	0.9		3
			R.DM(15.995)IILPEMVGSMVGVYNGK.T	264.078	0		2
			R.DMIILPEMVGSMVGVYNGK.T	2053.01	0		2
P68433	Hist1h3a Histone H3.1	Hist1h3a			0.9	0.09	23
			K.STELLIR.K	830.486	0.9		2
			R.FQSSAVMALQEACEAYLVGLFEDTNLCAIHAK.R	3587.7	0.99		3
			R.YRPGTVALR.E	1031.59	0.82		2
Q5SU73	Coil Coilin	Coil			0.9	0.16	23
			K.DYSLLPLLAAAPQVGEK.I	1784.98	0.74		2
			K.LLELTSDYSPDVSDYK.E	1843.87	0.88		2
			K.LMEDEETDQGYK.S	1456.6	0.89		2
			K.VTGSPAEEDEEETKKK.S	1775.84	0.92		3
			R.QLNDILTNSSVVIQNPVEPPKK.D	2433.33	0.94		3
			R.VVTDLISLIR.Q	1127.69	1.22		2
			K.DYSLLPLLAAAPQVGEK.I	1784.98	0		3
			K.EGASQNCSFPR.A	1251.53	0		2
			K.LLELTSDYSPDVSDYKEGK.I	2159.04	0		2
			K.LLELTSDYSPDVSDYKEGK.I	2159.04	0		3
			K.VTGSPAEEDEEETK.K	1519.65	0		2
Q8BZX4	Srek1 Splicing regulatory glutamine/lysine-rich protein	Srek1			0.9	0.29	23
			R.ALAFNGVMFGDRPLK.I	1634.86	0.9		2
			R.ALAFNGVMFGDRPLK.I	1634.86	0.89		3
			R.EAQSFISAAIEPESGK.S	1662.81	0.74		2
			R.FAFVEFADQNSVPR.A	1625.78	1.41		2
			K.VQHNGNCQPNEESPCSK.A	1983.82	0		2
			R.TVYVGNLNSQTTTADQLLEFFK.Q	2489.25	0		2
Q8R0G9	Nup133 Nuclear pore complex protein Nup133	Nup133			0.9	0	3
			R.WAESVPQEAPGLSNTSLIILHQLEDK.M	2875.48	0.9		3
			R.FLLHQETLPEQLLTER.Q	1967.06	0		3
			R.FLTAVQGGSFILSSVGSQLVR.L	2166.19	0		2
			R.YMTQFADQNFSDFLFR.W	2029.91	0		2
Q9CQF3	Nudt21 Cleavage and polyadenylation specificity factor su	Nudt21			0.9	0	2
			K.LFLVQLQEK.A	1116.65	0.9		2
			R.TINLYPLTNYTFGTK.E	1744.9	0		2
Q9CQF4	cimageipi-sp|Q9CQF4|CF203_MOUSE Uncharacterized protein C6orf203 homolog	cimageipi-sp|Q9CQF4|CF203_MOUSE			0.9	0.1	2
			K.VGDTLDLITGENK.E	1373.7	0.97		2
			R.NKVEDAFYK.G	1112.55	0.83		2
			K.VGDTLDLITGENKETGTEVVMR.I	2377.19	0		2
			K.VGDTLDLITGENKETGTEVVMR.I	2377.19	0		3
			R.SEQEEELESEPGVAK.D	1659.75	0		2
Q9CYI4	Luc7l Putative RNA-binding protein Luc7-like 1	Luc7l			0.9	0.15	2
			K.VHELNEEIGK.L	1166.59	0.79		2
			R.NSMPASSFQQQK.L	1351.62	1		2
			K.AEQLGAEGNVDESQK.I	1573.72	0		2
			R.ALLDQLMGTAR.D	1187.63	0		2
Q9D883	U2af1 Splicing factor U2AF 35 kDa subunit	U2af1			0.9	0.02	23
			R.WFNGQPIHAELSPVTDFR.E	2114.04	0.91		2
			R.WFNGQPIHAELSPVTDFR.E	2114.04	0.88		3
			K.YGEVEEMNVCDNLGDHLVGNVYVK.F	2753.25	0		3
			R.GGFCNFMHLKPISR.E	1662.81	0		4
			R.NPQNSSQSADGLR.C	1372.63	0		2
Q9ERI5	Jmjd6 Bifunctional arginine demethylase and lysyl-hydrox	Jmjd6			0.9	0.07	234
			K.FFTDDLFQYAGEK.R	1579.72	0.96		2
			K.FFTDDLFQYAGEKR.R	1735.82	0.87		3
			K.FKCGEDNDGYSVK.M	1517.65	0.94		2
			K.YYIEYMESTR.D	1353.59	1.02		2
			R.ADALQLSVK.E	943.534	0.9		2
			R.DDSPLYIFDSSYGEHPK.R	1969.88	0.89		2
			R.DDSPLYIFDSSYGEHPK.R	1969.88	0.93		3
			R.EEGGNQQDEAITWFNVIYPR.T	2366.1	1.05		2
			R.EEGGNQQDEAITWFNVIYPR.T	2366.1	0.97		3
			R.KLLEDYKVPK.F	1231.72	0.85		3
			R.SGTGIHIDPLGTSAWNALVQGHK.R	2359.21	0.83		3
			R.SGTGIHIDPLGTSAWNALVQGHK.R	2359.21	0.85		4
			R.WFVMGPPR.S	988.495	0.84		2
			R.YERPYKPVVLLNAQEGWSAQEK.W	2605.34	0.84		3
			R.HNYYESYPLNPAAVPDNVER.A	2348.09	0		2
			R.HNYYESYPLNPAAVPDNVER.A	2348.09	0		3
			R.WCLFPTNTPR.E	1290.62	0		2
Q9Z1Z2	Strap Serine-threonine kinase receptor-associated protei	Strap			0.9	0	2
			K.TVDFTQDSNYLLTGGQDK.L	2001.94	0.9		2
			K.VWDAVSGDELMTLAHK.H	1770.86	0		3
			K.YDYNSGEELESYK.G	1595.66	0		2
			R.FSPDGELYASGSEDGTLR.L	1899.85	0		2
			R.IYDLNKPEAEPK.E	1415.73	0		2
			R.QGDTGDWIGTFLGHK.G	1630.77	0		3
Q9Z2Y8	Plpbp Pyridoxal phosphate homeostasis protein	Plpbp			0.9	0.16	23
			K.LMAVPNLSMLETVDSVK.L	1845.96	0.84		2
			K.TKPADMVIEAYGHGQR.T	1771.87	1.16		3
			R.IGSTIFGER.D	978.513	0.81		2
			R.TFGENYVQELLEK.A	1568.77	0.95		2
			K.HGLLPSETIAVVEHIK.A	1741.97	0		3
P06801	Me1 NADP-dependent malic enzyme	Me1			0.91	0	3
			K.IKPTALIGVAAIGGAFTEQILK.D	2211.31	0.91		3
			K.VFLTTAEVISQQVSDK.H	1763.93	0		2
			K.YGMNCLIQFEDFANR.N	1877.83	0		2
			R.AIFASGSPFDPVTLPDGR.T	1846.93	0		2
P50580	Pa2g4 Proliferation-associated protein 2G4	Pa2g4			0.91	0.08	23
			K.HELLQPFNVLYEK.E	1628.86	0.85		3
			R.AFFSEVER.R	983.471	0.97		2
			K.ALLQSSASR.K	931.509	0		2
			K.HELLQPFNVLYEK.E	1628.86	0		2
			K.SEMEVQDAELK.A	1277.58	0		2
			K.TIIQNPTDQQK.K	1284.67	0		2
			R.ITSGPFEPDLYK.S	1365.68	0		2
			R.ITSGPFEPDLYKSEMEVQDAELK.A	2626.26	0		3
			R.LVKPGNQNTQVTEAWNK.V	1927	0		3
			R.RFDAMPFTLR.A	1252.64	0		3
P62257	Ube2h Ubiquitin-conjugating enzyme E2 H	Ube2h			0.91	0.01	23
			K.FYGPQGTPYEGGVWK.V	1684.79	0.9		2
			K.HEVTILGGLNEFVVK.F	1653.91	0.92		3
			R.VDLPDKYPFK.S	1220.64	0		3
P97452	Bop1 Ribosome biogenesis protein BOP1	Bop1			0.91	0	3
			R.LTDEQVALVHR.L	1279.69	0.91		3
			K.LALPGHAESYNPPPEYLPTEEER.S	2609.25	0		3
			R.TRDELDQFLDK.M	1378.67	0		3
Q64364	Cdkn2a Tumor suppressor ARF	Cdkn2a			0.91	0	4
			R.RGPHRNPGPGDDDGQR.S	1729.8	0.91		4
Q8BH97	Rcn3 Reticulocalbin-3	Rcn3			0.91	0	2
			R.VADQDGDSMATR.E	1264.54	0.91		2
			R.AWIAHTQQR.H	1109.57	0		2
			R.DIVVAETLEDLDKNK.D	1700.88	0		2
			R.DIVVAETLEDLDKNK.D	1700.88	0		3
			R.EELTAFLHPEEFPHMR.D	1982.94	0		4
Q91YI0	Asl Argininosuccinate lyase	Asl			0.91	0.18	2
			R.HLWNVDVQGSK.A	1281.65	0.61		2
			R.INVLPLGSGAIAGNPLGVDR.E	1933.08	0.94		2
			R.MAEDLILYGTK.E	1252.64	0.91		2
			K.AEMQQILQGLDK.V	1372.7	0		2
			K.EFSFVQLSDAYSTGSSLMPQKK.N	2450.19	0		3
			K.GLPSTYNK.D	878.45	0		2
			K.LHPNDEDIHTANER.R	1659.76	0		2
			K.LHPNDEDIHTANER.R	1659.76	0		3
			R.FVGAVDPIMEK.F	1204.62	0		2
			R.SRNDQVVTDLR.L	1301.67	0		2
			R.WSHWILSHAVALTR.D	1675.89	0		3
			R.WSHWILSHAVALTR.D	1675.89	0		4
Q9D0J8	Ptms Parathymosin	Ptms			0.91	0.08	23
			K.RTAEEEDEADPKR.Q	1544.71	0.88		3
			K.SVEAAAELSAK.D	1074.56	1.05		2
			R.TAEEEDEADPKR.Q	1388.61	0.87		2
			R.TAEEEDEADPKR.Q	1388.61	0.94		3
			R.TAEEEDEADPK.R	1232.5	0		2
			R.TAEEEDEADPKRQKTENGASA.-	2276.02	0		3
Q9QXT0	Cnpy2 Protein canopy homolog 2	Cnpy2			0.91	0.08	2
			R.ALVDELEWEIAR.V	1442.74	0.91		2
			R.INPDGSQSVVEVPYAR.S	1729.86	1.03		2
			R.NGESSELDLQGIR.I	1416.68	0.88		2
Q9Z130	Hnrnpdl Heterogeneous nuclear ribonucleoprotein D-like	Hnrnpdl			0.91	0	2
			K.VFVGGLSPDTSEEQIK.E	1704.86	0.91		2
			K.MFIGGLSWDTSK.K	1340.64	0		2
			K.MFIGGLSWDTSKK.D	1468.74	0		3
contaminant_UBIQUITIN05	cimageipi-contaminant_UBIQUITIN05 no description	cimageipi-contaminant_UBIQUITIN05			0.91	0.01	23
			K.FYGPQGTPYEGGVWK.V	1684.79	0.9		2
			K.HEVTILGGLNEFVVK.F	1653.91	0.92		3
			R.VDLPDKYPFK.S	1220.64	0		3
O70591	Pfdn2 Prefoldin subunit 2	Pfdn2			0.92	0.02	2
			K.GAVSAEQVIAGFNR.L	1417.73	0.92		2
			K.IIETLSQQLQAK.G	1370.78	0.92		2
			R.LMGEDEKPAAK.E	1187.59	0.89		2
			K.EVLPALEGNKEQIQK.I	1694.92	0		2
			K.EVLPALEGNKEQIQK.I	1694.92	0		3
P13595	Ncam1 Neural cell adhesion molecule 1	Ncam1			0.92	0.25	23
			K.AGEQDASIHLK.V	1167.59	0.89		2
			K.EANMEGIVTIMGLKPETR.Y	1989.01	1.06		3
			K.FFLCQVAGDAK.D	1254.61	1.41		2
			K.GLGEISAATEFK.T	1221.62	0.94		2
			K.SLGEESWHFK.W	1218.57	0.82		3
			R.FIVLSNNYLQIR.G	1478.82	0.69		2
			K.DGEPIENEEEDDEKHIFSDDSSELTIR.N	3148.37	0		3
			K.DGEPIENEEEDDEKHIFSDDSSELTIR.N	3148.37	0		4
			K.GPDPEPTQPGTVK.N	1321.65	0		2
			K.LEGQM(15.995)GEDGNSIK.V	576.258	0		2
			K.LEGQMGEDGNSIK.V	1376.62	0		2
			R.ALASEWKPEIR.L	1298.7	0		2
			R.VEPYSSTAQVQFDEPEATGGVPILK.Y	2662.32	0		2
P40142	Tkt Transketolase	Tkt			0.92	3.81	234
			K.AVELAANTK.G	915.503	1.05		2
			K.EAWHGKPLPK.N	1161.63	0.91		2
			K.GHAAPILYAVWAEAGFLPEAELLNLR.K	2821.5	0.95		3
			K.HQPTAIIAK.T	977.566	0.99		2
			K.ILATPPQEDAPSVDIANIR.M	2020.07	0.97		2
			K.ILATPPQEDAPSVDIANIR.M	2020.07	0.97		3
			K.LDNLVAIFDINR.L	1401.76	0.75		2
			K.MFGIDKDAIVQAVK.G	1533.82	0.91		2
			K.MFGIDKDAIVQAVK.G	1533.82	0.91		3
			K.NMAEQIIQEIYSQVQSK.K	2009	1.26		2
			K.NMAEQIIQEIYSQVQSK.K	2009	1.11		3
			K.NSTFSELFK.K	1071.52	0.92		2
			K.SKDDQVTVIGAGVTLHEALAAAESLK.K	2623.39	0.77		4
			K.SKDDQVTVIGAGVTLHEALAAAESLKK.D	2751.48	0.9		4
			R.GITGIEDK.E	831.434	1.12		2
			R.KISSDLDGHPVPK.Q	1391.74	20		3
			R.LAVSQVPR.S	868.513	0.93		2
			R.SGKPAELLK.M	941.555	0.82		2
			R.SVPMSTVFYPSDGVATEK.A	1914.91	0.91		2
			R.TSRPENAIIYSNNEDFQVGQAK.V	2481.2	0.93		2
			R.TSRPENAIIYSNNEDFQVGQAK.V	2481.2	0.91		3
			R.TVPFCSTFAAFFTR.A	1650.79	1.21		2
			R.VLDPFTIKPLDR.K	1412.8	0.9		2
			R.VLDPFTIKPLDR.K	1412.8	0.91		3
			R.VLDPFTIKPLDRK.L	1540.9	0.9		3
			K.ISSDLDGHPVPK.Q	1263.65	0		2
			K.ISSDLDGHPVPK.Q	1263.65	0		3
			K.M(15.995)FGIDKDAIVQAVK.G	149.051	0		3
			K.NM(15.995)AEQIIQEIYSQVQSK.K	263.094	0		2
			K.NM(15.995)AEQIIQEIYSQVQSK.K	263.094	0		3
			K.NSTFSELFKK.E	1199.62	0		3
			K.QAFTDVATGSLGQGLGAACGMAYTGK.Y	2532.18	0		2
			K.QAFTDVATGSLGQGLGAACGMAYTGK.Y	2532.18	0		3
			K.SKDDQVTVIGAGVTLHEALAAAESLK.K	2623.39	0		3
			K.SKDDQVTVIGAGVTLHEALAAAESLKK.D	2751.48	0		5
			R.IIALDGDTK.N	944.518	0		2
			R.ILTVEDHYYEGGIGEAVSAAVVGEPGVTVTR.L	3188.61	0		3
			R.KAYGLALAK.L	933.565	0		2
			R.KISSDLDGHPVPK.Q	1391.74	0		2
			R.LGQSDPAPLQHQVDIYQK.R	2037.04	0		2
			R.LGQSDPAPLQHQVDIYQK.R	2037.04	0		3
			R.MPTPPSYK.V	919.447	0		2
			R.SVPM(15.995)STVFYPSDGVATEK.A	432.204	0		2
			R.TVPFCSTFAAFFTR.A	1650.79	0		3
P60867	Rps20 40S ribosomal protein S20	Rps20			0.92	0	3
			R.LIDLHSPSEIVK.Q	1349.76	0.92		3
P61759	Vbp1 Prefoldin subunit 3	Vbp1			0.92	0.11	2
			K.FMELNLAQK.K	1092.56	0.8		2
			K.NLDSLEEDLDFLR.D	1577.76	0.91		2
			K.QPGNETADTVLK.K	1271.64	0.92		2
			R.DQFTTTEVNMAR.V	1411.64	1.07		2
			R.FLLADNLYCK.A	1255.63	0		2
			R.LHLGIPEAVFVEDVDSFMK.Q	2146.09	0		3
			R.RLHLGIPEAVFVEDVDSFMK.Q	2302.19	0		3
			R.RLHLGIPEAVFVEDVDSFMK.Q	2302.19	0		4
P62900	Rpl31 60S ribosomal protein L31	Rpl31			0.92	0.01	2
			K.LYTLVTYVPVTTFK.N	1643.92	0.91		2
			R.SAINEVVTR.E	987.535	0.92		2
			R.EYTINIHKR.I	1172.63	0		2
P63040	Cplx1 Complexin-1	Cplx1			0.92	0	2
			K.YLPGPLQDMFK.K	1307.66	0.92		2
			K.MLGGDEEKDPDAAK.K	1474.66	0		2
			K.MLGGDEEKDPDAAKKEEER.Q	2146.99	0		4
			K.YLPGPLQDMFKK.-	1435.75	0		3
P63325	Rps10 40S ribosomal protein S10	Rps10			0.92	0	2
			R.IAIYELLFK.E	1108.65	0.92		2
			K.AEAGAGSATEFQFR.G	1440.66	0		2
P70670	Naca Nascent polypeptide-associated complex subunit alp	Naca			0.92	0.11	23
			K.IEDLSQQAQLAAAEK.F	1613.83	0.85		2
			K.NILFVITKPDVYK.S	1548.89	0.76		2
			K.NILFVITKPDVYK.S	1548.89	0.97		3
			K.SKNILFVITKPDVYK.S	1765.02	1.06		3
			K.SPASDTYIVFGEAK.I	1483.72	0.92		2
			K.DIELVMSQANVSR.A	1460.73	0		2
			K.NNSNDIVNAIMELTM(15.995).-	1677.77	0		2
			K.SKNILFVITKPDVYK.S	1765.02	0		2
			K.SKNILFVITKPDVYK.S	1765.02	0		4
P83940	Eloc Elongin-C	Eloc			0.92	0.47	23
			K.AMLSGPGQFAENETNEVNFR.E	2211.01	1.25		2
			K.LISSDGHEFIVK.R	1343.71	0.59		3
			K.TYGGCEGPDAMYVK.L	1546.64	0		2
P84086	Cplx2 Complexin-2	Cplx2			0.92	0	2
			K.YLPGPLQDMFK.K	1307.66	0.92		2
			K.AALEQPCEGSLTRPK.K	1655.83	0		2
			K.KAIPAGCGDEEEEEEESILDTVLK.Y	2661.24	0		3
			K.MLGGEEEKDPDAQK.K	1545.7	0		2
			K.MLGGEEEKDPDAQK.K	1545.7	0		3
			K.MLGGEEEKDPDAQKK.E	1673.79	0		2
			K.MLGGEEEKDPDAQKKEEER.Q	2218.03	0		3
			K.YLPGPLQDMFKK.-	1435.75	0		3
Q3UGC7	Eif3j1 Eukaryotic translation initiation factor 3 subunit	Eif3j1			0.92	0	2
			K.VLTPEEQLADK.L	1241.65	0.92		2
			K.ETFGVNNTVYGIDAMNPSSR.D	2172	0		2
			K.ITNSLTVLCSEK.Q	1363.7	0		2
			K.SLYYASFLEALVR.D	1530.81	0		2
			K.VAGGGTAGGDRWEGEDEDEDVKDNWDDDDDENKEEAEVKPEVK.I	4750.01	0		5
			K.VLTPEEQLADKLR.L	1510.84	0		2
			K.VLTPEEQLADKLR.L	1510.84	0		3
Q3UM45	Ppp1r7 Protein phosphatase 1 regulatory subunit 7	Ppp1r7			0.92	0.08	23
			K.IEGLQSLVNLR.E	1240.71	0.98		2
			K.LQNLDALTNLTVLSVQSNR.L	2099.14	1.03		2
			K.LQNLDALTNLTVLSVQSNR.L	2099.14	0.83		3
			K.LTMLDIASNR.I	1132.59	0.81		2
			R.AIENIDTLTNLESLFLGK.N	1991.07	0.92		2
			R.DAEDVDLTHYR.I	1332.59	0.93		2
			R.SLETVYLER.N	1108.58	0.88		2
			K.CIENLEELQSLR.E	1502.74	0		2
			K.HGGGGIVANLSEQSLK.D	1565.82	0		2
			K.IENISNLHQLQMLELGSNR.I	2209.14	0		3
			K.INKIENISNLHQLQMLELGSNR.I	2564.36	0		4
			R.ELYLSNNGIEVIEGLENNNK.L	2262.12	0		2
			R.GAEDPEEEHELAVDMETINLDR.D	2512.11	0		3
			R.GAGQQQSQEMMEVDR.R	1692.72	0		2
Q4FK66	Prpf38a Pre-mRNA-splicing factor 38A	Prpf38a			0.92	0.15	23
			K.DAHSIHGTNPQYLVEK.I	1807.89	0.92		2
			K.DAHSIHGTNPQYLVEK.I	1807.89	1.18		3
			R.VCDIILPR.L	984.543	0.91		2
			K.FVGGVYGGNIKPTPFLCLTLK.M	2281.24	0		3
			K.MLQIQPEKDIIVEFIKNEDFK.Y	2577.36	0		3
			R.LTGTAIDCYK.Y	1140.55	0		2
			R.YVLEEAEQLEPR.V	1474.73	0		2
Q4VAA2	Cdv3 Protein CDV3	Cdv3			0.92	0.06	23
			K.TAPVQAPPAPVTVTETPEPAMPSGVYRPPGAR.L	3241.66	0.85		3
			R.AANAASGAGGSSAAAGSR.P	1432.67	0.97		2
			R.AANAASGAGGSSAAAGSRPGDGGSLGSGAR.S	2445.14	0.88		3
			R.KTPQGPPEIYSDTQFPSLQSTAK.H	2520.26	1		3
			R.SLDNFFAK.R	940.465	0.92		2
			K.TPQGPPEIYSDTQFPSLQSTAK.H	2392.16	0		2
			R.KTPQGPPEIYSDTQFPSLQSTAK.H	2520.26	0		2
			R.VQAMQISEKEDDDNEKREDPGDNWEEGGGGSGAEK.S	3807.63	0		4
Q60817	Naca Nascent polypeptide-associated complex subunit alp	Naca			0.92	0.11	23
			K.IEDLSQQAQLAAAEK.F	1613.83	0.85		2
			K.NILFVITKPDVYK.S	1548.89	0.76		2
			K.NILFVITKPDVYK.S	1548.89	0.97		3
			K.SKNILFVITKPDVYK.S	1765.02	1.06		3
			K.SPASDTYIVFGEAK.I	1483.72	0.92		2
			K.DIELVMSQANVSR.A	1460.73	0		2
			K.NNSNDIVNAIMELTM(15.995).-	1677.77	0		2
			K.SKNILFVITKPDVYK.S	1765.02	0		2
			K.SKNILFVITKPDVYK.S	1765.02	0		4
Q61171	Prdx2 Peroxiredoxin-2	Prdx2			0.92	0.03	23
			K.EGGLGPLNIPLLADVTK.S	1705.96	0.91		2
			K.NDEGIAYR.G	936.43	0.95		2
			K.SAPDFTATAVVDGAFK.E	1595.78	0.94		2
			K.SLSQNYGVLK.N	1107.59	0.93		2
			R.GLFIIDAK.G	875.512	0.94		2
			R.KEGGLGPLNIPLLADVTK.S	1835.06	0.86		2
			R.KEGGLGPLNIPLLADVTK.S	1835.06	0.87		3
			R.QITVNDLPVGR.S	1210.67	0.91		2
			R.LVQAFQYTDEHGEVCPAGWKPGSDTIKPNVDDSK.E	3789.79	0		4
			R.LVQAFQYTDEHGEVCPAGWKPGSDTIKPNVDDSKEYFSK.H	4444.09	0		4
Q64378	Fkbp5 Peptidyl-prolyl cis-trans isomerase FKBP5	Fkbp5			0.92	0.29	2
			K.VLAVNPQNR.A	1009.57	0.72		2
			R.KGEGYSNPNEGATVK.V	1549.74	1.13		2
			R.RGEAQLLMNDFESAK.G	1707.83	0		2
Q66JS6	Eif3j2 Eukaryotic translation initiation factor 3 subunit	Eif3j2			0.92	0	2
			K.VLTPEEQLADK.L	1241.65	0.92		2
			K.ETFGVNNTVYGIDAMNPSSR.D	2172	0		2
			K.ITNSLTVLCSEK.Q	1363.7	0		2
			K.SLYYASFLEALVR.D	1530.81	0		2
			K.VAGGGTAGGDRWEGEDEDEDVKDNWDDDDDENKEEAEVKPEVK.I	4750.01	0		5
			K.VLTPEEQLADKLR.L	1510.84	0		2
			K.VLTPEEQLADKLR.L	1510.84	0		3
Q7TSJ2	Map6 Microtubule-associated protein 6	Map6			0.92	0.06	234
			K.AGPAWMVTR.N	987.496	0.91		2
			R.RSEGHEQTPAAHAQGTGPEGGK.G	2202.02	0.92		3
			R.RSEGHEQTPAAHAQGTGPEGGK.G	2202.02	1.01		4
			K.TTEGPSATKPDDKEQSK.E	1817.86	0		3
			R.SEGHEQTPAAHAQGTGPEGGK.G	2045.92	0		3
			R.SGLGLGAASASTSGSGPADSVMR.Q	2035.97	0		2
Q8VE97	Srsf4 Serine/arginine-rich splicing factor 4	Srsf4			0.92	0.17	23
			K.NGYGFVEFDDLR.D	1430.65	0.85		2
			R.AEGESEAPNPEPR.A	1381.61	0.92		2
			R.KNEGVIEFVSYSDMK.R	1744.83	0.78		2
			R.LIVENLSSR.C	1029.58	0.98		2
			R.LVEDKPGSR.R	999.535	0.89		2
			R.QAGEVTYADAHK.G	1288.6	1.3		2
			R.QAGEVTYADAHK.G	1288.6	1.02		3
			R.CSWQDLK.D	935.417	0		2
Q91XV3	Basp1 Brain acid soluble protein 1	Basp1			0.92	0.1	23
			K.AEGAGTEEEGTPK.E	1274.56	0.99		2
			K.ETPAASEAPSSAAK.A	1315.63	0.88		2
			K.KTEAPAAAGPEAK.S	1239.65	0.84		2
			K.KTEAPAAAGPEAK.S	1239.65	0.96		3
			K.SDAAPAASDSKPSSAEPAPSSK.E	2057.96	0.83		2
			K.TEAPAAAGPEAK.S	1111.55	1.09		2
			K.AGEASAESTGAADGAAPEEGEAK.K	2075.9	0		2
			K.APAPAAPAAAEPQAEAPAAAASSEQSVAVK.E	2729.37	0		3
			K.APAPAAPAAAEPQAEAPAAAASSEQSVAVKE.-	2858.41	0		2
			K.APAPAAPAAAEPQAEAPAAAASSEQSVAVKE.-	2858.41	0		3
			K.ESEPQAAADATEVK.E	1444.67	0		2
			K.ESTEEKPKDAADGEAKAEEK.E	2162.01	0		3
			K.KAEGAGTEEEGTPK.E	1402.66	0		2
			K.SDAAPAASDSKPSSAEPAPSSK.E	2057.96	0		3
Q9CZ44	Nsfl1c NSFL1 cofactor p47	Nsfl1c			0.92	0.17	23
			K.EANLLNAVIVQR.L	1338.76	0.96		2
			K.LGSTAPQVLNTSSPAQQAENEAK.A	2341.16	0.93		2
			K.LGSTAPQVLNTSSPAQQAENEAK.A	2341.16	0.9		3
			K.SPNELVDDLFK.G	1275.63	0.76		2
			R.EFVAVTGTEEDR.A	1351.63	1.3		2
			R.LGAAPEEESAYVAGER.R	1647.77	0.92		2
			R.SYQDPSNAQFLESIR.R	1753.83	0.86		2
			K.ASSSILINEAEPTTNIQIR.L	2057.08	0		2
			K.TGFSLDNGDLR.S	1193.57	0		2
			R.SGQQIVGPPR.K	1037.56	0		2
Q9DAR7	Dcps m7GpppX diphosphatase	Dcps			0.92	0.13	23
			K.EAGVGNGTSAPVR.L	1213.61	0.83		2
			K.TTVVYPATEK.H	1107.58	0.89		2
			K.VNEDSGDTHGEDAVVILEK.T	2026.95	1.26		2
			R.DLTPEHLPLLR.N	1302.73	0.95		3
			R.EQEAEEAETPSTEEK.E	1705.72	0.91		2
			R.IVFENPDPSDGFVLIPDLK.W	2115.1	0.9		2
			R.KREQEAEEAETPSTEEK.E	1989.91	0.97		3
			R.TDDPLLQLLQK.A	1282.71	0.92		2
			R.TLTFALR.T	820.481	1.04		2
			K.TPFQVEHVAQLLTGSPELK.L	2094.12	0		3
			K.VNEDSGDTHGEDAVVILEK.T	2026.95	0		3
			K.WNQQQLDDLYLIAICHR.R	2186.08	0		3
			R.KREQEAEEAETPSTEEK.E	1989.91	0		2
Q9DB15	Mrpl12 39S ribosomal protein L12, mitochondrial	Mrpl12			0.92	0.04	2
			K.KLVESLPQEIK.A	1282.75	0.97		2
			K.NYVQGINLVQAK.K	1345.74	0.92		2
			R.LTEAKPVDK.V	999.56	0.9		2
			K.IQDVGLMPMGGMVPGPVSAAAPASEAAEEEDVPK.Q	3351.59	0		2
			K.KLVESLPQEIK.A	1282.75	0		3
			R.SEALAGAPLDNAPK.E	1352.69	0		2
Q9EST5	Anp32b Acidic leucine-rich nuclear phosphoprotein 32 fami	Anp32b			0.92	0.07	23
			K.KLELSENR.I	987.535	0.88		2
			K.SLDLFGCEVTNR.S	1409.66	0.92		2
			R.LAEELPSLTHLNLSGNNLK.D	2063.11	1.02		3
			R.LAEELPSLTHLNLSGNNLK.D	2063.11	0		2
Q9JJU8	Sh3bgrl SH3 domain-binding glutamic acid-rich-like protein	Sh3bgrl			0.92	0.24	23
			R.ENNAVYAFLGLTAPPGSK.E	1848.95	1.12		2
			R.ENNAVYAFLGLTAPPGSK.E	1848.95	0.92		3
			R.VYIASSSGSTAIK.K	1282.68	0.64		2
			R.GDYDAFFEAR.E	1189.5	0		2
Q9JMA1	Usp14 Ubiquitin carboxyl-terminal hydrolase 14	Usp14			0.92	9.58	23
			K.AQLFALTGVQPAR.Q	1370.77	0.92		2
			K.GGTLKDDDWGNIK.M	1417.68	0.7		2
			K.KVNQQPNANDKNSPPK.E	1777.91	0.93		3
			K.VNQQPNANDKNSPPK.E	1649.81	20		3
			K.CTESEEEEVTK.G	1339.54	0		2
			K.FDDDKVSIVTPEDILR.L	1861.95	0		3
			K.FEGVELNTDEPPMVFK.A	1851.88	0		2
			K.NGMTVLMMGSADALPEEPSAK.T	2148.99	0		2
			R.LSGGGDWHIAYVLLYGPR.R	1974.02	0		3
			R.SSSSGHYVSWVR.R	1350.63	0		2
Q9R0P4	Smap Small acidic protein	Smap			0.92	0.04	2
			K.INEELESQYQQSMDSK.L	1927.85	0.94		2
			R.SASPDDDLGSSNWEAADLGNEER.K	2435.02	0.89		2
			K.KINEELESQYQQSMDSK.L	2056.95	0		2
			R.SASPDDDLGSSNWEAADLGNEERK.Q	2563.11	0		3
Q9Z1X4	Ilf3 Interleukin enhancer-binding factor 3	Ilf3			0.92	0.05	23
			K.NPVMELNEK.R	1072.52	0.96		2
			K.RPMEEDGEEKSPSK.K	1617.73	0.89		3
			K.AYAALAALEK.L	1019.57	0		2
			K.VLAGETLSVNDPPDVLDR.Q	1909.98	0		2
			K.VLGMDPLPSK.M	1055.57	0		2
			K.VLQDMGLPTGAEGR.D	1442.72	0		2
			K.YELISETGGSHDKR.F	1590.76	0		2
contaminant_GR78_YEAST	cimageipi-contaminant_GR78_YEAST owl|P16474| 78 KD GLUCOSE REGULATED PROTEIN HOMOLO	cimageipi-contaminant_GR78_YEAST			0.92	7.8	234
			K.KDVDDIVLVGGSTR.I	1472.78	20		3
			K.VTHAVVTVPAYFNDAQR.Q	1887.97	0.97		2
			K.VTHAVVTVPAYFNDAQR.Q	1887.97	0.94		3
			T.KVTHAVVTVPAYFNDAQR.Q	2016.06	0.8		2
			T.KVTHAVVTVPAYFNDAQR.Q	2016.06	0.9		3
			T.KVTHAVVTVPAYFNDAQR.Q	2016.06	0.88		4
			R.IVNEPTAAAIAYGLDK.S	1644.87	0		3
B1AZI6	Thoc2 THO complex subunit 2	Thoc2			0.93	0.09	234
			K.HKSESPCESQYPNEK.D	1818.78	0.93		3
			R.KIDSHPSPSHSSTVK.D	1605.81	0.93		3
			R.KIDSHPSPSHSSTVK.D	1605.81	1		4
			R.SDISEPDREQK.R	1302.61	0.78		2
			K.HKSESPCESQYPNEK.D	1818.78	0		2
			K.LGLLEALLK.V	968.627	0		2
			R.LDPETLESLGLIK.Q	1426.79	0		2
P06837	Gap43 Neuromodulin	Gap43			0.93	0.05	234
			K.AGDAPSEEKKGEGDAAPSEEK.A	2101.95	0.93		3
			K.AGDAPSEEKKGEGDAAPSEEK.A	2101.95	0.88		4
			K.EGDGSATTDAAPATSPK.A	1574.71	0.94		2
			K.EKDDAPVADGVEK.K	1371.65	0.89		2
			K.EKDDAPVADGVEKK.E	1499.75	0.98		2
			K.EKDDAPVADGVEKK.E	1499.75	1		3
			K.ESARQDEGKEDPEADQEHA.-	2140.9	0.85		4
			K.KGDAPAAEAEAK.E	1156.57	1.01		2
			K.QADVPAAVTDAAATTPAAEDAATK.A	2256.1	0.93		2
			R.QDEGKEDPEADQEHA.-	1696.68	0.92		2
			R.QDEGKEDPEADQEHA.-	1696.68	0.98		3
			K.AAQPPTETAESSQAEEEKDAVDEAKPK.E	2856.33	0		4
			K.AEDGPAKEEPK.Q	1169.56	0		2
			K.AEEPSKAGDAPSEEK.K	1543.7	0		2
			K.AGDAPSEEKKGEGDAAPSEEK.A	2101.95	0		2
			K.ESARQDEGKEDPEADQEHA.-	2140.9	0		2
			K.ESARQDEGKEDPEADQEHA.-	2140.9	0		3
			K.NDEDQKIEQDGVKPEDK.A	1986.92	0		2
			K.NDEDQKIEQDGVKPEDK.A	1986.92	0		3
			K.QVEKNDEDQKIEQDGVKPEDK.A	2471.19	0		3
P20029	Hspa5 Endoplasmic reticulum chaperone BiP	Hspa5			0.93	0.05	234
			K.DAGTIAGLNVMR.I	1216.62	0.96		2
			K.DNHLLGTFDLTGIPPAPR.G	1934.01	0.93		2
			K.DNHLLGTFDLTGIPPAPR.G	1934.01	0.94		3
			K.EFFNGKEPSR.G	1209.58	1.09		3
			K.ELEEIVQPIISK.L	1396.78	0.95		2
			K.ETAEAYLGKK.V	1108.58	0.94		2
			K.FEELNMDLFR.S	1312.61	0.94		2
			K.IEWLESHQDADIEDFK.A	1974.9	0.94		2
			K.IEWLESHQDADIEDFK.A	1974.9	0.93		3
			K.IEWLESHQDADIEDFKAK.K	2174.04	0.91		3
			K.IEWLESHQDADIEDFKAK.K	2174.04	1.08		4
			K.ITITNDQNR.L	1073.55	0.95		2
			K.KKELEEIVQPIISK.L	1652.97	0.87		2
			K.KKELEEIVQPIISK.L	1652.97	0.88		3
			K.KSDIDEIVLVGGSTR.I	1587.85	0.9		2
			K.KSDIDEIVLVGGSTR.I	1587.85	0.89		3
			K.KSQIFSTASDNQPTVTIK.V	1965.02	0.88		2
			K.KSQIFSTASDNQPTVTIK.V	1965.02	0.9		3
			K.KTKPYIQVDIGGGQTK.T	1731.95	0.98		2
			K.KVTHAVVTVPAYFNDAQR.Q	2016.06	0.8		2
			K.KVTHAVVTVPAYFNDAQR.Q	2016.06	0.9		3
			K.KVTHAVVTVPAYFNDAQR.Q	2016.06	0.88		4
			K.LSSEDKETMEK.A	1295.59	0.76		2
			K.LYGSGGPPPTGEEDTSEKDEL.-	2177.97	0.92		2
			K.LYGSGGPPPTGEEDTSEKDEL.-	2177.97	0.87		3
			K.MKETAEAYLGK.K	1239.62	0.86		2
			K.MKETAEAYLGK.K	1239.62	0.89		3
			K.MKETAEAYLGKK.V	1367.71	0.9		2
			K.MKETAEAYLGKK.V	1367.71	0.85		3
			K.NGRVEIIANDQGNR.I	1554.79	0.95		2
			K.NGRVEIIANDQGNR.I	1554.79	0.82		3
			K.NQLTSNPENTVFDAK.R	1676.8	0.92		2
			K.NQLTSNPENTVFDAK.R	1676.8	0.91		3
			K.NQLTSNPENTVFDAKR.L	1832.9	0.95		2
			K.NQLTSNPENTVFDAKR.L	1832.9	0.99		3
			K.SDIDEIVLVGGSTR.I	1459.75	0.94		2
			K.SQIFSTASDNQPTVTIK.V	1835.93	0.94		2
			K.SQIFSTASDNQPTVTIK.V	1835.93	0.97		3
			K.TFAPEEISAMVLTK.M	1535.79	0.96		2
			K.TFAPEEISAMVLTK.M	1535.79	0.94		3
			K.TKPYIQVDIGGGQTK.T	1603.86	0.94		2
			K.TKPYIQVDIGGGQTK.T	1603.86	0.93		3
			K.VLEDSDLK.K	917.471	0.94		2
			K.VLEDSDLKK.S	1045.57	0.88		2
			K.VTHAVVTVPAYFNDAQR.Q	1887.97	0.97		2
			K.VTHAVVTVPAYFNDAQR.Q	1887.97	0.94		3
			K.VYEGERPLTK.D	1190.63	0.9		2
			R.AKFEELNMDLFR.S	1511.74	0.93		2
			R.AKFEELNMDLFR.S	1511.74	0.94		3
			R.IDTRNELESYAYSLK.N	1800.89	0.97		2
			R.IDTRNELESYAYSLK.N	1800.89	0.96		3
			R.IEIESFFEGEDFSETLTR.A	2148.99	0.99		2
			R.IINEPTAAAIAYGLDK.R	1658.89	0.88		2
			R.IINEPTAAAIAYGLDK.R	1658.89	0.94		3
			R.IINEPTAAAIAYGLDKR.E	1815.99	0.82		3
			R.ITPSYVAFTPEGER.L	1565.77	0.95		2
			R.ITPSYVAFTPEGER.L	1565.77	0.94		3
			R.LTPEEIER.M	985.508	0.98		2
			R.MVNDAEKFAEEDK.K	1524.68	0.89		2
			R.MVNDAEKFAEEDKK.L	1652.77	0.88		3
			R.MVNDAEKFAEEDKK.L	1652.77	0.93		4
			R.NELESYAYSLK.N	1315.63	0.92		2
			R.NTVVPTKK.S	885.528	0.9		2
			R.STMKPVQK.V	917.5	0.89		2
			R.TWNDPSVQQDIK.F	1429.68	0.92		2
			R.VEIIANDQGNR.I	1227.62	1		2
			R.VMEHFIK.L	902.468	0.89		2
			K.AVEEKIEWLESHQDADIEDFKAK.K	2730.32	0		4
			K.DAGTIAGLNVM(15.995)R.I	1060.52	0		2
			K.EFFNGKEPSR.G	1209.58	0		2
			K.IEWLESHQDADIEDFKAK.K	2174.04	0		2
			K.KELEEIVQPIISK.L	1524.88	0		2
			K.KELEEIVQPIISK.L	1524.88	0		3
			K.KKELEEIVQPIISK.L	1652.97	0		4
			K.LSSEDKETMEK.A	1295.59	0		3
			K.LYGSGGPPPTGEEDTSEK.D	1819.81	0		2
			K.M(15.995)KETAEAYLGK.K	149.051	0		2
			K.NILVFDLGGGTFDVSLLTIDNGVFEVVATNGDTHLGGEDFDQR.V	4568.23	0		3
			K.SDIDEIVLVGGSTR.I	1459.75	0		3
			K.TFAPEEISAM(15.995)VLTK.M	1094.5	0		2
			K.TFAPEEISAM(15.995)VLTK.M	1094.5	0		3
			K.VLEDSDLKKSDIDEIVLVGGSTR.I	2488.31	0		2
			K.VLEDSDLKKSDIDEIVLVGGSTR.I	2488.31	0		3
			K.VLEDSDLKKSDIDEIVLVGGSTR.I	2488.31	0		4
			R.AKFEELNM(15.995)DLFR.S	980.464	0		2
			R.AKFEELNM(15.995)DLFR.S	980.464	0		3
			R.IINEPTAAAIAYGLDKR.E	1815.99	0		2
			R.M(15.995)VNDAEKFAEEDKK.L	149.051	0		2
			R.MVNDAEKFAEEDKK.L	1652.77	0		2
P47962	Rpl5 60S ribosomal protein L5	Rpl5			0.93	0.2	23
			K.EFNAEVHR.K	1000.47	0.33		2
			K.HIMGQNVADYMR.Y	1433.65	0.85		2
			K.HIMGQNVADYMR.Y	1433.65	0.94		3
			K.NNVTPDMMEEMYK.K	1600.66	0.88		2
			K.NNVTPDMMEEMYKK.A	1728.75	0.99		2
			K.NNVTPDMMEEMYKK.A	1728.75	0.93		3
			K.RFPGYDSESK.E	1184.55	0.85		2
			K.VGLTNYAAAYCTGLLLAR.R	1927.01	0.97		2
			R.DIICQIAYAR.I	1221.62	0.94		2
			K.GAVDGGLSIPHSTK.R	1337.69	0		2
			K.VGLTNYAAAYCTGLLLAR.R	1927.01	0		3
			R.IEGDMIVCAAYAHELPK.Y	1916.92	0		2
			R.IEGDMIVCAAYAHELPK.Y	1916.92	0		3
			R.YLMEEDEDAYKK.Q	1532.67	0		2
			R.YLMEEDEDAYKK.Q	1532.67	0		3
Q08943	Ssrp1 FACT complex subunit SSRP1	Ssrp1			0.93	0.09	23
			K.ASSGLLYPLER.G	1204.65	0.95		2
			K.IKSDHPGISITDLSK.K	1609.87	0.73		3
			K.LFDFVNAK.K	952.502	0.93		2
			K.NMSGSLYEMVSR.V	1372.61	0.83		2
			K.SDHPGISITDLSK.K	1368.69	0.93		3
			K.IKSDHPGISITDLSK.K	1609.87	0		2
			K.ITVPGNFQGHSGAQCITCSYK.A	2325.07	0		3
			K.RPMSAYMLWLNASR.E	1694.84	0		3
			K.VDNIQAGELTEGIWR.R	1699.85	0		2
			R.FDEISFVNFAR.G	1343.65	0		2
			R.FYVPPTQEDGVDPVEAFAQNVLSK.A	2650.3	0		3
			R.QLSDSFK.S	823.408	0		2
			R.SFDFEIETK.Q	1114.52	0		2
Q923D5	Wbp11 WW domain-binding protein 11	Wbp11			0.93	0.12	23
			K.ELTPLQAMMLR.M	1301.68	0.93		2
			R.AVSILPLLGHGVPR.L	1427.86	1.14		3
			R.KPPGPPPGPPPPQVLQMYGR.K	2110.12	0.93		3
			K.DDVYEAFMK.E	1116.48	0		2
			K.FMNPTDQAR.K	1078.49	0		2
			K.LDEMEFNPVQQPQLNEK.V	2058.98	0		2
			K.NAQHVEVESIPLPDMPHAPSNILIQDIPLPGAQPPSILK.K	4177.22	0		4
			R.AQLSQYFDAVK.N	1268.64	0		2
			R.DMEKLDEMEFNPVQQPQLNEK.V	2562.18	0		2
			R.KLEVEYEQKR.A	1320.7	0		2
Q9JIK5	Ddx21 Nucleolar RNA helicase 2	Ddx21			0.93	0.18	23
			K.EIITEEPSEEEADMPKPK.K	2071.97	0.9		3
			K.KGPSEDDVDPPK.S	1282.6	1.16		2
			K.KQEEEPQDDTASTSK.T	1691.75	0.93		2
			K.KQEEEPQDDTASTSK.T	1691.75	0.92		3
			K.LGSDGAEESMETLPKPSEK.K	2004.94	0.97		3
			K.TFSFAIPLIEK.L	1264.71	1.36		2
			R.LKDGLSQPSEPK.S	1297.69	0.86		2
			K.EIITEEPSEEEADM(15.995)PKPK.K	1620.67	0		2
			K.EIITEEPSEEEADMPKPK.K	2071.97	0		2
			K.GAVEALAAALAHISGATSVDQR.S	2108.11	0		3
			K.KGPSEDDVDPPK.S	1282.6	0		3
			K.LGSDGAEESMETLPKPSEK.K	2004.94	0		2
			K.LKNGLSQPSEEEVDIPKPK.K	2108.12	0		3
			K.LSVACFYGGTPYGGQIER.M	1974.93	0		2
			K.QDAQSLHGDIPQK.Q	1435.71	0		2
			K.SKTEEATEGM(15.995)EEAVSSK.A	1081.46	0		2
			K.SKTEEATEGMEEAVSSK.A	1811.81	0		2
			K.SKTEEATEGMEEAVSSK.A	1811.81	0		3
			K.SNSSDAPGEESSSETEK.E	1739.7	0		2
			K.TEEATEGM(15.995)EEAVSSK.A	866.333	0		2
			K.TEEATEGMEEAVSSK.A	1596.68	0		2
			R.AAVIGDVIR.V	912.539	0		2
			R.GVNFLFPIQAK.T	1232.69	0		2
			R.LLDSVPPTAISHFK.Q	1523.83	0		3
			R.SLINSQAGFVTMILR.C	1648.9	0		2
Q9JMG1	Edf1 Endothelial differentiation-related factor 1	Edf1			0.93	0	3
			K.LDRETEELHHDR.V	1548.73	0.93		3
			K.INEKPQVIADYESGR.A	1717.86	0		2
			K.INEKPQVIADYESGR.A	1717.86	0		3
Q9R1C7	Prpf40a Pre-mRNA-processing factor 40 homolog A	Prpf40a			0.93	0.14	23
			K.EPAFEDITLESER.K	1534.72	1.04		2
			K.QATPPIELDAVWEDIR.E	1852.94	0.87		2
			K.QATPPIELDAVWEDIRER.F	2138.08	0.67		3
			R.ALEKEEEEEKQK.T	1488.73	1.07		2
			R.ALEKEEEEEKQK.T	1488.73	0.89		3
			R.FTNMLGQPGSTALDLFK.F	1839.93	1.05		2
			R.FVKEPAFEDITLESER.K	1909.95	0.93		3
			K.AEQMFGEMEVWNAISER.D	2026.9	0		2
			K.QATPPIELDAVWEDIR.E	1852.94	0		3
			K.SDSGKPYYYNSQTK.E	1636.74	0		2
			K.SDSGKPYYYNSQTK.E	1636.74	0		3
			R.FTNM(15.995)LGQPGSTALDLFK.F	511.21	0		2
A2AQ19	Rtf1 RNA polymerase-associated protein RTF1 homolog	Rtf1			0.94	0.08	23
			K.AMAEDLGDQDK.A	1191.51	0.93		2
			K.IDLQVPSSESK.A	1201.62	0.91		2
			K.LTQIQESQVTSHNK.E	1611.82	1.1		2
			K.LTQIQESQVTSHNKER.R	1896.97	0.87		3
			K.TASDLSEDLFK.V	1224.59	0.94		2
			K.YGSGVLPDAPK.E	1102.57	0.95		2
			K.LTQIQESQVTSHNKER.R	1896.97	0		2
[truncated: 12,251 more rows]

## Sheet: competition_soluble_Neuro 2a
Replicate 1: HYZyne–Neuro 2a_soluble–competition
uniprot ID	description	symbol	sequence	mass	median ratio	standard deviation	charge
Q91ZW3	Smarca5 SWI/SNF-related matrix-associated actin-dependent	Smarca5			0.11	0	2
			K.DIDILNSAGK.M	1044.55	0.11		2
			K.ESEITDEDIDGILER.G	1732.8	0		2
			R.TEQEEDEELLTESSK.A	1765.77	0		2
			R.VLIFSQMTR.V	1093.6	0		2
P61089	Ube2n Ubiquitin-conjugating enzyme E2 N	Ube2n			0.46	0	2
			K.LELFLPEEYPMAAPK.V	1747.89	0.46		2
			K.TNEAQAIETAR.A	1202.59	0		2
			K.WSPALQIR.T	969.54	0		2
			R.YFHVVIAGPQDSPFEGGTFK.L	2196.07	0		2
Q99K95	Rtfdc1 Protein RTF2 homolog	Rtfdc1			0.52	0	2
			K.TATECASKPGTTQDSAGPSK.V	1992.91	0.52		2
			K.SGKPEEADPDPR.E	1296.59	0		2
			R.LSDNPAWEGDKGNTK.G	1630.76	0		2
P11031	Sub1 Activated RNA polymerase II transcriptional coacti	Sub1			0.58	0.01	2
			K.EQISDIDDAVR.K	1259.6	0.59		2
			K.QAVPEKPVKK.Q	1122.68	0.58		2
			K.GISLNMEQWSQLK.E	1532.77	0		2
Q8R3C0	Mcmbp Mini-chromosome maintenance complex-binding protei	Mcmbp			0.6	0	2
			R.QTFYCVPVPGESSWVK.E	1883.9	0.6		2
			K.LQHINPLLPTCLNK.E	1659.91	0		2
			R.DASALLDPMECTDMAEEQR.V	2181.91	0		2
			R.DVAECGPQQELDLSSPR.S	1899.86	0		2
			R.SYEDDEDMDLQPSK.Q	1670.66	0		2
			R.VSPSTSYTPSR.H	1180.57	0		2
P55264	Adk Adenosine kinase	Adk			0.61	0	2
			K.VEYHAGGSTQNSMK.V	1507.67	0.61		2
Q9CZM2	Rpl15 60S ribosomal protein L15	Rpl15			0.61	0	2
			R.VLNSYWVGEDSTYK.F	1659.78	0.61		2
			K.GATYGKPVHHGVNQLK.F	1704.91	0		2
P58321	Uchl4 Ubiquitin carboxyl-terminal hydrolase isozyme L4	Uchl4			0.62	0	2
			R.WLPLEANPEVTNQFLK.Q	1899	0.62		2
			R.VTHETSAHEGQTEAPSIDEK.V	2165.99	0		2
Q9JKB1	Uchl3 Ubiquitin carboxyl-terminal hydrolase isozyme L3	Uchl3			0.62	0	2
			R.WLPLEANPEVTNQFLK.Q	1899	0.62		2
			R.VTHETSAHEGQTEAPSIDEK.V	2165.99	0		2
contaminant_UBIQUITIN10	cimageipi-contaminant_UBIQUITIN10 no description	cimageipi-contaminant_UBIQUITIN10			0.62	0	2
			R.WLPLEANPEVTNQFLK.Q	1899	0.62		2
			R.VTHETSAHEGQTEAPSIDEK.V	2165.99	0		2
P62918	Rpl8 60S ribosomal protein L8	Rpl8			0.64	0	2
			R.ASGNYATVISHNPETK.K	1687.82	0.64		2
			R.AVVGVVAGGGR.I	940.545	0		2
Q8BVI4	Qdpr Dihydropteridine reductase	Qdpr			0.65	0.11	2
			K.AALDGTPGMIGYGMAK.G	1551.74	0.59		2
			K.EGGLLTLAGAK.A	1028.59	0.65		2
			K.MTDSFTEQADQVTADVGK.L	1941.86	0.81		2
			K.NSGMPPGAAAIAVLPVTLDTPMNR.K	2393.23	0		2
			K.QSMWTSTISSHLATK.H	1676.82	0		2
			K.RPNSGSLIQVVTTDGK.T	1670.9	0		2
P07356	Anxa2 Annexin A2	Anxa2			0.66	0	2
			K.GVDEVTIVNILTNR.S	1541.84	0.66		2
			R.QDIAFAYQR.R	1110.55	0		2
			R.TNQELQEINR.V	1243.62	0		2
Q922D8	Mthfd1 C-1-tetrahydrofolate synthase, cytoplasmic	Mthfd1			0.66	0.18	2
			K.GVPTGFVLPIR.D	1154.68	0.87		2
			K.THLSLSHNPEQK.G	1389.7	0.51		2
			R.KITIGQSPTEK.G	1200.67	0.66		2
			K.TDPTTLTDDEINR.F	1489.69	0		2
			K.TDTDAELDLVSR.L	1333.64	0		2
			K.TPVPSDIAISR.S	1154.63	0		2
			K.VVGDVAYDEAK.E	1164.57	0		2
			R.ASQAPSSFQLLYDLK.L	1666.86	0		2
			R.IYGADDIELLPEAQNK.A	1787.89	0		2
			R.KVVGDVAYDEAK.E	1292.66	0		2
			R.LDIDPETITWQR.V	1485.75	0		2
Q9CZY2	Tceal8 Transcription elongation factor A protein-like 8	Tceal8			0.68	0.02	2
			R.GEPAEPSPEPK.E	1136.54	0.67		2
			R.HLNPEEVIR.G	1105.59	0.7		2
			R.EETEGSHRGEPAEPSPEPK.E	2062.93	0		2
Q8CG47	Smc4 Structural maintenance of chromosomes protein 4	Smc4			0.7	0	2
			K.VIQENEHALQK.D	1307.68	0.7		2
			K.ELEANVLTTAPDR.K	1427.73	0		2
			K.FTQLDLEDVQVR.E	1461.75	0		2
			R.DTLVANNLDQATR.V	1429.72	0		2
P47911	Rpl6 60S ribosomal protein L6	Rpl6			0.73	0	2
			R.SSITPGTVLIILTGR.H	1526.9	0.73		2
			K.QLDSGLLLVTGPLVINR.V	1808.06	0		2
P47962	Rpl5 60S ribosomal protein L5	Rpl5			0.73	0.04	2
			K.HIMGQNVADYMR.Y	1433.65	0.76		2
			K.NNVTPDMMEEMYK.K	1600.66	0.73		2
			K.RFPGYDSESK.E	1184.55	0.68		2
			K.NNVTPDMMEEMYKK.A	1728.75	0		2
			K.VGLTNYAAAYCTGLLLAR.R	1927.01	0		2
			R.YLMEEDEDAYKK.Q	1532.67	0		2
Q6PDL0	Dync1li2 Cytoplasmic dynein 1 light intermediate chain 2	Dync1li2			0.73	0	2
			K.TGSPGSPSAGGVQSTAK.K	1487.72	0.73		2
			K.KTGSPGSPSAGGVQSTAK.K	1615.82	0		2
			K.TVLSNVQEELDR.M	1401.71	0		2
			R.KPDSMVTNSSTENEA.-	1608.69	0		2
Q8K2K6	Agfg1 Arf-GAP domain and FG repeat-containing protein 1	Agfg1			0.73	0	2
			K.GTPSQSPVVGR.S	1083.57	0.73		2
			K.YAALANLDNIFSAGQGGDQGSGFGTTGK.A	2717.28	0		2
Q9D1P4	Chordc1 Cysteine and histidine-rich domain-containing prot	Chordc1			0.73	0	2
			K.LSSGSEEDKKEEDSDEIK.I	2023.91	0.73		2
			K.RPSPDEPMTNLELK.I	1625.81	0		2
			K.TSDFNTFLAQEGCTR.G	1745.77	0		2
			R.TTDFSDFLSIVGCTK.G	1689.79	0		2
Q8K2I1	Fntb Protein farnesyltransferase subunit beta	Fntb			0.74	0	2
			R.LQDDSVETVTSIEQAK.V	1761.86	0.74		2
Q9QUI0	Rhoa Transforming protein RhoA	Rhoa			0.74	0.01	2
			K.MKQEPVKPEEGR.D	1426.72	0.74		2
			R.IGAFGYMECSAK.T	1332.58	0.75		2
P13020	Gsn Gelsolin	Gsn			0.75	0	2
			R.QTQVSVLPEGGETPLFK.Q	1829.96	0.75		2
			K.DSQEEEKTEALTSAK.R	1664.77	0		2
			R.DGGQTAPASIR.L	1071.53	0		2
Q8BI84	Mia3 Transport and Golgi organization protein 1 homolog	Mia3			0.75	0	2
			R.ALGSSVTENNKPK.S	1343.7	0.75		2
			K.FGSTADALVSDDEATR.L	1653.75	0		2
			K.GLVQPESQSEDAK.S	1386.66	0		2
			K.HSASDPGPAPVVNSSSR.S	1663.79	0		2
			K.VILGTLNLNTEK.T	1313.76	0		2
			R.ELEGLLEDMSIR.L	1403.7	0		2
			R.KGLVQPESQSEDAK.S	1514.76	0		2
Q99JI4	Psmd6 26S proteasome non-ATPase regulatory subunit 6	Psmd6			0.75	0.06	2
			K.VNEIVETNRPDSK.N	1499.76	0.79		2
			R.IGLFYMDNDLITR.N	1569.79	0.71		2
			K.EGALTAFR.K	863.45	0		2
			K.GAEILEVLHSLPAVR.Q	1602.91	0		2
			R.IHAYSQLLESYR.S	1478.75	0		2
O09167	Rpl21 60S ribosomal protein L21	Rpl21			0.76	0.06	2
			K.KGDIVDIK.G	886.512	0.72		2
			R.TNGKEPELLEPIPYEFMA.-	2078.01	0.81		2
P23492	Pnp Purine nucleoside phosphorylase	Pnp			0.76	0.11	2
			K.MLGADAVGMSTVPEVIVAR.H	1915.99	0.69		2
			R.VFGFSLITNK.V	1124.62	0.84		2
			R.FHMYEGYSLSK.V	1360.61	0		2
Q9CZC8	Scrn1 Secernin-1	Scrn1			0.76	0.26	2
			R.AVIESDEEQGR.T	1231.57	0.95		2
			R.EPAAETEALLGMDLVR.L	1713.86	0.58		2
			K.DGLVVFGK.N	833.465	0		2
			K.VECTYISIDQVPR.T	1578.77	0		2
Q9EST5	Anp32b Acidic leucine-rich nuclear phosphoprotein 32 fami	Anp32b			0.76	0	2
			K.KLELSENR.I	987.535	0.76		2
			K.DISTLEPLKR.L	1170.66	0		2
			R.ELVLDNCK.A	989.485	0		2
Q3UGC7	Eif3j1 Eukaryotic translation initiation factor 3 subunit	Eif3j1			0.77	0	2
			K.RLEEPEESK.V	1115.55	0.77		2
			K.ETFGVNNTVYGIDAMNPSSR.D	2172	0		2
			K.SLYYASFLEALVR.D	1530.81	0		2
			R.DDFTEFGK.L	957.408	0		2
Q66JS6	Eif3j2 Eukaryotic translation initiation factor 3 subunit	Eif3j2			0.77	0	2
			K.RLEEPEESK.V	1115.55	0.77		2
			K.ETFGVNNTVYGIDAMNPSSR.D	2172	0		2
			K.SLYYASFLEALVR.D	1530.81	0		2
			R.DDFTEFGK.L	957.408	0		2
Q91VW3	Sh3bgrl3 SH3 domain-binding glutamic acid-rich-like protein	Sh3bgrl3			0.77	0	2
			R.VYSTSVTGSR.E	1055.52	0.77		2
			R.IQYQLVDISQDNALRDEMR.T	2307.14	0		2
Q99LD8	Ddah2 N(G),N(G)-dimethylarginine dimethylaminohydrolase	Ddah2			0.77	0	2
			R.TVVAGSSEAAQK.A	1146.59	0.77		2
			R.DFAVSTVPVSGSSHLR.G	1657.84	0		2
			R.EFFVGLSK.W	925.491	0		2
			R.GAEIVADTFR.D	1077.55	0		2
			R.GGGDLPNSQEALQK.L	1412.69	0		2
			R.IVEMGDENATLDGTDVLFTGR.E	2253.07	0		2
Q9DCT8	Crip2 Cysteine-rich protein 2	Crip2			0.77	0	2
			K.ASSVTTFTGEPNMCPR.C	1753.78	0.77		2
			K.GVNTGAVGSYIYDKDPEGTVQP.-	2267.08	0.77		2
Q9R0P3	Esd S-formylglutathione hydrolase	Esd			0.77	0	2
			K.AFSGYLGPDESK.W	1269.59	0.77		2
			K.SGYQQAASEHGLVVIAPDTSPR.G	2283.13	0		2
			R.SVSAFAPICNPVLCSWGK.K	1992.96	0		2
P21126	Ubl4a Ubiquitin-like protein 4A	Ubl4a			0.78	0	2
			R.LVDSPATPIWQLISK.V	1666.93	0.78		2
			R.HFSVADASR.V	988.473	0		2
P47915	Rpl29 60S ribosomal protein L29	Rpl29			0.78	0	2
			K.AQASAPAQAPK.G	1038.55	0.78		2
P84099	Rpl19 60S ribosomal protein L19	Rpl19			0.78	0.15	2
			K.LLADQAEAR.R	985.519	0.68		2
			K.VWLDPNETNEIANANSR.Q	1942.92	0.89		2
Q99K85	Psat1 Phosphoserine aminotransferase	Psat1			0.78	0.03	2
			K.FGVIFAGAQK.N	1036.57	0.77		2
			K.IIGNTENLVR.E	1127.63	0.81		2
			R.ASLYNAVTTEDVEK.L	1538.75	0.77		2
			R.DDLLGFSLR.E	1034.54	0.8		2
			R.ELLAVPNNYK.V	1159.62	0.73		2
			R.SADYVVTGAWSAK.A	1353.66	0.78		2
			K.AVELNMISLK.G	1116.62	0		2
			K.NFLEMHQL.-	1030.49	0		2
			K.NVGSAGVTVVIVR.D	1269.74	0		2
			K.QVVNFGPGPAK.L	1112.6	0		2
			K.SQMIYEIIDNSQGFYVCPVER.Q	2548.18	0		2
			K.VIFVQGGGSGQFSAVPLNLIGLK.A	2301.29	0		2
			R.GLGISVLEMSHR.S	1297.68	0		2
Q9CPR4	Rpl17 60S ribosomal protein L17	Rpl17			0.78	0.06	2
			K.EQIVPKPEEEVAQK.K	1622.85	0.74		2
			R.YSLDPENPTK.S	1162.55	0.82		2
Q9CR57	Rpl14 60S ribosomal protein L14	Rpl14			0.78	0	2
			K.LVAIVDVIDQNR.A	1353.76	0.78		2
P70296	Pebp1 Phosphatidylethanolamine-binding protein 1	Pebp1			0.79	0.05	2
			K.GNDISSGTVLSDYVGSGPPSGTGLHR.Y	2530.21	0.75		2
			K.LYEQLSGK.-	936.492	0.79		2
			K.LYTLVLTDPDAPSR.K	1559.82	0.83		2
			K.LYTLVLTDPDAPSRK.D	1687.91	0.78		2
			K.VLTPTQVMNRPSSISWDGLDPGK.L	2498.27	0.7		2
			R.VDYAGVTVDELGK.V	1364.68	0.82		2
			R.YVWLVYEQEQPLSCDEPILSNK.S	2710.3	0.84		2
			K.VLTPTQVM(15.995)NRPSSISWDGLDPGK.L	887.479	0		2
			K.VLTPTQVMNR.P	1157.62	0		2
			K.YNLGAPVAGTCYQAEWDDYVPK.L	2517.14	0		2
			R.EWHHFLVVNMK.G	1438.72	0		2
			R.PSSISWDGLDPGK.L	1357.65	0		2
Q5SUR0	Pfas Phosphoribosylformylglycinamidine synthase	Pfas			0.79	0	2
			K.ELSDPEGAIIYTSR.F	1549.76	0.79		2
			K.FCDNSSAIQGK.K	1225.54	0		2
			K.KPPEPGMEVVK.V	1209.64	0		2
O35381	Anp32a Acidic leucine-rich nuclear phosphoprotein 32 fami	Anp32a			0.8	0.05	2
			K.KLELSENR.I	987.535	0.76		2
			K.SLDLFNCEVTNLNAYR.E	1928.91	0.83		2
			K.ELVLDNCK.S	989.485	0		2
O70591	Pfdn2 Prefoldin subunit 2	Pfdn2			0.8	0.08	2
			K.GAVSAEQVIAGFNR.L	1417.73	0.8		2
			K.IIETLSQQLQAK.G	1370.78	0.92		2
			R.LMGEDEKPAAK.E	1187.59	0.77		2
P14115	Rpl27a 60S ribosomal protein L27a	Rpl27a			0.8	0.19	2
			K.LWTLVSEQTR.V	1231.66	0.8		2
			K.TGVAPIIDVVR.S	1138.67	0.78		2
			R.NQSFCPTVNLDK.L	1421.66	1.12		2
P49442	Inpp1 Inositol polyphosphate 1-phosphatase	Inpp1			0.8	0	2
			K.TLADVLVQEVIK.Q	1326.78	0.8		2
P63158	Hmgb1 High mobility group protein B1	Hmgb1			0.8	0.07	2
			K.FKDPNAPK.R	915.481	0.8		2
			K.HPDASVNFSEFSK.K	1463.67	0.93		2
			K.IKGEHPGLSIGDVAK.K	1519.84	0.8		2
			K.KHPDASVNFSEFSK.K	1591.76	0.84		2
			K.LGEMWNNTAADDKQPYEK.K	2109.95	0.8		2
			K.MSSYAFFVQTCR.E	1495.66	0.81		2
			K.TYIPPKGETK.K	1132.61	0.69		2
			K.GEHPGLSIGDVAK.K	1278.66	0		2
			K.KLGEMWNNTAADDKQPYEK.K	2238.05	0		2
			K.LGEMWNNTAADDK.Q	1463.64	0		2
			K.M(15.995)SSYAFFVQTCR.E	149.051	0		2
Q3THS6	Mat2a S-adenosylmethionine synthase isoform type-2	Mat2a			0.8	1.53	2
			K.TQVTVQYMQDR.G	1367.65	0.6		2
			K.YLDEDTIYHLQPSGR.F	1805.86	0.77		2
			R.FVIGGPQGDAGLTGR.K	1443.75	0.82		2
			R.TAAYGHFGR.D	978.467	3.79		2
			K.ICDQISDAVLDAHLQQDPDAK.V	2352.11	0		2
			R.NGTLPWLRPDSK.T	1382.73	0		2
Q61792	Lasp1 LIM and SH3 domain protein 1	Lasp1			0.8	0.04	2
			K.QQSELQSQVR.Y	1201.61	0.82		2
			K.QSFTMVADTPENLR.L	1607.76	0.77		2
Q6ZWV3	Rpl10 60S ribosomal protein L10	Rpl10			0.8	0.11	2
			K.FNADEFEDMVAEK.R	1543.65	0.8		2
			R.GAFGKPQGTVAR.V	1187.64	0.78		2
			R.VHIGQVIMSIR.T	1251.71	0.98		2
			K.EHVIEALR.R	965.529	0		2
Q9D2Y4	Mlkl Mixed lineage kinase domain-like protein	Mlkl			0.8	0	2
			R.LSAVEESTDK.K	1077.52	0.8		2
			K.VFNNPQAESVGIVR.F	1528.8	0		2
O08709	Prdx6 Peroxiredoxin-6	Prdx6			0.81	0.09	2
			K.DINAYNGETPTEK.L	1450.66	0.9		2
			K.LPFPIIDDK.G	1056.59	0.84		2
			K.LSILYPATTGR.N	1190.67	0.88		2
			R.DFTPVCTTELGR.A	1394.65	0.74		2
			R.DLAILLGMLDPVEK.D	1525.84	0.81		2
			R.NFDEILR.V	905.461	0.77		2
			R.VVFIFGPDK.K	1020.56	0.65		2
			K.KGESVMVVPTLSEEEAK.Q	1831.92	0		2
			M.PGGLLLGDEAPNFEANTTIGR.I	2142.08	0		2
			R.DLAILLGM(15.995)LDPVEK.D	844.473	0		2
			R.VVDSLQLTGTKPVATPVDWK.K	2154.18	0		2
			R.VVFIFGPDKK.L	1148.66	0		2
P06745	Gpi Glucose-6-phosphate isomerase	Gpi			0.81	0.08	2
			K.DVMPEVNR.V	958.454	0.72		2
			K.EVMQMLVELAK.S	1289.67	0.85		2
			K.HFVALSTNTAK.V	1187.63	0.76		2
			K.ILLANFLAQTEALMK.G	1674.94	0.7		2
			K.TFTTQETITNAETAK.E	1654.81	0.88		2
			K.TLASLSPETSLFIIASK.T	1776.99	0.84		2
			K.VFEGNRPTNSIVFTK.L	1707.89	0.98		2
			R.ELFEADPER.F	1104.51	0.78		2
			R.FAAYFQQGDMESNGK.Y	1691.72	0.87		2
			R.SNTPIKVDGK.D	1057.58	0.77		2
			K.ILLANFLAQTEALM(15.995)K.G	1546.84	0		2
			R.FAAYFQQGDM(15.995)ESNGK.Y	1176.49	0		2
			R.VWFVSNIDGTHIAK.T	1585.83	0		2
P10637	Mapt Microtubule-associated protein tau	Mapt			0.81	0	2
			K.EQDLEGATVVGVPGEEQK.A	1883.91	0.81		2
			K.ESPPQPPADDGAEEPGSETSDAK.S	2310.98	0		2
			K.KLDLSNVQSK.C	1130.63	0		2
			R.EATCQPSGTRPEDIEK.S	1816.83	0		2
			R.EGQAPDLGTSDWTR.Q	1531.69	0		2
			R.SGYSSPGSPGTPGSR.S	1392.63	0		2
P19157	Gstp1 Glutathione S-transferase P 1	Gstp1			0.81	0.07	2
			K.FEDGDLTLYQSNAILR.H	1854.92	0.85		2
			R.EAAQMDMVNDGVEDLR.G	1791.78	0.81		2
			R.MLLADQGQSWK.E	1275.63	0.71		2
			K.AFLSSPEHVNRPINGNGK.Q	1936.99	0		2
			K.ALPGHLKPFETLLSQNQGGK.A	2135.16	0		2
			K.YVTLIYTNYENGK.N	1576.78	0		2
			R.EAAQM(15.995)DMVNDGVEDLR.G	548.226	0		2
P35979	Rpl12 60S ribosomal protein L12	Rpl12			0.81	0.12	2
			K.EILGTAQSVGCNVDGR.H	1674.8	0.81		2
			K.IGPLGLSPK.K	880.538	0.88		2
			R.CTGGEVGATSALAPK.I	1417.69	0.65		2
			R.HPHDIIDDINSGAVECPAS.-	2046.91	0		2
Q8BYA0	Tbcd Tubulin-specific chaperone D	Tbcd			0.81	0	2
			R.LDGNLSTQTGETR.V	1390.67	0.81		2
			K.DAQVLQSFSETLLK.V	1577.83	0		2
			K.ELIPQYLAELQSPEEMAR.C	2117.05	0		2
			R.CGFSSALGALPGFLLR.G	1664.87	0		2
			R.HSTQSLFEYMK.G	1369.63	0		2
Q9D394	Rufy3 Protein RUFY3	Rufy3			0.81	0	2
			R.TAEGQALSEAR.K	1131.55	0.81		2
			R.KHLKEETQLR.L	1280.72	0		2
P09411	Pgk1 Phosphoglycerate kinase 1	Pgk1			0.82	0.08	2
			K.DCVGPEVENACANPAAGTVILLENLR.F	2782.35	0.8		2
			K.ELNYFAK.A	883.444	0.9		2
			K.FCLDNGAK.S	923.417	0.83		2
			K.ITLPVDFVTADKFDENAK.T	2023.03	0.75		2
			K.SLMDEVVK.A	919.468	0.85		2
			K.TGQATVASGIPAGWMGLDCGTESSK.K	2481.13	0.95		2
			K.VLNNMEIGTSLYDEEGAK.I	1982.93	0.75		2
			K.VSHVSTGGGASLELLEGK.V	1739.91	0.99		2
			K.YSLEPVAAELK.S	1218.65	0.93		2
			R.AHSSMVGVNLPQK.A	1366.7	0.84		2
			R.FHVEEEGK.G	973.451	0.81		2
			R.FHVEEEGKGK.D	1158.57	0.75		2
			R.GCITIIGGGDTATCCAK.W	1753.78	0.76		2
			R.VDFNVPMK.N	948.474	0.82		2
			K.ALESPERPFLAILGGAK.V	1767.99	0		2
			K.IQLINNMLDK.V	1200.65	0		2
			K.LGDVYVNDAFGTAHR.A	1633.78	0		2
			K.LTLDKLDVK.G	1043.62	0		2
			K.QIVWNGPVGVFEWEAFAR.G	2105.06	0		2
			K.TGQATVASGIPAGWMGLDCGTESSKK.Y	2609.23	0		2
			K.VLNNM(15.995)EIGTSLYDEEGAK.I	589.289	0		2
P14824	Anxa6 Annexin A6	Anxa6			0.82	0.35	2
			K.ESILELITSR.S	1159.64	0.83		2
			K.SLHQAIEGDTSGDFMK.A	1734.79	0.61		2
			K.TLIEILATR.T	1028.62	1.67		2
			K.WGTDEAQFIYILGNR.S	1782.88	0.82		2
			R.ENDDVVSEDLVQQDVQDLYEAGELK.W	2850.31	0.83		2
			R.LVFDEYLK.T	1025.54	0.82		2
			R.SELDMLDIR.E	1090.53	0.87		2
			R.TNEQMHQLVAAYK.D	1531.75	0.49		2
			K.GIGTDEATIIDIVTHR.S	1709.89	0		2
			K.GTVCAANDFNPDADAK.A	1664.71	0		2
			K.TNYDIEHVIK.K	1230.62	0		2
			R.AINEAYKEDYHK.S	1479.7	0		2
			R.GSVHDFPEFDANQDAEALYTAMK.G	2556.13	0		2
			R.STPEYFAER.L	1098.5	0		2
P15532	Nme1 Nucleoside diphosphate kinase A	Nme1			0.82	0.14	2
			K.FLQASEDLLK.E	1162.62	0.77		2
			R.GDFCIQVGR.N	1050.49	0.85		2
			R.GLVGEIIKR.F	983.613	0.82		2
			R.NIIHGSDSVK.S	1068.56	1.11		2
			R.TFIAIKPDGVQR.G	1343.76	0.79		2
			K.DRPFFTGLVK.Y	1178.64	0		2
			K.EISLWFQPEELVEYK.S	1909.95	0		2
			R.VM(15.995)LGETNPADSKPGTIR.G	248.119	0		2
			R.VMLGETNPADSKPGTIR.G	1784.91	0		2
P46664	Adss Adenylosuccinate synthetase isozyme 2	Adss			0.82	0.11	2
			K.LDILDMFTEIK.V	1336.69	0.98		2
			K.TLPGWNTDISNAR.T	1443.71	0.83		2
			K.VVDLLAQDADIVCR.C	1585.81	0.72		2
			R.FIEDELQIPVK.W	1329.72	0.81		2
			K.ELPVNAQNYVR.F	1301.67	0		2
			R.MCDLVSDFDGFSER.F	1676.68	0		2
P47963	Rpl13 60S ribosomal protein L13	Rpl13			0.82	0.09	2
			K.STESLQANVQR.L	1231.62	0.75		2
			R.GFSLEELR.V	949.487	0.88		2
			K.LATQLTGPVMPIR.N	1395.79	0		2
P48428	Tbca Tubulin-specific chaperone A	Tbca			0.82	0.13	2
			K.AEDGENYAIK.K	1108.5	0.73		2
			K.AEDGENYAIKK.Q	1236.6	0.92		2
			K.DLEEAEEYKEAR.V	1480.67	0		2
			K.MKAEDGENYAIK.K	1367.64	0		2
			K.QAEILQESR.M	1072.55	0		2
			R.LEAAYTDLQQILESEK.D	1849.93	0		2
Q01768	Nme2 Nucleoside diphosphate kinase B	Nme2			0.82	0.02	2
			R.GDFCIQVGR.N	1050.49	0.85		2
			R.GLVGEIIKR.F	983.613	0.82		2
			R.NIIHGSDSVESAEK.E	1484.71	0.83		2
			R.TFIAIKPDGVQR.G	1343.76	0.79		2
			K.EIHLWFKPEELIDYK.S	1960.02	0		2
			R.VM(15.995)LGETNPADSKPGTIR.G	248.119	0		2
			R.VMLGETNPADSKPGTIR.G	1784.91	0		2
Q3TXS7	Psmd1 26S proteasome non-ATPase regulatory subunit 1	Psmd1			0.82	0.21	2
			K.EAINLLEPMTNDPVNYVR.Q	2088.04	0.68		2
			K.VLSMTETCR.Y	1095.51	0.97		2
			K.DTSEDVEELVEPVAAHGPK.I	2021.96	0		2
			K.EALQLMATYLPK.D	1376.74	0		2
			K.MEVDEAEKKEEK.E	1463.68	0		2
			K.NAQAIEDMVGYAQETQHEK.I	2161.98	0		2
			K.SNCKPSTFAYPAPLEVPK.E	2006	0		2
			K.TNLYQDDAVTGEAAGLALGLVMLGSK.N	2607.33	0		2
			K.VINDKHDDVMAK.F	1383.68	0		2
			K.VSTAVLSITAK.A	1088.64	0		2
			R.AAVESLGFILFR.T	1321.74	0		2
			R.QFAALVASK.V	933.528	0		2
			R.TVGTPIASVPGSTNTGTVPGSEK.D	2157.1	0		2
Q6ZWV7	Rpl35 60S ribosomal protein L35	Rpl35			0.82	0	2
			R.VLTVINQTQK.E	1142.67	0.82		2
Q99M31	Hspa14 Heat shock 70 kDa protein 14	Hspa14			0.82	0.11	2
			K.SALGEAAGAAGFNVLR.L	1502.78	0.74		2
			R.IRHVSSTVVK.V	1124.67	0.89		2
			R.FTVLFPSGTPLPAR.R	1501.83	0		2
Q9DCD0	Pgd 6-phosphogluconate dehydrogenase, decarboxylating	Pgd			0.82	0.04	2
			K.AGQAVDDFIEK.L	1191.58	0.8		2
			K.AIFQAIAAK.V	931.549	0.84		2
			K.GILFVGSGVSGGEEGAR.Y	1590.8	0.84		2
			K.LVPLLDTGDIIIDGGNSEYR.D	2160.11	0.82		2
			K.SAVDNCQDSWR.R	1336.55	0.81		2
			R.HEMLPANLIQAQR.D	1519.79	0.9		2
			R.NPELQNLLLDDFFK.S	1704.87	0.76		2
			R.YGPSLMPGGNK.E	1119.54	0.83		2
			K.IISYAQGFMLLR.Q	1410.77	0		2
			K.WTAISALEYGMPVTLIGEAVFAR.C	2495.3	0		2
P26883	Fkbp1a Peptidyl-prolyl cis-trans isomerase FKBP1A	Fkbp1a			0.83	0	2
			R.GWEEGVAQMSVGQR.A	1532.7	0.83		2
P37913	Lig1 DNA ligase 1	Lig1			0.83	0	2
			K.DTEQIAEFLEQSVK.D	1635.8	0.83		2
			K.LKPQEEEQSKPPAR.G	1635.86	0		2
			K.QTFCEVPDLDR.I	1378.62	0		2
			R.SIMSFFQPTK.E	1184.59	0		2
			R.TIQDTLEEQNEDKTK.T	1790.85	0		2
P41105	Rpl28 60S ribosomal protein L28	Rpl28			0.83	0	2
			K.TVGVEPAADGK.G	1042.53	0.83		2
			K.QTYSTEPNNLK.A	1293.62	0		2
Q99LX0	Park7 Protein/nucleic acid deglycase DJ-1	Park7			0.83	0.07	2
			K.DGLILTSR.G	873.492	0.85		2
			K.GAEEMETVIPVDVMR.R	1674.8	0.83		2
			K.MMNGSHYSYSESR.V	1547.61	0.82		2
			K.VTVAGLAGK.D	814.491	0.76		2
			K.VTVAGLAGKDPVQCSR.D	1656.86	0.85		2
			R.DVMICPDTSLEDAK.T	1592.71	0.86		2
			R.GPGTSFEFALAIVEALVGK.D	1906.03	0.67		2
			K.M(15.995)MNGSHYSYSESR.V	149.051	0		2
			K.TQGPYDVVVLPGGNLGAQNLSESPMVK.E	2770.4	0		2
P14152	Mdh1 Malate dehydrogenase, cytoplasmic	Mdh1			0.84	0.02	2
			K.ELTEEKETAFEFLSSA.-	1829.86	0.85		2
			K.FVEGLPINDFSR.E	1392.7	0.88		2
			K.GEFITTVQQR.G	1177.61	0.84		2
			K.VIVVGNPANTNCLTASK.S	1756.91	0.84		2
			K.DLDVAVLVGSMPR.R	1370.72	0		2
			K.ENFSCLTR.L	1025.46	0		2
			K.EVGVYEALKDDSWLK.G	1750.88	0		2
			K.LGVTADDVK.N	916.487	0		2
			K.NVIIWGNHSSTQYPDVNHAK.V	2280.11	0		2
P15626	Gstm2 Glutathione S-transferase Mu 2	Gstm2			0.84	0.01	2
			R.KHNLCGETEEER.I	1500.66	0.84		2
			R.VDILENQAMDTR.I	1403.67	0.85		2
			K.ITQSNAILR.Y	1014.58	0		2
			R.IQLAMVCYSPDFEK.K	1699.8	0		2
P17182	Eno1 Alpha-enolase	Eno1			0.84	0.06	2
			K.AGYTDQVVIGMDVAASEFYR.S	2192.03	0.87		2
			K.DATNVGDEGGFAPNILENK.E	1960.92	0.81		2
			K.FTASAGIQVVGDDLTVTNPK.R	2033.05	0.93		2
			K.GVSQAVEHINK.T	1180.62	0.84		2
			K.KVNVVEQEK.I	1071.59	0.75		2
			K.LAMQEFMILPVGASSFR.E	1896.97	0.85		2
			K.LAQSNGWGVMVSHR.S	1540.76	0.81		2
			K.LMIEMDGTENK.S	1279.58	0.82		2
			K.SCNCLLLK.V	1006.49	0.87		2
			K.SFVQNYPVVSIEDPFDQDDWGAWQK.F	2970.35	0.86		2
			K.VNVVEQEK.I	943.497	0.89		2
			R.AAVPSGASTGIYEALELR.D	1803.94	0.84		2
			R.GNPTVEVDLYTAK.G	1405.71	0.85		2
			R.IGAEVYHNLK.N	1142.61	0.78		2
			R.SGETEDTFIADLVVGLCTGQIK.T	2353.16	0.98		2
			R.SGKYDLDFK.S	1071.52	0.76		2
			R.YITPDQLADLYK.S	1438.73	0.84		2
			K.AGYTDQVVIGM(15.995)DVAASEFYR.S	1152.55	0		2
			K.LAM(15.995)QEFMILPVGASSFR.E	333.172	0		2
			K.LAMQEFM(15.995)ILPVGASSFR.E	868.382	0		2
			K.LMIEM(15.995)DGTENK.S	635.302	0		2
			R.HIADLAGNPEVILPVPAFNVINGGSHAGNK.L	3021.59	0		2
P19639	Gstm3 Glutathione S-transferase Mu 3	Gstm3			0.84	0	2
			R.KHNLCGETEEER.I	1500.66	0.84		2
			K.VTYVDFLAYDILDQYR.M	1993.99	0		2
P30681	Hmgb2 High mobility group protein B2	Hmgb2			0.84	0.06	2
			K.HPDSSVNFAEFSK.K	1463.67	0.93		2
			K.IKIEHPGLSIGDTAK.K	1577.88	0.82		2
			K.KHPDSSVNFAEFSK.K	1591.76	0.74		2
			K.LGEMWSEQSAK.D	1264.58	0.86		2
			K.MSSYAFFVQTCR.E	1495.66	0.81		2
			K.SKFEDLAK.S	936.492	0.85		2
			K.IEHPGLSIGDTAK.K	1336.7	0		2
			K.KLGEM(15.995)WSEQSAK.D	576.294	0		2
			K.KLGEMWSEQSAK.D	1392.67	0		2
			K.LGEM(15.995)WSEQSAK.D	448.199	0		2
			K.M(15.995)SSYAFFVQTCR.E	149.051	0		2
			K.NYVPPKGDKK.G	1144.62	0		2
P61290	Psme3 Proteasome activator complex subunit 3	Psme3			0.84	0.06	2
			K.MWVQLLIPR.I	1154.66	0.84		2
			R.ITSEAEDLVANFFPK.K	1679.84	0.91		2
			R.TVESEAASYLDQISR.Y	1667.8	0.79		2
			R.RLDECEEAFQGTK.V	1581.71	0		2
P61971	Nutf2 Nuclear transport factor 2	Nutf2			0.84	0.05	2
			K.ADEDPIMGFHQMFLLK.N	1891.9	0.76		2
			K.LSSLPFQK.I	918.518	0.84		2
			K.NINDAWVCTNDMFR.L	1754.75	0.86		2
			K.NINDAWVCTNDM(15.995)FR.L	1451.58	0		2
			R.TQLGAIYIDASCLTWEGQQFQGK.A	2614.26	0		2
P62962	Pfn1 Profilin-1	Pfn1			0.84	0.05	2
			K.CYEMASHLR.R	1165.5	0.89		2
			K.DSPSVWAAVPGK.T	1212.61	0.84		2
			K.EGVHGGLINK.K	1022.55	0.84		2
			K.EGVHGGLINKK.C	1150.65	0.82		2
			K.STGGAPTFNVTVTMTAK.T	1681.83	0.79		2
			K.TFVSITPAEVGVLVGK.D	1615.92	0.86		2
			K.TLVLLMGK.E	873.536	0.79		2
			R.DSLLQDGEFTMDLR.T	1638.76	0.74		2
			R.SSFFVNGLTLGGQK.C	1453.76	0.87		2
P70670	Naca Nascent polypeptide-associated complex subunit alp	Naca			0.84	0	2
			K.SPASDTYIVFGEAK.I	1483.72	0.84		2
			K.DIELVMSQANVSR.A	1460.73	0		2
			K.IEDLSQQAQLAAAEK.F	1613.83	0		2
			K.NILFVITKPDVYK.S	1548.89	0		2
			K.NNSNDIVNAIMELTM.-	1677.77	0		2
Q60817	Naca Nascent polypeptide-associated complex subunit alp	Naca			0.84	0	2
			K.SPASDTYIVFGEAK.I	1483.72	0.84		2
			K.DIELVMSQANVSR.A	1460.73	0		2
			K.IEDLSQQAQLAAAEK.F	1613.83	0		2
			K.NILFVITKPDVYK.S	1548.89	0		2
			K.NNSNDIVNAIMELTM.-	1677.77	0		2
Q99PT1	Arhgdia Rho GDP-dissociation inhibitor 1	Arhgdia			0.84	0.05	2
			K.SIQEIQELDKDDESLR.K	1916.93	0.82		2
			K.TDYMVGSYGPR.A	1244.55	0.86		2
			K.YIQHTYR.K	979.488	0.93		2
			R.VAVSADPNVPNVIVTR.L	1649.91	0.81		2
			K.IDKTDYMVGSYGPR.A	1600.76	0		2
			K.SIQEIQELDKDDESLRK.Y	2046.03	0		2
			R.AEEYEFLTPM(15.995)EEAPK.G	1228.53	0		2
			R.AEEYEFLTPMEEAPK.G	1782.8	0		2
Q9CRB6	Tppp3 Tubulin polymerization-promoting protein family me	Tppp3			0.84	0.04	2
			K.EPANIGVTK.A	927.503	0.81		2
			R.QDILDDSGYVSAYK.N	1572.73	0.86		2
			R.VINYEEFKK.A	1168.61	0		2
Q9D358	Acp1 Low molecular weight phosphotyrosine protein phosp	Acp1			0.84	0	2
			R.SPIAEAVFR.K	988.534	0.84		2
			R.IDSAATSTYEVGNPPDYR.G	1955.89	0		2
Q9DBJ1	Pgam1 Phosphoglycerate mutase 1	Pgam1			0.84	0.06	2
			K.AMEAVAAQGK.V	974.486	0.82		2
			R.ALPFWNEEIVPQIK.E	1682.9	0.86		2
			R.FSGWYDADLSPAGHEEAK.R	1979.87	0.82		2
			R.HGESAWNLENR.F	1311.6	0.88		2
			R.HYGGLTGLNK.A	1058.55	0.84		2
			R.KAMEAVAAQGK.V	1102.58	0.83		2
			R.SYDVPPPPMEPDHPFYSNISK.D	2417.11	0.68		2
			R.YADLTEDQLPSCESLK.D	1867.85	0.84		2
			K.NLKPIKPMQFLGDEETVR.K	2115.12	0		2
			R.VLIAAHGNSLR.G	1149.66	0		2
Q9R1P4	Psma1 Proteasome subunit alpha type-1	Psma1			0.84	0.24	2
			K.AQPSQAAEEPAEK.A	1354.64	0.43		2
			R.ETLPAEQDLTTK.N	1344.68	0.89		2
			R.IHQIEYAMEAVK.Q	1430.72	0.99		2
			R.KAQPSQAAEEPAEK.A	1482.73	0.8		2
			R.NQYDNDVTVWSPQGR.I	1777.8	0		2
O09061	Psmb1 Proteasome subunit beta type-1	Psmb1			0.85	0	2
			K.GAVYSFDPVGSYQR.D	1544.73	0.85		2
			K.NMQNVEHVPLTLDR.A	1664.83	0		2
			K.TVIGCSGFHGDCLTLTK.I	1864.88	0		2
O88544	Cops4 COP9 signalosome complex subunit 4	Cops4			0.85	0	2
			K.IASQMITEGR.M	1104.56	0.85		2
			K.AIQLSGTEQLEALK.A	1499.82	0		2
			K.ATTADGSSILDR.A	1205.59	0		2
			K.ISQTAPEWTAQAMEAQMAQ.-	2091.94	0		2
			K.LYNNITFEELGALLEIPAAK.A	2219.19	0		2
			R.LYLEDDDPVQAEAYINR.A	2023.96	0		2
P06151	Ldha L-lactate dehydrogenase A chain	Ldha			0.85	0.06	2
			K.DLADELALVDVMEDK.L	1674.8	0.85		2
			K.DLADELALVDVMEDKLK.G	1916.98	0.82		2
			K.DQLIVNLLK.E	1054.64	0.91		2
			K.DQLIVNLLKEEQAPQNK.I	1980.07	0.72		2
			K.GEMMDLQHGSLFLK.T	1604.77	0.88		2
			K.GYTSWAIGLSVADLAESIMK.N	2112.06	0.78		2
			K.ITVVGVGAVGMACAISILMK.D	1990.09	0.67		2
			K.KSADTLWGIQK.E	1245.67	0.83		2
			K.LLIVSNPVDILTYVAWK.I	1944.12	0.86		2
			K.LVIITAGAR.Q	912.576	0.89		2
			K.QVVDSAYEVIK.L	1249.66	0.87		2
			K.SADTLWGIQK.E	1117.58	0.85		2
			K.SLNPELGTDADKEQWK.E	1829.88	0.84		2
			K.VTLTPEEEAR.L	1143.58	0.86		2
			R.RVHPISTMIK.G	1180.68	0.84		2
			R.VHPISTMIK.G	1024.57	0.81		2
			R.VIGSGCNLDSAR.F	1247.59	0.9		2
			K.DLADELALVDVM(15.995)EDK.L	1302.64	0		2
			K.GEM(15.995)MDLQHGSLFLK.T	335.115	0		2
			K.ITVVGVGAVGMACAISILM(15.995)K.D	1860.99	0		2
			K.LKGEMMDLQHGSLFLK.T	1846.95	0		2
P17183	Eno2 Gamma-enolase	Eno2			0.85	0.08	2
			R.AAVPSGASTGIYEALELR.D	1803.94	0.84		2
			R.GNPTVEVDLYTAK.G	1405.71	0.85		2
			R.SGETEDTFIADLVVGLCTGQIK.T	2353.16	0.98		2
			R.IEEELGDEAR.F	1159.54	0		2
P28474	Adh5 Alcohol dehydrogenase class-3	Adh5			0.85	0.04	2
			K.EFGASECISPQDFSK.S	1700.74	0.82		2
			K.LVSEYMSK.K	955.468	0.88		2
			K.AAVAWEAGKPLSIEEIEVAPPK.A	2305.24	0		2
P28656	Nap1l1 Nucleosome assembly protein 1-like 1	Nap1l1			0.85	0.07	2
			K.AKIEDEKKDEEKEDPK.G	1929.95	0.7		2
			K.FYEEVHDLER.K	1335.61	0.86		2
			K.GIPEFWLTVFK.N	1335.72	0.85		2
			K.IEDEKKDEEKEDPK.G	1730.82	0.74		2
			K.NVDLLSDMVQEHDEPILK.H	2095.03	0.86		2
			K.YAVLYQPLFDK.R	1355.71	0.87		2
			R.LDGLVDTPTGYIESLPK.V	1816.95	0.82		2
			K.EQSELDQDLEDVEEVEEEETGEETK.I	2938.23	0		2
			K.YAVLYQPLFDKR.F	1511.81	0		2
			R.QLTVQMMQNPQILAALQER.L	2212.15	0		2
			R.SEPDDSDPFSFDGPEIMGCTGCQIDWK.K	3090.24	0		2
P46471	Psmc2 26S proteasome regulatory subunit 7	Psmc2			0.85	0	2
			K.IINADSEDPK.Y	1100.54	0.85		2
			K.QTLQSEQPLQVAR.C	1496.79	0		2
			K.QVEDDIQQLLK.K	1327.7	0		2
			R.FDDGAGGDNEVQR.T	1378.57	0		2
			R.LCPNSTGAEIR.S	1216.59	0		2
			R.SVCTEAGMFAIR.A	1340.62	0		2
			R.TMLELINQLDGFDPR.G	1760.88	0		2
P48758	Cbr1 Carbonyl reductase [NADPH] 1	Cbr1			0.85	0.14	2
			K.GIGFAITR.D	833.476	0.95		2
			R.SETITEEELVGLMNK.F	1691.83	0.75		2
			K.EYGGLDVLVNNAGIAFK.V	1778.92	0		2
			K.GVHAEEGWPNSAYGVTK.I	1800.84	0		2
			R.FHQLDIDNPQSIR.A	1581.79	0		2
			R.VVNVSSMVSLR.A	1189.65	0		2
P60766	Cdc42 Cell division control protein 42 homolog	Cdc42			0.85	0	2
			K.QKPITPETAEK.L	1240.67	0.85		2
			K.CVVVGDGAVGK.T	1059.54	0		2
P63028	Tpt1 Translationally-controlled tumor protein	Tpt1			0.85	0.15	2
			K.GKLEEQKPER.V	1212.65	0.64		2
			R.DLISHDELFSDIYK.I	1693.82	0.94		2
			R.VKPFMTGAAEQIK.H	1418.76	0.85		2
			R.EDGVTPFMIFFK.D	1429.7	0		2
			R.EIADGLCLEVEGK.M	1431.69	0		2
Q62348	Tsn Translin	Tsn			0.85	0.1	2
			K.VVQSLEQTAR.E	1129.61	0.92		2
			R.LSVNSVTAGDYSR.P	1367.67	0.78		2
			R.EAVTEILGIEPDREK.G	1697.88	0		2
Q8BY71	Hat1 Histone acetyltransferase type B catalytic subunit	Hat1			0.85	0	2
			R.LLVTDMSDAEQYR.S	1539.72	0.85		2
			K.VDENFDCVEADDVEGK.I	1839.75	0		2
			R.QIIPPGFCTNTNDFLSLLEK.E	2307.16	0		2
			R.TFFPEYTHQLFGDDETAFGYK.G	2513.13	0		2
Q9CQI6	Cotl1 Coactosin-like protein	Cotl1			0.85	0	2
			R.FTTGDAMSK.R	956.427	0.85		2
			K.FALITWIGEDVSGLQR.A	1804.96	0		2
Q9QYB1	Clic4 Chloride intracellular channel protein 4	Clic4			0.85	0.15	2
			K.AGSDGESIGNCPFSQR.L	1680.72	0.85		2
			K.HPESNTAGMDIFAK.F	1516.7	0.67		2
			K.NSRPEANEALER.G	1384.67	0.61		2
			R.FLDGDEMTLADCNLLPK.L	1951.91	0.94		2
			S.IGNCPFSQR.L	1077.5	0.92		2
			K.GMTGIWR.Y	819.406	0		2
			K.LDEYLNSPLPDEIDENSMEDIK.F	2579.17	0		2
			R.YLTNAYSR.D	986.482	0		2
P00493	Hprt1 Hypoxanthine-guanine phosphoribosyltransferase	Hprt1			0.86	0.05	2
			K.FFADLLDYIK.A	1243.65	0.88		2
			K.NVLIVEDIIDTGK.T	1427.79	0.88		2
			K.SYCNDQSTGDIK.V	1386.57	0.86		2
			K.VIGGDDLSTLTGK.N	1274.67	0.76		2
			R.SIPMTVDFIR.L	1177.62	0.86		2
			R.DLNHVCVISETGK.A	1470.71	0		2
			R.SVGYRPDFVGFEIPDK.F	1825.91	0		2
P26350	Ptma Prothymosin alpha	Ptma			0.86	0.14	2
			K.EVVEEAENGR.D	1130.52	0.71		2
			K.RVAEDDEDDDVDTKK.Q	1748.77	0.76		2
			R.VAEDDEDDDVDTK.K	1464.57	0.95		2
			R.VAEDDEDDDVDTKK.Q	1592.67	0.99		2
			K.RVAEDDEDDDVDTK.K	1620.68	0		2
P50247	Ahcy Adenosylhomocysteinase	Ahcy			0.86	0.13	2
			K.AGIPVFAWK.G	987.554	0.85		2
			K.ALDIAENEMPGLMR.M	1558.75	0.61		2
			K.VPAINVNDSVTK.S	1255.68	0.89		2
			R.GISEETTTGVHNLYK.M	1647.81	0.88		2
			K.KLDEAVAEAHLGK.L	1379.74	0		2
			K.SKFDNLYGCR.E	1258.58	0		2
			K.VADIGLAAWGR.K	1127.61	0		2
			K.YPQLLSGIR.G	1045.59	0		2
			R.ATDVMIAGK.V	904.469	0		2
			R.EMYSASKPLK.G	1152.58	0		2
			R.WSSCNIFSTQDHAAAAIAK.A	2077.97	0		2
P50396	Gdi1 Rab GDP dissociation inhibitor alpha	Gdi1			0.86	0.07	2
			K.FLMANGQLVK.M	1119.61	0.89		2
			K.MLLYTEVTR.Y	1124.59	0.98		2
			K.NTNDANSCQIIIPQNQVNR.K	2199.05	0.82		2
			K.SPYLYPLYGLGELPQGFAR.L	2141.1	0.86		2
			K.TFEGVDPQNTSMR.D	1480.66	0.96		2
			K.VPSTETEALASNLMGMFEK.R	2054.97	0.81		2
			R.TDDYLDQPCLETINR.I	1851.83	0.85		2
			K.QLICDPSYIPDR.V	1475.71	0		2
			R.KQNDVFGEADQ.-	1249.56	0		2
			R.MAGSAFDFENMK.R	1346.56	0		2
			R.NPYYGGESSSITPLEELYK.R	2147.01	0		2
			R.NPYYGGESSSITPLEELYKR.F	2303.12	0		2
P97822	Anp32e Acidic leucine-rich nuclear phosphoprotein 32 fami	Anp32e			0.86	0.01	2
			K.IKDLSTVEALQNLK.N	1570.89	0.87		2
			K.SLDLFNCEITNLEDYR.E	2001.92	0.86		2
Q64674	Srm Spermidine synthase	Srm			0.86	0.04	2
			K.TYGNVLVLDGVIQCTER.D	1936.98	0.87		2
			K.VLIIGGGDGGVLR.E	1224.72	0.84		2
			R.AAFVLPEFTR.K	1149.62	0.87		2
			R.YQDILVFR.S	1052.57	0.79		2
			K.FLPGMAVGFSSSK.L	1326.66	0		2
			K.HPSVESVVQCEIDEDVIEVSK.K	2398.14	0		2
			K.QNQDAFDVIITDSSDPMGPAESLFK.E	2725.26	0		2
			R.DEFSYQEMIANLPLCSHPNPR.K	2518.14	0		2
			R.EPVQQLTQAQVEQMQLK.Y	1998.03	0		2
			R.KVLIIGGGDGGVLR.E	1352.81	0		2
Q64737	Gart Trifunctional purine biosynthetic protein adenosin	Gart			0.86	0.41	2
			K.QVLVAPGNAGTACAGK.I	1512.77	0.71		2
			R.AFTNPEDACSFITSANFPALVVK.A	2499.22	1.48		2
			R.CFGPTAQAAQLESSK.K	1593.75	0.86		2
			K.DSGVDIAAGNMLVK.K	1388.7	0		2
			K.TVAEMPPAQDHKR.L	1478.73	0		2
			R.AVDGMQQEGAPYTGILYAGIMLTK.D	2527.25	0		2
			R.LLDGDEGPNTGGMGAYCPAPQVSK.D	2434.1	0		2
			R.VLTVTAVQENLMSALAEAR.K	2016.08	0		2
Q6ZWX6	Eif2s1 Eukaryotic translation initiation factor 2 subunit	Eif2s1			0.86	0.08	2
			R.AGLNCSTETMPIK.I	1420.67	0.83		2
			R.GVFNVQMEPK.V	1147.57	0.74		2
			R.TEGLSVLNQAMAVIK.E	1572.85	0.9		2
			R.YVMTTTTLER.T	1213.6	0.93		2
			K.DEQLESLFQR.T	1263.61	0		2
			R.ADIEVACYGYEGIDAVK.E	1872.86	0		2
			R.ENAEVDGDDDAEEMEAK.A	1865.71	0		2
			R.HVAEVLEYTKDEQLESLFQR.T	2434.22	0		2
Q78ZA7	Nap1l4 Nucleosome assembly protein 1-like 4	Nap1l4			0.86	0	2
			K.FYEEVHDLER.K	1335.61	0.86		2
			K.EAATVEELNPK.G	1199.6	0		2
			K.LTDQVMQNPQVLAALQER.L	2054.07	0		2
			K.QVPNESFFNFFSPLK.A	1800.89	0		2
			R.NVDMLSELVQEYDEPILK.H	2135.05	0		2
Q8C1A5	Thop1 Thimet oligopeptidase	Thop1			0.86	0.1	2
			K.LKPLGEQER.A	1068.59	0.86		2
			K.TSQTVATFLDELAQK.L	1650.85	0.91		2
			R.ALTTQLIEQTK.C	1244.7	0.91		2
			R.NILDFPQHVSPCK.D	1553.77	0.82		2
			R.VGAQNFEDVSYESTLK.A	1785.84	0.68		2
			K.NLNEDTTFLPFTR.E	1566.77	0		2
			K.VDQVLHTQTDADPAEEYAR.L	2158	0		2
			R.EELGGLPEDFLSSLEK.A	1761.87	0		2
			R.LLEEAFNCR.C	1150.54	0		2
			R.TGSEAPQDLLEK.L	1286.64	0		2
			R.TSILRPGGSEDASAMLK.Q	1731.88	0		2
Q99MD9	Nasp Nuclear autoantigenic sperm protein	Nasp			0.86	0.13	2
			K.AKQEPEVNGGSGDAVSSGK.E	1815.86	0.95		2
			K.EAQLYAAQAHLK.L	1341.7	0.77		2
			K.QEPEVNGGSGDAVSSGK.E	1616.73	0		2
Q9CR16	Ppid Peptidyl-prolyl cis-trans isomerase D	Ppid			0.86	0.15	2
			K.FEDENFHYK.H	1227.52	0.86		2
			K.GTGSTTGKPLHFK.G	1329.7	0.89		2
			K.NIGNTFFK.S	939.481	1.1		2
			K.SQNWEMAIK.K	1105.52	0.67		2
			R.TLENVEVNGEKPAK.L	1526.79	0.84		2
			K.DGSGDSHPDFPEDADIDLK.D	2029.86	0		2
			K.EYDQALADLKK.A	1292.66	0		2
			K.FMIQGGDFSNQNGTGGESIYGEK.F	2436.07	0		2
			K.HVVFGQVIK.G	1025.6	0		2
			K.MSNWQGAIDSCLEALEMDPSNTK.A	2597.13	0		2
			R.IVLELFADIVPK.T	1355.81	0		2
			R.LQPIALSCVLNIGACK.L	1755.94	0		2
			R.VFFDVDIGGER.V	1252.61	0		2
Q9D892	Itpa Inosine triphosphate pyrophosphatase	Itpa			0.86	0	2
			R.GQTSGQIVMPR.G	1172.6	0.86		2
			K.SAYALCTFALSTGDPSQPVLLFR.G	2514.27	0		2
			R.DFGWDPCFQPDGYEQTYAEMPK.S	2681.09	0		2
Q9EQU5	Set Protein SET	Set			0.86	0	2
			K.EFHLNESGDPSSK.S	1445.64	0.86		2
			R.VEVTEFEDIK.S	1207.6	0		2
Q9R1T2	Sae1 SUMO-activating enzyme subunit 1	Sae1			0.86	0.24	2
			K.EALEVDWSGEK.A	1261.58	0.86		2
			K.VSQGVEDGPEAK.R	1214.58	0.94		2
			R.AQNLNPMVDVK.V	1227.63	0.49		2
			K.LDSSETTMVK.K	1109.53	0		2
			R.TAPDYFLLQVLLK.F	1519.87	0		2
O08553	Dpysl2 Dihydropyrimidinase-related protein 2	Dpysl2			0.87	0.08	2
			K.DNFTLIPEGTNGTEER.M	1791.83	0.96		2
			K.MDENQFVAVTSTNAAK.V	1724.8	0.94		2
			K.SAAEVIAQAR.K	1014.55	0.87		2
			Q.RIVAPPGGR.A	921.551	0.82		2
			R.FQLTDSQIYEVLSVIR.D	1911.02	0.8		2
			R.FQMPDQGMTSADDFFQGTK.A	2150.91	0.8		2
			R.GLYDGPVCEVSVTPK.T	1619.79	0.86		2
			R.MSVIWDK.A	877.437	0.89		2
			R.SITIANQTNCPLYVTK.V	1821.93	1.04		2
			K.GIQEEMEALVK.D	1245.63	0		2
			K.GTVVYGEPITASLGTDGSHYWSK.N	2425.16	0		2
			K.IVLEDGTLHVTEGSGR.Y	1681.86	0		2
			K.IVNDDQSFYADIYMEDGLIK.Q	2349.09	0		2
			K.M(15.995)DENQFVAVTSTNAAK.V	149.051	0		2
			K.QIGENLIVPGGVK.T	1322.76	0		2
			K.THNSALEYNIFEGMECR.G	2070.9	0		2
			R.DIGAIAQVHAENGDIIAEEQQR.I	2377.17	0		2
			R.ISVGSDADLVIWDPDSVK.T	1915.96	0		2
			R.NLHQSGFSLSGAQIDDNIPR.R	2169.06	0		2
P35700	Prdx1 Peroxiredoxin-1	Prdx1			0.87	0.11	2
			K.ATAVMPDGQFK.D	1163.56	0.85		2
			K.QGGLGPMNIPLISDPK.R	1635.87	0.81		2
			R.GLFIIDDK.G	919.501	1.09		2
			R.LVQAFQFTDK.H	1195.62	0.93		2
			R.TIAQDYGVLK.A	1106.6	0.87		2
			K.ADEGISFR.G	893.424	0		2
			K.KQGGLGPMNIPLISDPK.R	1763.96	0		2
P40142	Tkt Transketolase	Tkt			0.87	7.81	2
			K.HQPTAIIAK.T	977.566	0.93		2
			K.LDNLVAIFDINR.L	1401.76	0.87		2
			K.NSTFSELFK.K	1071.52	20		2
			R.LGQSDPAPLQHQVDIYQK.R	2037.04	0.87		2
			R.TVPFCSTFAAFFTR.A	1650.79	0.84		2
			R.VLDPFTIKPLDR.K	1412.8	0.79		2
			K.ILATPPQEDAPSVDIANIR.M	2020.07	0		2
			K.ISSDLDGHPVPK.Q	1263.65	0		2
			K.MFGIDKDAIVQAVK.G	1533.82	0		2
			R.SVPMSTVFYPSDGVATEK.A	1914.91	0		2
			R.TSRPENAIIYSNNEDFQVGQAK.V	2481.2	0		2
P61982	Ywhag 14-3-3 protein gamma	Ywhag			0.87	0.07	2
			K.AYSEAHEISK.E	1133.54	0.84		2
			K.DSTLIMQLLR.D	1188.65	0.91		2
			K.EHMQPTHPIR.L	1244.61	0.88		2
			K.NVTELNEPLSNEER.N	1642.78	0.77		2
			K.TAFDDAIAELDTLNEDSYK.D	2130.97	0.98		2
			R.NLLSVAYK.N	906.518	0.82		2
			R.YDDMAAAMK.N	1014.42	0.87		2
			R.YLAEVATGEK.R	1079.55	0.86		2
			R.YLAEVATGEKR.A	1235.65	0.97		2
P62754	Rps6 40S ribosomal protein S6	Rps6			0.87	0.36	2
			K.DIPGLTDTTVPR.R	1283.67	0.84		2
			K.LIEVDDER.K	987.487	1.48		2
			R.MATEVAADALGEEWK.G	1619.75	0.87		2
			K.LNISFPATGCQK.L	1334.67	0		2
P70677	Casp3 Caspase-3	Casp3			0.87	0.17	2
			K.SVDSGIYLDSSYK.M	1432.67	1.13		2
			R.EDILELMDSVSK.E	1377.67	0.87		2
			R.SGTDVDAANLR.E	1117.54	0.82		2
			K.IPVEADFLYAYSTAPGYYSWR.N	2469.17	0		2
			K.LEFMHILTR.V	1158.62	0		2
			K.SINNFEVK.T	949.487	0		2
			K.VATEFESFSLDSTFHAK.K	1915.9	0		2
			R.GTELDCGIETDSGTDEEMACQK.I	2445.97	0		2
Q8R2U4	Ntmt1 N-terminal Xaa-Pro-Lys N-methyltransferase 1	Ntmt1			0.87	0	2
			R.VVDMVDVTEDFLAK.A	1579.78	0.87		2
Q9CQV8	Ywhab 14-3-3 protein beta/alpha	Ywhab			0.87	0.05	2
			K.AVTEQGHELSNEER.N	1597.73	0.91		2
			K.DSTLIMQLLR.D	1188.65	0.91		2
			K.EMQPTHPIR.L	1107.55	0.89		2
			K.KEMQPTHPIR.L	1235.64	0.8		2
			K.MKGDYFR.Y	915.427	0.92		2
			K.QTTVSNSQQAYQEAFEISK.K	2159.02	0.82		2
			K.TAFDEAIAELDTLNEESYK.D	2159	0.83		2
			K.YLILNATQAESK.V	1349.72	0.96		2
			R.NLLSVAYK.N	906.518	0.82		2
			R.YDDMAAAMK.A	1014.42	0.87		2
			R.YLSEVASGENK.Q	1195.57	0.83		2
Q9R0Y5	Ak1 Adenylate kinase isoenzyme 1	Ak1			0.87	0.13	2
			K.GELVPLDTVLDMLR.D	1569.84	0.96		2
			K.IIFVVGGPGSGK.G	1129.65	0.78		2
			K.VDSSNGFLIDGYPR.E	1538.74	0		2
			R.LETYYNATEPVISFYDK.R	2052.98	0		2
P10126	Eef1a1 Elongation factor 1-alpha 1	Eef1a1			0.88	0.19	2
			K.EVSTYIKK.I	966.539	0.99		2
			K.IGGIGTVPVGR.V	1024.6	0.88		2
			K.MDSTEPPYSQK.R	1281.55	0.87		2
			K.NMITGTSQADCAVLIVAAGVGEFEAGISK.N	2909.43	0.91		2
			K.PMCVESFSDYPPLGR.F	1753.78	0.83		2
			K.SGDAAIVDMVPGK.P	1258.62	1.56		2
			K.SGDAAIVDMVPGKPMCVESFSDYPPLGR.F	2995.4	0.83		2
			K.STTTGHLIYK.C	1119.59	0.88		2
			K.THINIVVIGHVDSGK.S	1587.87	0.9		2
			K.YYVTIIDAPGHR.D	1403.72	0.88		2
			R.EHALLAYTLGVK.Q	1313.73	0.88		2
			R.LPLQDVYK.I	974.544	0.86		2
			R.QTVAVGVIK.A	913.56	0.89		2
			R.VETGVLKPGMVVTFAPVNVTTEVK.S	2515.38	0.85		2
			K.M(15.995)DSTEPPYSQK.R	149.051	0		2
			K.MDSTEPPYSQKR.Y	1437.66	0		2
			K.NM(15.995)ITGTSQADCAVLIVAAGVGEFEAGISK.N	263.094	0		2
			K.SGDAAIVDM(15.995)VPGKPMCVESFSDYPPLGR.F	877.385	0		2
			K.SGDAAIVDMVPGKPM(15.995)CVESFSDYPPLGR.F	1486.72	0		2
			R.VETGVLKPGM(15.995)VVTFAPVNVTTEVK.S	1029.55	0		2
P17742	Ppia Peptidyl-prolyl cis-trans isomerase A	Ppia			0.88	0.02	2
			K.EGMNIVEAMER.F	1277.57	0.92		2
			K.FEDENFILK.H	1153.57	0.88		2
			K.HTGPGILSMANAGPNTNGSQFFICTAK.T	2791.33	0.88		2
			K.KITISDCGQL.-	1133.58	0.88		2
			K.VKEGMNIVEAMER.F	1504.74	0.93		2
			M.VNPTVFFDITADDEPLGR.V	2005.98	0.91		2
			R.IIPGFMCQGGDFTR.H	1597.74	0.88		2
			R.SIYGEKFEDENFILK.H	1831.91	0.87		2
			R.VSFELFADK.V	1054.53	0.88		2
			R.VSFELFADKVPK.T	1378.75	0.88		2
			-.MVNPTVFFDITADDEPLGR.V	2137.02	0		2
			K.EGM(15.995)NIVEAMER.F	335.115	0		2
			K.EGMNIVEAM(15.995)ER.F	992.431	0		2
			K.HTGPGILSM(15.995)ANAGPNTNGSQFF.I	911.453	0		2
			K.HTGPGILSM(15.995)ANAGPNTNGSQFFICTAK.T	911.453	0		2
			K.VKEGM(15.995)NIVEAMER.F	562.279	0		2
			K.VKEGMNIVEAM(15.995)ER.F	1219.59	0		2
			R.IIPGFM(15.995)CQGGDFTR.H	676.362	0		2
P34022	Ranbp1 Ran-specific GTPase-activating protein	Ranbp1			0.88	0.03	2
			K.TLEEDEEELFK.M	1380.63	0.88		2
			R.FASENDLPEWK.E	1334.61	0.83		2
			R.FLNAENAQK.F	1033.52	0.89		2
P54822	Adsl Adenylosuccinate lyase	Adsl			0.88	0	2
			R.VLSQQAAAVVK.Q	1112.66	0.88		2
			K.SNLNNIDFQMAAEEEKR.L	2008.94	0		2
			R.AFIITGQTYTR.K	1269.67	0		2
			R.NAFDLLLPK.L	1029.59	0		2
P62631	Eef1a2 Elongation factor 1-alpha 2	Eef1a2			0.88	0.12	2
			K.IGGIGTVPVGR.V	1024.6	0.88		2
			K.NMITGTSQADCAVLIVAAGVGEFEAGISK.N	2909.43	0.91		2
			K.STTTGHLIYK.C	1119.59	0.88		2
			K.THINIVVIGHVDSGK.S	1587.87	0.9		2
			K.YYITIIDAPGHR.D	1417.74	1.22		2
			R.EHALLAYTLGVK.Q	1313.73	0.88		2
			R.LPLQDVYK.I	974.544	0.86		2
			R.QTVAVGVIK.N	913.56	0.89		2
			K.MDSTEPAYSEK.R	1256.52	0		2
			K.NM(15.995)ITGTSQADCAVLIVAAGVGEFEAGISK.N	263.094	0		2
P62827	Ran GTP-binding nuclear protein Ran	Ran			0.88	0.06	2
			K.FNVWDTAGQEK.F	1293.6	0.91		2
			K.LVLVGDGGTGK.T	1014.57	0.87		2
			K.NLQYYDISAK.S	1213.6	0.89		2
			K.RHLTGEFEK.K	1115.57	0.8		2
			R.HLTGEFEK.K	959.471	0.88		2
			R.VCENIPIVLCGNK.V	1514.76	0.99		2
			K.SNYNFEKPFLWLAR.K	1784.91	0		2
			K.YVATLGVEVHPLVFHTNR.G	2052.1	0		2
P70195	Psmb7 Proteasome subunit beta type-7	Psmb7			0.88	0	2
			K.GTTAVLTEK.V	918.502	0.88		2
			K.DGIVLGADTR.A	1015.53	0		2
			K.FRPDMEEEEAK.K	1379.6	0		2
			K.VTPLEIEVLEETVQTMDTS.-	2134.04	0		2
			R.ATEGMVVADKNCSK.I	1508.7	0		2
Q02053	Uba1 Ubiquitin-like modifier-activating enzyme 1	Uba1			0.88	0.17	2
			K.DNPGVVTCLDEAR.H	1444.66	0.87		2
			K.LKSDTAAAAVR.Q	1101.61	0.91		2
			K.MLQTSSVLVSGLR.G	1389.77	1.05		2
			K.NGSEADIDESLYSR.Q	1554.68	0.75		2
			K.NIILGGVK.A	812.512	0.87		2
			K.QPAENVNQYLTDSK.F	1605.76	0.87		2
			K.SLPASLVEPDFVMTDFAK.Y	1966.98	0.88		2
			K.VVQGHQQLDSYK.N	1400.7	0.96		2
			K.YFLVGAGAIGCELLK.N	1609.85	1.12		2
			R.AAVASLLQSVQVPEFTPK.S	1885.04	0.91		2
			R.AENYDISPADR.H	1249.56	1.54		2
			R.DEFEGLFK.Q	983.46	0.88		2
			R.IYDDDFFQNLDGVANALDNIDAR.M	2614.2	0.92		2
			R.KPLLESGTLGTK.G	1242.72	0.91		2
			R.LAGTQPLEVLEAVQR.S	1622.9	0.93		2
			R.LDQPMTEIVSR.V	1287.65	0.86		2
			R.NEEDATELVGLAQAVNAR.S	1898.93	0.87		2
			R.QLYVLGHEAMK.M	1287.66	0.74		2
			R.YDGQVAVFGSDFQEK.L	1688.77	0.88		2
			K.GNVQVVIPFLTESYSSSQDPPEK.S	2521.24	0		2
			K.IHVSDQELQSANASVDDSR.L	2070.96	0		2
			K.QFLDYFK.T	959.475	0		2
			K.QNSLDEDLIR.K	1201.59	0		2
			K.VLGPYTFSICDTSNFSDYIR.G	2355.09	0		2
			R.FEVQGLQPNGEEMTLK.Q	1818.88	0		2
			R.HQYYNQEWTLWDR.F	1838.82	0		2
			R.QFLFRPWDVTK.L	1435.76	0		2
Q3U1J4	Ddb1 DNA damage-binding protein 1	Ddb1			0.88	0.3	2
			K.DLLFILTAK.Y	1032.62	1.31		2
			K.LLASINSTVR.L	1072.62	0.6		2
			K.LVFSNVNLK.E	1032.6	0.82		2
			K.YLAIAPPIIK.Q	1097.68	0.95		2
			K.DPNTYFIVGTAMVYPEEAEPK.Q	2371.11	0		2
			K.MQEVVANLQYDDGSGMK.R	1883.84	0		2
			K.QSGESIDIITR.A	1217.63	0		2
			K.YNACILEYK.Q	1172.55	0		2
			R.QGQGQLVTCSGAFK.E	1479.71	0		2
			R.SVLLLAYKPMEGNFEEIAR.D	2180.14	0		2
Q8K354	Cbr3 Carbonyl reductase [NADPH] 3	Cbr3			0.88	0.09	2
			K.GIGFAITR.D	833.476	0.95		2
			R.VVNISSLQGLK.A	1156.68	0.82		2
			R.AAVQQLQAEGLSPR.F	1466.78	0		2
			R.FHQLDIDDPQSIR.A	1582.77	0		2
Q93092	Taldo1 Transaldolase	Taldo1			0.88	0.09	2
			K.LSSTWEGIQAGK.E	1275.65	0.95		2
			K.SYEPQEDPGVK.S	1247.57	0.82		2
			K.LGGPQEEQIK.N	1097.57	0		2
Q9CWJ9	Atic Bifunctional purine biosynthesis protein PURH	Atic			0.88	0.08	2
			K.LSGVSVSSDAFFPFR.D	1614.8	0.91		2
			K.TGLVEFAR.S	891.481	0.89		2
			K.TLHPAVHAGILAR.N	1354.78	0.91		2
			K.YTQSNSVCYAK.D	1319.58	0.78		2
			R.DVSELTGFPEMLGGR.V	1606.77	0.84		2
			R.EVSDGIVAPGYEEEALK.I	1804.87	1.01		2
			R.GAVDIPAAASFK.H	1145.61	0.94		2
			R.LDFNLVR.V	875.486	0.88		2
			R.MSSFGDFVALSDICDVPTAK.I	2159.99	0.8		2
			R.NIPEDAADMAR.L	1201.54	0.77		2
			K.AFTHTAQYDEAISDYFR.K	2034.92	0		2
			K.DGQVIGIGAGQQSR.I	1384.71	0		2
			K.HVSPAGAAVGVPLSEDEAR.V	1860.93	0		2
			R.AEISNAIDQYVTGTIGEGEDLVK.W	2422.19	0		2
			R.M(15.995)SSFGDFVALSDICDVPTAK.I	149.051	0		2
			R.SGVAYIVAPSGSTADK.V	1521.77	0		2
			R.SLASLGLSLVASGGTAK.A	1530.86	0		2
			R.VCMVYDLYPTLTPLAVAYAR.A	2316.17	0		2
			R.VTVVCEPEDYAGVAAEMHGSDSK.D	2451.08	0		2
			R.VVVCNLYPFVK.T	1336.72	0		2
Q9QXB9	Drg2 Developmentally-regulated GTP-binding protein 2	Drg2			0.88	0.14	2
			K.IFNAEVLFR.E	1107.61	0.92		2
			K.YALVWGTSTK.Y	1124.59	0.63		2
			R.EDCSPDDFIDVIVGNR.V	1849.82	0.84		2
			R.TADVVVMMLDATK.G	1392.7	0.93		2
			K.IDQISMEEVDR.L	1333.62	0		2
			R.VALIGFPSVGK.S	1086.64	0		2
Q9Z1Z2	Strap Serine-threonine kinase receptor-associated protei	Strap			0.88	0.07	2
			K.EFLVAGGEDFK.L	1210.59	0.88		2
			K.TVDFTQDSNYLLTGGQDK.L	2001.94	0.84		2
			K.YDYNSGEELESYK.G	1595.66	0.98		2
			K.AATAAADFTAK.V	1036.52	0		2
			K.SFEAPATINSASLHPEK.E	1797.89	0		2
			K.VWDAVSGDELMTLAHK.H	1770.86	0		2
			R.FSPDGELYASGSEDGTLR.L	1899.85	0		2
			R.IYDLNKPEAEPK.E	1415.73	0		2
			R.LWQTVVGK.T	929.534	0		2
			R.SIAFHSAVSLEPIK.S	1497.82	0		2
Q9Z2W0	Dnpep Aspartyl aminopeptidase	Dnpep			0.88	0.07	2
			R.ETACTTGVLQTLTLFK.G	1781.92	0.93		2
			R.EVAGQVGVPLQDLMVR.N	1709.91	0.83		2
			K.GFFELFPSVSR.N	1284.65	0		2
			K.GTPEPGPLGATDER.H	1395.66	0		2
			R.YASNAVSESMIR.E	1326.62	0		2
O70435	Psma3 Proteasome subunit alpha type-3	Psma3			0.89	0.06	2
			K.AVENSSTAIGIR.C	1216.64	0.85		2
			R.SNFGYNIPLK.H	1151.6	0.93		2
			R.HVGMAVAGLLADAR.S	1379.73	0		2
			R.VFQVEYAMK.A	1113.55	0		2
P32921	Wars Tryptophan--tRNA ligase, cytoplasmic	Wars			0.89	0.05	2
			K.ASEDFVDPWTVR.T	1420.66	0.94		2
			K.HVTFNQVK.G	971.519	0.89		2
			K.MSASDPNSSIFLTDTAK.Q	1783.83	0.85		2
			K.AGCPPGNPTAGR.N	1153.53	0		2
			K.AGNAPKDEIDSAVK.M	1413.71	0		2
			K.DLTLEQAYSYTVENAK.D	1843.88	0		2
			K.GIFGFTDSDCIGK.I	1415.64	0		2
			K.ISFPAVQAAPSFSNSFPK.I	1894.97	0		2
			K.TFIFSDLEYMGQSPGFYR.N	2157.99	0		2
			K.TLIDVLQPLIAEHQAR.R	1817.02	0		2
			R.DMNQILDAYENK.K	1452.66	0		2
			R.TDIQCLIPCAIDQDPYFR.M	2225.03	0		2
P52912	Tia1 Nucleolysin TIA-1	Tia1			0.89	0	2
			R.QTFSPFGQIMEIR.V	1552.77	0.89		2
			K.DTSSSTVVSTQR.S	1266.61	0		2
P61205	Arf3 ADP-ribosylation factor 3	Arf3			0.89	0.05	2
			K.LGEIVTTIPTIGFNVETVEYK.N	2323.24	0.91		2
			K.NISFTVWDVGGQDK.I	1564.75	0.89		2
			K.QDLPNAMNAAEITDK.L	1629.77	0.85		2
			R.DAVLLVFANK.Q	1088.62	0.92		2
			R.ILMVGLDAAGK.T	1086.61	0.8		2
			R.HYFQNTQGLIFVVDSNDR.E	2153.04	0		2
			R.MLAEDELR.D	975.47	0		2
P62751	Rpl23a 60S ribosomal protein L23a	Rpl23a			0.89	0	2
			R.LAPDYDALDVANK.I	1403.69	0.89		2
			K.VNTLIRPDGEKK.A	1368.77	0		2
P63005	Pafah1b1 Platelet-activating factor acetylhydrolase IB subu	Pafah1b1			0.89	0.08	2
			K.TAPYVVTGSVDQTVK.V	1563.81	0.91		2
			K.VWDYETGDFER.T	1415.6	0.89		2
			R.SNGYEEAYSVFK.K	1392.62	0.76		2
			K.EAELDMNEELDKK.Y	1562.71	0		2
			K.FILSCADDK.T	1067.5	0		2
			K.LNEAKEEFTSGGPLGQK.R	1803.9	0		2
P68254	Ywhaq 14-3-3 protein theta	Ywhaq			0.89	0.09	2
			K.AVTEQGAELSNEER.N	1531.71	0.89		2
			K.DSTLIMQLLR.D	1188.65	0.91		2
			K.EMQPTHPIR.L	1107.55	0.89		2
			K.KEMQPTHPIR.L	1235.64	0.8		2
			K.MKGDYFR.Y	915.427	0.92		2
			K.QTIENSQGAYQEAFDISK.K	2028.95	0.83		2
			K.TAFDEAIAELDTLNEDSYK.D	2144.98	1.12		2
			R.NLLSVAYK.N	906.518	0.82		2
			R.SICTTVLELLDK.Y	1390.74	0.91		2
			R.YDDMATCMK.A	1133.42	0.94		2
			R.YLAEVACGDDR.K	1267.55	0.89		2
			R.YLAEVACGDDRK.Q	1395.65	0.79		2
			K.QTIENSQGAYQEAFDISKK.E	2157.04	0		2
			K.YLIANATNPESK.V	1319.67	0		2
			R.KQTIENSQGAYQEAFDISK.K	2157.04	0		2
P70318	Tial1 Nucleolysin TIAR	Tial1			0.89	0	2
			R.QTFSPFGQIMEIR.V	1552.77	0.89		2
			R.FEDVVNQSSPK.N	1248.6	0		2
P84078	Arf1 ADP-ribosylation factor 1	Arf1			0.89	0.05	2
			K.LGEIVTTIPTIGFNVETVEYK.N	2323.24	0.91		2
			K.NISFTVWDVGGQDK.I	1564.75	0.89		2
			K.QDLPNAMNAAEITDK.L	1629.77	0.85		2
			R.DAVLLVFANK.Q	1088.62	0.92		2
			R.ILMVGLDAAGK.T	1086.61	0.8		2
			R.HYFQNTQGLIFVVDSNDR.E	2153.04	0		2
			R.MLAEDELR.D	975.47	0		2
P97427	Crmp1 Dihydropyrimidinase-related protein 1	Crmp1			0.89	0.3	2
			H.RIVAPPGGR.S	921.551	0.82		2
			K.DLYQMSDSQLYEAFTFLK.G	2199.03	1.54		2
			K.MDENQFVAVTSTNAAK.I	1724.8	0.94		2
			K.SAADIIALAR.K	999.571	0.89		2
			R.GMYDGPVYEVPATPK.H	1622.77	0.85		2
			K.DNFTLIPEGVNGIEER.M	1801.88	0		2
			K.M(15.995)DENQFVAVTSTNAAK.I	149.051	0		2
			K.QIGENLIVPGGVK.T	1322.76	0		2
			K.STVEYNIFEGMECHGSPLVVISQGK.I	2781.32	0		2
			R.IAVGSDADVVIWDPDK.M	1698.85	0		2
			R.NLHQSNFSLSGAQIDDNNPR.R	2227.04	0		2
P97855	G3bp1 Ras GTPase-activating protein-binding protein 1	G3bp1			0.89	0.71	2
			K.DFFQNFGNVVELR.I	1583.77	1.39		2
			K.FYVHNDIFR.Y	1209.59	0.39		2
			K.LPNFGFVVFDDSEPVQK.V	1937.96	0		2
			R.FMQTFVLAPEGSVANK.F	1737.88	0		2
Q61171	Prdx2 Peroxiredoxin-2	Prdx2			0.89	0.09	2
			K.EGGLGPLNIPLLADVTK.S	1705.96	0.9		2
			K.NDEGIAYR.G	936.43	0.88		2
			K.SAPDFTATAVVDGAFK.E	1595.78	1.03		2
			K.SLSQNYGVLK.N	1107.59	0.94		2
			R.KEGGLGPLNIPLLADVTK.S	1835.06	0.84		2
			R.QITVNDLPVGR.S	1210.67	0.75		2
Q61598	Gdi2 Rab GDP dissociation inhibitor beta	Gdi2			0.89	0.04	2
			K.DLGTDSQIFISR.A	1350.68	0.89		2
			K.EIRPALELLEPIEQK.F	1777	0.89		2
			K.FLMANGQLVK.M	1119.61	0.89		2
			K.FVSISDLFVPK.D	1250.69	0.87		2
			K.LPGQPPASMGR.G	1109.57	0.93		2
			K.MLLFTEVTR.Y	1108.6	0.88		2
			K.NTNDANSCQIIIPQNQVNR.K	2199.05	0.82		2
			K.SPYLYPLYGLGELPQGFAR.L	2141.1	0.86		2
			K.VPSTEAEALASSLMGLFEK.R	1980	0.81		2
			K.YIAIVSTTVETK.E	1323.73	0.84		2
			R.FKLPGQPPASMGR.G	1384.73	0.94		2
			R.MTGSEFDFEEMKR.K	1605.68	0.93		2
			R.TDDYLDQPCCETINR.I	1898.78	0.89		2
			K.FDLGQDVIDFTGHSLALYR.T	2167.08	0		2
			K.FLVYVANFDEK.D	1343.68	0		2
			K.FLVYVANFDEKDPR.T	1711.86	0		2
			K.QLICDPSYVK.D	1221.61	0		2
			K.VLHMDQNPYYGGESASITPLEDLYK.R	2840.34	0		2
			K.VPSTEAEALASSLM(15.995)GLFEK.R	1404.68	0		2
			R.LSAIYGGTYMLNKPIEEIIVQNGK.V	2651.41	0		2
			R.PALELLEPIEQK.F	1378.77	0		2
			R.TFEGVDPK.K	891.434	0		2
Q61655	Ddx19a ATP-dependent RNA helicase DDX19A	Ddx19a			0.89	0	2
			R.DPSSPLYSVK.S	1091.55	0.89		2
			K.TAAFVLAMLSR.V	1178.65	0		2
			K.TSTTAEKTEEEEKEDR.A	1881.84	0		2
			K.VLVTTNVCAR.G	1131.61	0		2
			R.SNLVDNTNQVEVLQR.D	1727.88	0		2
Q8BP47	Nars Asparagine--tRNA ligase, cytoplasmic	Nars			0.89	0.19	2
			K.EDGTFYEFGDDIPEAPER.L	2086.88	0.84		2
			K.EPFPTIYVDSQK.E	1422.7	0.83		2
			K.NDPSLPEPACVK.I	1325.63	1.37		2
			K.NLMFLVLR.D	1004.58	0.93		2
			R.EGIDPAPYYWYTDQR.K	1873.84	0.89		2
			R.LMTDTINEPILLCR.F	1687.86	0.87		2
			R.SWDSEEILEGYK.R	1454.66	1		2
			K.EPFPTIYVDSQKENER.W	1951.94	0		2
			K.ISALEGYR.G	907.476	0		2
			K.YGTCPHGGYGLGLER.F	1635.75	0		2
			R.GYCEVTTPTLVQTQVEGGATLFK.L	2499.24	0		2
			R.MNYSDAIEWLK.E	1368.64	0		2
			R.SWDSEEILEGYKR.E	1610.76	0		2
Q8R1B4	Eif3c Eukaryotic translation initiation factor 3 subunit	Eif3c			0.89	0.2	2
			K.ELLGQGLLLR.S	1110.68	1.03		2
			K.LGSLVENNER.V	1129.57	0.75		2
			K.DAHNALLDIQSSGR.A	1495.74	0		2
			K.GTEITHAVVIK.K	1166.67	0		2
			K.GTTEEICQIYLR.R	1481.72	0		2
			K.SEQDQAENEGEDSAVLMER.L	2136.89	0		2
			R.DFESHITNYK.Q	1252.57	0		2
			R.FEELTNLIR.T	1133.61	0		2
			R.TEPTAQQNLALQLAEK.L	1753.92	0		2
Q9D0R2	Tars Threonine--tRNA ligase, cytoplasmic	Tars			0.89	0.05	2
			K.ADMETLQR.I	962.449	0.81		2
			K.ETLLEMFK.Y	1009.52	0.84		2
			K.GAYIYNTLMEFIR.S	1589.79	0.96		2
			K.MDGEKPVDASEEK.R	1433.63	0.89		2
			K.WPFWLSPR.Q	1087.56	0.9		2
			R.AELNPWPEYINTR.L	1601.78	0.84		2
			R.NELSGALTGLTR.V	1230.66	0.93		2
			K.FLGDIEIWNQAEK.Q	1561.78	0		2
			K.FMADTDLDPGCTLNK.K	1696.74	0		2
			K.LKAEHDSILAEK.A	1352.73	0		2
			K.QLENSLNEFGEK.W	1406.67	0		2
			K.TTPYQIACGISQGLADNTVVAK.V	2307.16	0		2
			K.VNTPTTTVYR.C	1150.6	0		2
			K.VVWDLDRPLETDCTLELLK.F	2315.19	0		2
			K.WELNPGDGAFYGPK.I	1549.72	0		2
			R.QVMVVPVGPTCDEYAQK.V	1920.92	0		2
			R.TVYSVFGFSFK.L	1280.64	0		2
Q9D819	Ppa1 Inorganic pyrophosphatase	Ppa1			0.89	0.02	2
			K.NKDFAVDIIK.S	1161.64	0.88		2
			K.VLGILAMIDEGETDWK.V	1788.9	0.89		2
			R.AAPFTLEYR.V	1066.54	0.91		2
			K.AIVDALPPPCESACSLPTDVDK.W	2355.12	0		2
			K.GISCMNTTVSESPFK.C	1656.75	0		2
			K.GYIWNYGAIPQTWEDPGHSDK.H	2434.11	0		2
			K.VIAINVDDPDAANYKDISDVER.L	2432.19	0		2
			K.VLGILAM(15.995)IDEGETDWK.V	715.43	0		2
Q9DCL9	Paics Multifunctional protein ADE2	Paics			0.89	0.07	2
			K.EIVLADVIDNDSWR.L	1643.82	1.04		2
			K.EVTPEGLQMVK.K	1229.63	0.87		2
			K.EVYELLDTPGR.V	1290.65	0.89		2
			K.RNPGVQEGYK.F	1146.58	0.86		2
			K.TKEVYELLDTPGR.V	1519.79	0.93		2
			K.ACGNFGIPCELR.V	1392.63	0		2
			K.CGETAFIAPQCEMIPIEWVCR.R	2567.15	0		2
			K.DDANNDPQWSEEQLIAAK.F	2043.92	0		2
			K.ITSCIFQLLQEAGIK.T	1719.92	0		2
			K.NFEWVADR.V	1035.48	0		2
			R.VTSAHKGPDETLR.I	1409.73	0		2
			R.VVVLMGSTSDLGHCEK.I	1730.83	0		2
Q9JLV1	Bag3 BAG family molecular chaperone regulator 3	Bag3			0.89	0	2
			R.TEAAAATPQR.S	1014.51	0.89		2
			K.AAPSPAPAEPAAPK.S	1273.67	0		2
			K.ELLALDSVDPEGR.A	1412.71	0		2
			K.IDPQTGWPFFVDHNSR.T	1915.9	0		2
			K.KGPENKDPQTESQQLEAK.A	2027	0		2
			R.SQSPAASDCSSSSSSASLPSSGR.S	2199.94	0		2
Q9WU78	Pdcd6ip Programmed cell death 6-interacting protein	Pdcd6ip			0.89	0	2
			K.FYNELTEILVR.F	1395.74	0.89		2
			K.FIQQTYPSGGEEQAQYCR.A	2161.96	0		2
			K.NIQVSHQEFSK.M	1315.65	0		2
			R.LLDEEEATDNDLR.A	1531.7	0		2
P08030	Aprt Adenine phosphoribosyltransferase	Aprt			0.9	0.05	2
			K.IDYIAGLDSR.G	1121.57	0.9		2
			K.LPGPTVSASYSLEYGK.A	1667.84	0.9		2
			R.DISPLLKDPDSFR.A	1501.78	0.92		2
			R.GFLFGPSLAQELGVGCVLIR.K	2133.15	0.97		2
			R.SFPDFPIPGVLFR.D	1490.79	0.82		2
			R.LGPIPFFSLLQYD.-	1508.79	0		2
P62242	Rps8 40S ribosomal protein S8	Rps8			0.9	0.2	2
			K.ISSLLEEQFQQGK.L	1505.77	0.99		2
			K.LTPEEEEILNK.K	1313.67	0.9		2
			R.ADGYVLEGK.E	950.471	0.84		2
			R.IIDVVYNASNNELVR.T	1717.9	1.04		2
			R.KYELGRPAANTK.I	1346.73	0.52		2
			K.ELEFYLR.K	968.497	0		2
			R.LDVGNFSWGSECCTR.K	1786.74	0		2
			R.QWYESHYALPLGR.K	1618.79	0		2
P62264	Rps14 40S ribosomal protein S14	Rps14			0.9	0.1	2
			K.TPGPGAQSALR.A	1053.56	0.83		2
			R.IEDVTPIPSDSTR.R	1428.71	0.97		2
			R.DESSPYAAMLAAQDVAQR.C	1921.88	0		2
P62717	Rpl18a 60S ribosomal protein L18a	Rpl18a			0.9	0.07	2
			K.NFGIWLR.Y	904.492	0.85		2
			R.DLTTAGAVTQCYR.D	1454.68	0.95		2
P63101	Ywhaz 14-3-3 protein zeta/delta	Ywhaz			0.9	0.05	2
			K.DSTLIMQLLR.D	1188.65	0.91		2
			K.EMQPTHPIR.L	1107.55	0.89		2
			K.FLIPNASQPESK.V	1329.69	0.88		2
			K.GIVDQSQQAYQEAFEISK.K	2040.98	0.96		2
			K.KEMQPTHPIR.L	1235.64	0.8		2
			K.SVTEQGAELSNEER.N	1547.71	0.91		2
			K.TAFDEAIAELDTLSEESYK.D	2131.99	0.82		2
			R.DICNDVLSLLEK.F	1417.71	0.92		2
			R.NLLSVAYK.N	906.518	0.82		2
			R.VVSSIEQK.T	888.492	0.89		2
			R.YDDMAACMK.S	1103.41	0.9		2
			R.YLAEVAAGDDKK.G	1278.65	0.9		2
			K.KGIVDQSQQAYQEAFEISK.K	2169.08	0		2
			R.DNLTLWTSDTQGDEAEAGEGGEN.-	2408.99	0		2
			R.YDDMAACM(15.995)K.S	975.314	0		2
P63242	Eif5a Eukaryotic translation initiation factor 5A-1	Eif5a			0.9	0.08	2
			K.IVEMSTSK.T	893.453	0.75		2
			K.KYEDICPSTHNMDVPNIK.R	2161	0.94		2
			K.VHLVGIDIFTGK.K	1297.74	0.9		2
			K.YDCGEEILITVLSAMTEEAAVAIK.A	2626.3	0.87		2
			K.YEDICPSTHNMDVPNIK.R	2032.91	0.93		2
			R.EDLRLPEGDLGK.E	1340.69	0		2
			R.NDFQLIGIQDGYLSLLQDSGEVR.E	2580.29	0		2
P68510	Ywhah 14-3-3 protein eta	Ywhah			0.9	0.03	2
			K.AVTELNEPLSNEDR.N	1585.76	0.9		2
			K.DSTLIMQLLR.D	1188.65	0.91		2
			K.EHMQPTHPIR.L	1244.61	0.88		2
			R.NLLSVAYK.N	906.518	0.82		2
			R.YLAEVASGEK.K	1065.53	0.9		2
			R.YLAEVASGEKK.N	1193.63	0.89		2
			K.ELETVCNDVLALLDK.F	1730.88	0		2
			K.KNSVVEASEAAYK.E	1394.7	0		2
			K.NSVVEASEAAYK.E	1266.61	0		2
			K.QAFDDAIAELDTLNEDSYK.D	2157.98	0		2
P84084	Arf5 ADP-ribosylation factor 5	Arf5			0.9	0.06	2
			K.LGEIVTTIPTIGFNVETVEYK.N	2323.24	0.91		2
			K.QDMPNAMPVSELTDK.L	1674.76	0.9		2
			R.DAVLLVFANK.Q	1088.62	0.92		2
			R.ILMVGLDAAGK.T	1086.61	0.8		2
			R.HYFQNTQGLIFVVDSNDR.E	2153.04	0		2
P99026	Psmb4 Proteasome subunit beta type-4	Psmb4			0.9	0.04	2
			K.QPVLSQTEAR.E	1127.59	0.88		2
			R.TQNPMVTGTSVLGVK.F	1530.81	0.93		2
			K.FDGGVVIAADMLGSYGSLAR.F	1998.99	0		2
			R.VNDSTMLGASGDYADFQYLK.Q	2194.99	0		2
Q61035	Hars Histidine--tRNA ligase, cytoplasmic	Hars			0.9	0.01	2
			K.ASAEQIEEEVTK.L	1332.64	0.91		2
			R.IFSIVEQR.L	990.55	0.9		2
Q61074	Ppm1g Protein phosphatase 1G	Ppm1g			0.9	0.07	2
			R.LPLPYGFSAMQGWR.V	1621.81	0.95		2
			R.NTVELQAESGKR.K	1330.68	0.85		2
			K.ALQDAFLAIDAK.L	1274.69	0		2
			K.SGIGTGDEPGPQGLNGEAGPEDPSR.E	2394.08	0		2
			R.ETPSQENGPTAK.G	1257.58	0		2
Q62188	Dpysl3 Dihydropyrimidinase-related protein 3	Dpysl3			0.9	0.12	2
			K.DNFTAIPEGTNGVEER.M	1747.8	0.9		2
			K.GMTTVDDFFQGTK.A	1445.65	0.9		2
			K.IMLEDGNLHVTQGAGR.F	1709.85	0.91		2
			K.MDENQFVAVTSTNAAK.I	1724.8	0.94		2
			K.QEVQSLSK.E	917.482	1.07		2
			K.QIGDNLIVPGGVK.T	1308.74	0.89		2
			K.RIVAPPGGR.S	921.551	0.82		2
			K.SAADLISQAR.K	1030.54	0.95		2
			R.AITVASQTNCPLYVTK.V	1764.91	0.62		2
			R.GAPLVVICQGK.I	1140.63	0.9		2
			R.GMYDGPVFDLTTTPK.G	1640.78	0.87		2
			R.IAVGSDSDLVIWDPDALK.I	1913.98	0.68		2
			R.MSVIWDK.A	877.437	0.89		2
			R.NLHQSGFSLSGTQVDEGVR.S	2030.99	1.04		2
			K.M(15.995)DENQFVAVTSTNAAK.I	149.051	0		2
			K.MADLHAVPR.G	1008.52	0		2
			K.NHQSVAEYNIFEGMELR.G	2036.95	0		2
			R.FIPCSPFSDYVYK.R	1621.75	0		2
			R.GM(15.995)YDGPVFDLTTTPK.G	206.072	0		2
			R.IVNDDQSFYADIYMEDGLIK.Q	2349.09	0		2
Q8BP67	Rpl24 60S ribosomal protein L24	Rpl24			0.9	0.13	2
			K.VFQFLNAK.C	965.534	1.06		2
			R.AITGASLADIMAK.R	1260.67	0.9		2
			R.QINWTVLYR.R	1191.64	0.81		2
Q8CDN6	Txnl1 Thioredoxin-like protein 1	Txnl1			0.9	0.16	2
			K.GYMDLMPFINK.A	1327.63	1.02		2
			R.IDQYQGADAVGLEEK.I	1634.78	0.79		2
			K.QHLENDPGSNEDADIPK.G	1877.84	0		2
			R.ISYFTFIGTPVQATNMNDFK.R	2294.11	0		2
			R.SMDFEEAER.S	1112.44	0		2
Q91WK2	Eif3h Eukaryotic translation initiation factor 3 subunit	Eif3h			0.9	0.11	2
			K.EGTGSTATSSGSAGGAVGK.G	1580.73	0.98		2
			R.KEGTGSTATSSGSAGGAVGK.G	1708.82	0.82		2
			K.LFMAQALQEYNN.-	1440.67	0		2
			K.SLQLLMDR.V	974.522	0		2
			R.VDEMSQDIIK.Y	1176.57	0		2
Q91WQ3	Yars Tyrosine--tRNA ligase, cytoplasmic	Yars			0.9	0.11	2
			K.APWELLELR.T	1125.62	0.9		2
			K.EYTLDVYR.L	1057.51	0.93		2
			K.HPDADSLYVEK.I	1272.6	0.8		2
			K.ISEECIAQWK.Q	1262.6	0.63		2
			K.NSEPEEVIPSR.L	1255.6	0.85		2
			K.SEFVILR.D	862.491	0.98		2
			K.VDAQFGGVDQR.K	1190.57	0.97		2
			R.LSSVVTQHDAK.K	1183.62	0.91		2
			R.TSYYENVIK.A	1115.55	0.81		2
			K.DFAAEVVHPGDLK.N	1396.7	0		2
			K.GQPDEELKPK.K	1139.58	0		2
			K.MSSSEEESKIDLLDR.K	1737.81	0		2
			K.NSVEVALNK.L	972.524	0		2
			R.QVEPLDPPAGSAPGER.V	1618.8	0		2
			R.TVVSGLVQFVPK.E	1272.74	0		2
			R.VFVQGYEK.G	968.497	0		2
Q99KQ4	Nampt Nicotinamide phosphoribosyltransferase	Nampt			0.9	0	2
			R.VIQGDGVDINTLQEIVEGMK.Q	2158.1	0.9		2
			K.NAQLNIEQDVAPH.-	1447.71	0		2
			R.EHFQDDVFNER.G	1434.62	0		2
Q9D1H7	Get4 Golgi to ER traffic protein 4 homolog	Get4			0.9	0	2
			K.AEVDVADELLENLAK.V	1627.83	0.9		2
			K.VFSLMDPNSPER.V	1390.66	0		2
Q9D1M0	Sec13 Protein SEC13 homolog	Sec13			0.9	0.01	2
			K.ESVDGQWVCISDVNK.G	1734.79	0.89		2
			R.NGGQILIADLR.G	1168.66	0.9		2
			K.LEAHSDWVR.D	1111.54	0		2
			R.DVAWAPSIGLPTSTIASCSQDGR.V	2389.14	0		2
Q9D662	Sec23b Protein transport protein Sec23B	Sec23b			0.9	0	2
			K.IDMNLTDLLGELQR.D	1629.84	0.9		2
			K.HLLQAPLDDAQEILQAR.F	1931.03	0		2
			R.PAQPQEQPFVSSR.F	1469.73	0		2
			R.SPFLQVFNNSPDESSYYR.H	2149.98	0		2
Q9QUM9	Psma6 Proteasome subunit alpha type-6	Psma6			0.9	0.15	2
			K.AINQGGLTSVAVR.G	1284.71	0.93		2
			R.GKDCAVIVTQK.K	1217.64	1.16		2
			R.HITIFSPEGR.L	1155.6	0.81		2
			R.LYQVEYAFK.A	1159.59	0.87		2
			K.QTESTSFLEK.K	1168.56	0		2
Q9QZE5	Copg1 Coatomer subunit gamma-1	Copg1			0.9	0.08	2
			K.FGAQNEEMLPSILVLLK.R	1902.04	0.84		2
			R.SIATLAITTLLK.T	1243.78	0.95		2
			K.ALNAGYILNGLTVSIPGLEK.A	2043.14	0		2
			K.SSPEPVALTESETEYVIR.C	2006.99	0		2
			K.TLEEAVGNIVK.F	1171.64	0		2
			R.SSEELPVDIILASVG.-	1527.8	0		2
Q9R1P0	Psma4 Proteasome subunit alpha type-4	Psma4			0.9	0.33	2
			K.ATCIGNNSAAAVSMLK.Q	1606.78	0.89		2
			K.LLDEVFFSEK.I	1225.62	0.82		2
			K.LNEDMACSVAGITSDANVLTNELR.L	2593.22	0.9		2
			K.VEIATLTR.E	901.523	0.93		2
			R.TTIFSPEGR.L	1006.51	0.11		2
			R.YLLQYQEPIPCEQLVTALCDIK.Q	2694.35	1		2
			K.HYGFQLYQSDPSGNYGGWK.A	2203.98	0		2
O55029	Copb2 Coatomer subunit beta	Copb2			0.91	0	2
			K.HSEVQQANLK.A	1152.59	0.91		2
			K.AAESLADPTEYENLFPGLK.E	2065.01	0		2
			K.AMGDTEIKDGER.L	1320.6	0		2
			K.DNNQFASASLDR.T	1336.6	0		2
			K.EAFVVEEWVK.E	1234.62	0		2
			K.GVNCIDYYSGGDKPYLISGADDR.L	2535.14	0		2
			R.GSNNVALGYDEGSIIVK.L	1734.88	0		2
			R.LPEAAFLAR.T	986.555	0		2
O55234	Psmb5 Proteasome subunit beta type-5	Psmb5			0.91	0.86	2
			K.LLANMVYQYK.G	1241.65	0.91		2
			R.DAYSGGAVNLYHVR.E	1520.74	0.17		2
			R.VSSDNVADLHDK.Y	1298.61	1.88		2
			K.FLHGVIVAADSR.A	1283.7	0		2
			K.VEEAYDLAR.R	1064.51	0		2
			R.ATAGAYIASQTVK.K	1279.68	0		2
P17751	Tpi1 Triosephosphate isomerase	Tpi1			0.91	0.02	2
			K.DLGATWVVLGHSER.R	1538.78	0.89		2
			K.FFVGGNWK.M	953.476	0.9		2
			K.IAVAAQNCYK.V	1136.56	0.95		2
			K.SNVNDGVAQSTR.I	1246.59	0.93		2
			K.TATPQQAQEVHEK.L	1465.72	0.91		2
			K.VVLAYEPVWAIGTGK.T	1601.88	0.95		2
			R.HVFGESDELIGQK.V	1457.72	0.9		2
			K.ELASQPDVDGFLVGGASLKPEFVDIINAK.Q	3029.58	0		2
			K.VSHALAEGLGVIACIGEK.L	1822.96	0		2
			K.VTNGAFTGEISPGM(15.995)IK.D	1379.64	0		2
			K.VTNGAFTGEISPGMIK.D	1620.82	0		2
			N.AANVPAGTEVVCAPPTAYIDFAR.Q	2390.18	0		2
			R.IIYGGSVTGATCK.E	1325.66	0		2
			R.RHVFGESDELIGQK.V	1613.82	0		2
P27659	Rpl3 60S ribosomal protein L3	Rpl3			0.91	0	2
			R.LEQQVPVNQVFGQDEMIDVIGVTK.G	2686.37	0.91		2
			K.NNASTDYDLSDK.S	1341.57	0		2
			K.TVFAEHISDECK.R	1434.64	0		2
			R.HGSLGFLPR.K	982.535	0		2
P62192	Psmc1 26S proteasome regulatory subunit 4	Psmc1			0.91	0	2
			K.AVANQTSATFLR.V	1277.67	0.91		2
			K.AICTEAGLMALR.E	1304.66	0		2
			K.APQETYADIGGLDNQIQEIK.E	2203.08	0		2
			K.SKENVLYK.K	979.534	0		2
			R.IKDYLLMEEEFIR.N	1697.87	0		2
			R.TMLELLNQLDGFDSR.G	1750.86	0		2
			R.VAEEHAPSIVFIDEIDAIGTK.R	2254.16	0		2
P80318	Cct3 T-complex protein 1 subunit gamma	Cct3			0.91	0.07	2
			K.AMTGVEQWPYR.A	1336.62	0.96		2
			K.EILSEVER.N	973.508	0.9		2
			K.ELGIWEPLAVK.L	1253.7	0.8		2
			K.GISDLAQHYLMR.A	1402.7	0.88		2
			K.IPGGIIEDSCVLR.G	1427.74	0.86		2
			K.ISTPVDVNNR.E	1113.58	0.92		2
			K.KGESQTDIEITR.E	1375.69	0.87		2
			K.KISTPVDVNNR.E	1241.67	0.81		2
			K.MLLDPMGGIVMTNDGNAILR.E	2131.07	0.91		2
			K.TAVETAVLLLR.I	1184.71	0.92		2
			R.AVAQALEVIPR.T	1165.68	0.94		2
			R.EIQVQHPAAK.S	1119.6	0.9		2
			R.EMMLSIINSSITTK.V	1566.8	0.93		2
			R.IDDIVSGHK.K	982.508	0.99		2
			R.IDDIVSGHKK.K	1110.6	0.85		2
			R.IVLLDSSLEYK.K	1278.71	0.91		2
			R.MALDDMISTLK.K	1236.61	0.82		2
			R.NLQDAMQVCR.N	1233.56	0.91		2
			R.WSSLACNIALDAVK.T	1546.78	1.13		2
			K.HTQESCETWGVNGETGTLVDMK.E	2479.08	0		2
			K.IGDEYFTFITDCKDPK.A	1948.9	0		2
			K.M(15.995)LLDPMGGIVMTNDGNAILR.E	149.051	0		2
			K.TVQFEENGR.K	1078.5	0		2
			R.NVLLDPQLVPGGGASEMAVAHALTEK.S	2617.36	0		2
Q61081	Cdc37 Hsp90 co-chaperone Cdc37	Cdc37			0.91	0.12	2
			K.ELEVAESDGQVELER.L	1701.81	0.88		2
			K.TADHQYMEGFK.Y	1325.57	1.1		2
			R.LGPGGLDPVEVYESLPEELQK.C	2269.16	0.91		2
			K.DVQMLQDAISK.M	1246.62	0		2
			K.EGEEAGPGDPLLEAVPK.A	1706.84	0		2
			R.CIDSGLWVPNSK.S	1374.66	0		2
Q8R001	Mapre2 Microtubule-associated protein RP/EB family member	Mapre2			0.91	0	2
			R.FQDNLDFIQWFK.K	1599.77	0.91		2
Q91V12	Acot7 Cytosolic acyl coenzyme A thioester hydrolase	Acot7			0.91	0.13	2
			K.ATLWYVPLSLK.N	1289.74	0.91		2
			K.MIEEAGAIISTR.H	1289.66	0.91		2
			K.TNIVTASVDAINFHDK.I	1743.88	0.67		2
			K.VLEVPPIVYLR.Q	1296.78	0.94		2
			K.LMDEVAGIVAAR.H	1243.66	0		2
			R.KGCVITISGR.M	1089.6	0		2
Q9JMA1	Usp14 Ubiquitin carboxyl-terminal hydrolase 14	Usp14			0.91	0	2
			K.CTESEEEEVTK.G	1339.54	0.91		2
			K.AQLFALTGVQPAR.Q	1370.77	0		2
			K.FEGVELNTDEPPMVFK.A	1851.88	0		2
			K.GEQGQYLQQDANECWIQMMR.V	2485.07	0		2
			K.VNQQPNANDKNSPPK.E	1649.81	0		2
			R.ETDSSSAPAVTPSK.K	1375.65	0		2
P10639	Txn Thioredoxin	Txn			0.92	0.02	2
			K.EAFQEALAAAGDK.L	1319.64	0.93		2
			K.VGEFSGANK.E	907.44	0.9		2
P19096	Fasn Fatty acid synthase	Fasn			0.92	0.11	2
			K.AGLYGLPK.R	817.47	0.95		2
			K.AQVEDAFR.Y	934.451	0.97		2
			K.LDPGSPELQQVLK.H	1422.77	0.92		2
			K.LGPVGGVFNLAMVLR.D	1541.88	0.78		2
			K.MTPGCEAEAEAEALCFFIK.Q	2173.96	0.83		2
			K.QAHTMDPQLR.L	1195.58	0.96		2
			K.QVQPEGPYR.I	1072.53	0.86		2
			R.FPQLDDTSFANSR.D	1496.69	1.01		2
			R.LLLPEDPLISGLLNSQALK.A	2034.18	0.74		2
			R.LTQGEVYK.E	936.492	0.92		2
			R.SDEAVKPLGVK.V	1141.63	0.82		2
			R.VQEVQQVSTNK.R	1258.65	0.95		2
			R.WLSTSIPEAQWQSSLAR.T	1959.99	1.17		2
			K.EQTAHAFVNVLTR.G	1484.77	0		2
			K.FDASFFGVHPK.Q	1250.61	0		2
			K.HDLVMNVYR.D	1145.57	0		2
			K.SNMGHPEPASGLAALTK.V	1679.83	0		2
			K.TGGTYGEDLGADYNLSQVCDGK.V	2320	0		2
			K.TGTVALEVR.L	944.529	0		2
			K.VAEVLAGEGHLYSR.I	1499.77	0		2
			K.VLEALLPLK.S	994.643	0		2
			K.VSVHIIEGDHR.T	1260.66	0		2
			K.YNGTLNLDR.A	1064.53	0		2
			R.CILLSNLSNTSHAPK.L	1653.85	0		2
			R.DAMLENQTPELFQDVNKPK.Y	2217.08	0		2
			R.EACPELDYFVAFSSVSCGR.G	2193.95	0		2
			R.EEEPEAVLPGAQPTLISAISK.T	2179.15	0		2
			R.GNAGQTNYGFANSTMER.I	1816.78	0		2
			R.GYDYGPQFQGICEATLEGEQGK.L	2447.08	0		2
			R.HFQLEQDKPK.E	1268.65	0		2
			R.QGIQVLVSTSNVSSLEGAR.A	1945.03	0		2
			R.RVYATILNAGTNTDGSK.E	1779.91	0		2
P51150	Rab7a Ras-related protein Rab-7a	Rab7a			0.92	0	2
			R.DPENFPFVVLGNK.I	1474.75	0.92		2
			K.EAINVEQAFQTIAR.N	1588.82	0		2
P80317	Cct6a T-complex protein 1 subunit zeta	Cct6a			0.92	0.07	2
			K.ALQFLEQVK.V	1074.61	0.86		2
			K.GIDPFSLDALAK.E	1245.66	0.89		2
			K.HKSETDTSLIR.G	1285.66	0.93		2
			K.HTLTQIK.D	839.486	0.86		2
			K.NAIDDGCVVPGAGAVEVALAEALIK.Y	2452.27	0.81		2
			K.TEVNSGFFYK.S	1190.56	0.92		2
			K.VATAQDDITGDGTTSNVLIIGELLK.Q	2544.34	0.88		2
			K.VLAQNSGFDLQETLVK.V	1760.93	0.92		2
			R.AQLGVQAFADALLIIPK.V	1768.03	0.99		2
			R.GLVLDHGAR.H	936.514	1.06		2
			R.IITEGFEAAK.E	1077.57	1.01		2
			K.MLVSGAGDIK.L	989.522	0		2
			K.QADLYISEGLHPR.I	1497.76	0		2
			K.VHAELADVLTEAVVDSILAIR.K	2234.24	0		2
P97823	Lypla1 Acyl-protein thioesterase 1	Lypla1			0.92	0.01	2
			K.LAGVTALSCWLPLR.A	1555.85	0.93		2
			R.ASFSQGPINSANR.D	1347.65	0.91		2
Q8BGQ7	Aars Alanine--tRNA ligase, cytoplasmic	Aars			0.92	0.08	2
			K.GAMSTQQIK.K	962.486	0.98		2
			K.GLEATDDSPK.Y	1031.48	0.91		2
			K.MALELLTQEFGIPVER.L	1845.97	0.82		2
			K.MSNYDTDLFMPYFEAIQK.G	2212.99	0.8		2
			K.NVGCLQEALQLATSFAQLR.L	2119.09	0.93		2
			K.QLIDSNPNQPLVILEMESGASAK.A	2454.25	1.16		2
			K.SIDTGMGLER.L	1077.51	0.94		2
			K.THSPQTSAMLFTVDNEAGK.I	2033.96	0.98		2
			K.VDDSSEDKTEFTVK.N	1598.73	0.88		2
			K.VGAEDADGIDMAYR.V	1481.65	1.01		2
			R.AVFDETYPDPVR.V	1407.67	0.97		2
			R.ESDGVLKPLPK.K	1181.67	0.84		2
			R.IVAVTGAEAQK.A	1085.61	0.98		2
			R.KIQSLGDCK.T	1047.54	0.88		2
			R.QIWQNLGLDEAR.I	1441.73	0.92		2
			R.RIVAVTGAEAQK.A	1241.71	1		2
			R.SVLGEADQK.G	945.477	0.91		2
			R.TITVALADGGRPDNTGR.G	1712.88	0.86		2
			K.ASEWVQQVSGLMDGK.G	1633.78	0		2
			K.DNFWEMGDTGPCGPCSEIHYDR.I	2643.03	0		2
			K.ITCLCQVPQNAANR.G	1643.79	0		2
			K.M(15.995)ALELLTQEFGIPVER.L	149.051	0		2
			K.M(15.995)SNYDTDLFMPYFEAIQK.G	149.051	0		2
			K.TCFYAEQGGQIYDEGYLVK.V	2241.01	0		2
			R.EIADLGEALATAVIPQWQK.D	2053.09	0		2
			R.LYVTYFGGDEAAGLEPDLECR.Q	2375.08	0		2
			R.NSSHAGAFVIVTEEAIAK.G	1843.95	0		2
Q8R050	Gspt1 Eukaryotic peptide chain release factor GTP-bindin	Gspt1			0.92	0.14	2
			K.MDDPTVNWSNER.Y	1462.61	1.01		2
			K.QDQVCIAR.L	988.476	0.71		2
			K.SAVAPPGAPK.K	893.497	1.05		2
			K.STIGGQIMYLTGMVDK.R	1712.85	0.89		2
			R.KGEFETGFEK.G	1170.56	0.73		2
			R.TAGTICLETFK.D	1239.62	0.96		2
			K.GQQLVMMPNK.H	1144.57	0		2
			R.ENLSAAFSR.Q	993.488	0		2
			R.TAGTICLETFKDFPQMGR.F	2071.99	0		2
Q920E5	Fdps Farnesyl pyrophosphate synthase	Fdps			0.92	0.13	2
			K.ALYEALDLQSAFFK.Y	1614.83	1.16		2
			K.CSWLVVQCLLR.A	1432.73	0.95		2
			K.ELGHPEIGDAIAR.L	1376.7	0.92		2
			K.VGTDIQDNK.C	988.482	0.75		2
			R.GLTVVQAFQELVEPK.K	1656.91	0.93		2
			R.LKEVLEYNALGGK.Y	1432.79	0.88		2
			K.SLIEQCSAPLPPSIFMELANK.I	2345.18	0		2
			R.QILEENYGQKDPEK.V	1689.82	0		2
Q99LD4	Gps1 COP9 signalosome complex subunit 1	Gps1			0.92	0.09	2
			K.LFLELEPQVR.D	1242.7	0.98		2
			R.EGSQGELTPANSQSR.M	1559.72	0.85		2
			K.AESTPEIAEQR.G	1229.59	0		2
Q9Z0N1	Eif2s3x Eukaryotic translation initiation factor 2 subunit	Eif2s3x			0.92	0.06	2
			K.AISGVHTVR.F	938.53	0.96		2
			R.SCGSSTPDEFPTDIPGTK.G	1894.83	0.87		2
			K.IVSLFAEHNDLQYAAPGGLIGVGTK.I	2570.36	0		2
			K.VGQEIEVRPGIVSK.D	1509.85	0		2
			R.GVTIKPTVDDD.-	1158.58	0		2
			R.QDLATLDVTK.L	1102.59	0		2
Q9Z1Q5	Clic1 Chloride intracellular channel protein 1	Clic1			0.92	0.23	2
			K.IGNCPFSQR.L	1077.5	0.92		2
			K.LAALNPESNTSGLDIFAK.F	1860.97	0.92		2
			K.LHIVQVVCK.K	1094.63	1.45		2
			K.NSNPALNDNLEK.G	1327.64	0.9		2
			K.VLDNYLTSPLPEEVDETSAEDEGISQR.K	3006.4	1		2
			K.FLDGNELTLADCNLLPK.L	1932.97	0		2
			K.GVTFNVTTVDTK.R	1280.66	0		2
			R.EEFASTCPDDEEIELAYEQVAR.A	2601.13	0		2
Q9Z2Q6	Sept5 Septin-5	Sept5			0.92	0	2
			R.MESPIPILPLPTPDAETEK.L	2078.07	0.92		2
			K.LATPEDKQDIDK.Q	1371.69	0		2
			K.QYVGFATLPNQVHR.K	1628.84	0		2
			R.INQTVEILK.H	1056.62	0		2
O88447	Klc1 Kinesin light chain 1	Klc1			0.93	0	2
			K.DAANLLNDALAIR.E	1368.74	0.93		2
			K.KDDESNLVEEK.S	1304.61	0		2
			K.SEQSVAQLEEEKK.H	1503.74	0		2
P26638	Sars Serine--tRNA ligase, cytoplasmic	Sars			0.93	0.18	2
			K.EAVGDDESVPENVLNFDDLTADALAALK.V	2931.41	1.13		2
			K.EVMQEVAQLSQFDEELYK.V	2186.03	1.15		2
			K.YAGLSTCFR.Q	1073.5	0.93		2
			K.YLIATSEQPIAALHR.D	1681.92	0.86		2
			R.ELVSCSNCTDYQAR.R	1701.71	1.01		2
			R.FKDPGLVDQLVK.A	1357.76	0.87		2
			R.GYTPIYTPFFMR.K	1491.72	0.59		2
			R.LLIDEAIQK.C	1041.61	0.93		2
			K.IEQFVYSSPHDNK.S	1562.74	0		2
			K.LDLEAWFPGSGAFR.E	1564.77	0		2
			R.DEWLRPEDLPIK.Y	1509.78	0		2
			R.TICAILENYQAEK.G	1551.76	0		2
P42932	Cct8 T-complex protein 1 subunit theta	Cct8			0.93	3.98	2
			K.AHEILPELVCCSAK.N	1625.79	20		2
			K.AIAGTGANVIVTGGK.V	1327.75	0.94		2
			K.APGFAQMLK.D	961.505	0.92		2
			K.DMLEASILDTYLGK.Y	1567.78	1.02		2
			K.EDGAISTIVLR.G	1172.64	1.01		2
			K.ETEGDVTSVK.D	1063.5	0.9		2
			K.FAEAFEAIPR.A	1149.58	0.98		2
			K.HFSGLEEAVYR.N	1306.63	0.9		2
			K.ILGSGIYSSSVLHGMVFK.K	1895.01	0.81		2
			K.LATNAAVTVLR.V	1127.67	0.96		2
			K.LFVTNDAATILR.E	1332.74	0.92		2
			K.QITSYGETCPGLEQYAIK.K	2057.98	0.84		2
			K.QYGSETFLAK.L	1142.56	0.89		2
			K.TAEELMNFSK.G	1168.54	0.53		2
			K.VADIALHYANK.Y	1213.65	0.84		2
			K.YNIMLVR.L	907.495	1.11		2
			R.AVDDGVNTFK.V	1064.51	0.93		2
			R.DVDEVSSLLR.T	1131.58	0.83		2
			R.ELEVQHPAAK.M	1120.59	0.89		2
			R.GSTDNLMDDIER.A	1364.59	0.96		2
			R.LVPGGGATEIELAK.Q	1353.75	0.93		2
			R.TAYGPNGMNK.M	1051.48	0.93		2
			R.VDQIIMAK.P	916.505	0.97		2
			K.DM(15.995)LEASILDTYLGK.Y	264.078	0		2
			K.GEENLMDAQVK.A	1232.57	0		2
			K.HEKEDGAISTIVLR.G	1566.84	0		2
			K.IAVYSCPFDGMITETK.G	1830.85	0		2
			K.KETEGDVTSVK.D	1191.6	0		2
			K.NVGLDIEAEVPAVK.D	1452.78	0		2
			K.QITSYGETCPGLEQYAIKK.F	2186.08	0		2
P67984	Rpl22 60S ribosomal protein L22	Rpl22			0.93	0.04	2
			K.AGNLGGGVVTIER.S	1241.67	0.96		2
			K.ITVTSEVPFSK.R	1206.65	0.9		2
P80313	Cct7 T-complex protein 1 subunit eta	Cct7			0.93	0.09	2
			K.ATISNDGATILK.L	1202.65	0.92		2
			K.CAMTALSSK.L	967.447	0.94		2
			K.LPIGDVATQYFADR.D	1564.79	0.95		2
			K.MVVDAVMMLDELLQLK.M	1846.96	0.8		2
			K.QQLLIGAYAK.A	1103.63	0.92		2
			K.SQDAEVGDGTTSVTLLAAEFLK.Q	2252.13	0.93		2
			K.TFSYAGFEMQPK.K	1404.64	1.03		2
			R.GGAEQFMEETER.S	1382.58	0.92		2
			R.INALTAASEAACLIVSVDETIK.N	2289.2	1.17		2
			R.SLHDAIMIVR.R	1153.63	0.94		2
			R.YNFFTGCPK.A	1132.5	0.9		2
			K.EGTDSSQGIPQLVSNISACQVIAEAVR.T	2829.4	0		2
			K.IKEIAVTVK.K	999.633	0		2
			K.NDSVVAGGGAIEMELSK.Y	1675.81	0		2
			K.VQGGALEESQLVAGVAFK.K	1801.96	0		2
			R.QLCDNAGFDATNILNK.L	1792.84	0		2
Q8VDM4	Psmd2 26S proteasome non-ATPase regulatory subunit 2	Psmd2			0.93	0.13	2
			K.SGALLACGIVNSGVR.N	1472.78	1.01		2
			K.TPVQSQQPSATTPSGADEK.S	1927.91	0.94		2
			K.YLYSSEDYIK.S	1279.6	0.74		2
			R.AVPLALALISVSNPR.L	1519.91	0.93		2
			R.FGGSGSQVDSAR.M	1166.53	0.71		2
			K.DPNNLFMVR.L	1104.54	0		2
			R.AELATEEFLPVTPILEGFVILR.K	2457.36	0		2
			R.DKTPVQSQQPSATTPSGADEK.S	2172.04	0		2
			R.EPLLTLVK.E	911.569	0		2
			R.MNLASSFVNGFVNAAFGQDK.L	2117.01	0		2
			R.VGQAVDVVGQAGKPK.T	1451.81	0		2
Q9CQM9	Glrx3 Glutaredoxin-3	Glrx3			0.93	0.12	2
			K.DNGELLPILK.G	1110.63	0.93		2
			K.YEISSVPTFLFFK.N	1576.82	0.92		2
			R.GDLVGGLDIVK.E	1084.61	1.14		2
			K.ELEASEELDTICPK.A	1632.76	0		2
			K.HNIQFSSFDIFSDEEVR.Q	2069.95	0		2
			K.TFSNWPTYPQLYVR.G	1771.88	0		2
			R.LDGAHAPELTK.K	1150.6	0		2
Q9CZY3	Ube2v1 Ubiquitin-conjugating enzyme E2 variant 1	Ube2v1			0.93	0	2
			R.WTGMIIGPPR.T	1126.6	0.93		2
			K.LPQPPEGQCYSN.-	1388.6	0		2
			R.VNMSGVSSSNGVVDPR.A	1603.76	0		2
Q9D2M8	Ube2v2 Ubiquitin-conjugating enzyme E2 variant 2	Ube2v2			0.93	0	2
			R.WTGMIIGPPR.T	1126.6	0.93		2
			K.INMNGINNSSGMVDAR.S	1691.77	0		2
Q9D2R0	Aacs Acetoacetyl-CoA synthetase	Aacs			0.93	0	2
			K.TGGIIMLGR.S	916.516	0.93		2
			K.GIADVPEWFR.G	1188.59	0		2
			R.VVLIPYVLPR.E	1167.74	0		2
Q9D8B3	Chmp4b Charged multivesicular body protein 4b	Chmp4b			0.93	0	2
			K.KIEQELTAAK.K	1129.63	0.93		2
			K.GGPTPQEAIQR.L	1152.59	0		2
Q9R0P9	Uchl1 Ubiquitin carboxyl-terminal hydrolase isozyme L1	Uchl1			0.93	0.5	2
			-.MQLKPMEINPEMLNK.V	1814.91	0.92		2
			K.LGVAGQWR.F	885.482	0.94		2
			K.NEAIQAAHDSVAQEGQCR.V	1982.89	2.14		2
			K.QFLSETEK.L	980.481	0.9		2
			R.FSAVALCK.A	894.463	0.96		2
			R.MPFPVNHGASSEDSLLQDAAK.V	2214.05	0.89		2
			K.QIEELKGQEVSPK.V	1483.79	0		2
Q9WTX5	Skp1 S-phase kinase-associated protein 1	Skp1			0.93	0	2
			K.NDFTEEEEAQVR.K	1465.63	0.93		2
			K.TMLEDLGMDDEGDDDPVPLPNVNAAILK.K	2997.4	0		2
			R.TDDIPVWDQEFLK.V	1604.77	0		2
Q9WUA3	Pfkp ATP-dependent 6-phosphofructokinase, platelet type	Pfkp			0.93	0.12	2
			K.AIGVLTSGGDAQGMNAAVR.A	1786.9	1.04		2
			K.EIGWADVGGWTGQGGSILGTK.R	2089.03	0.86		2
			K.EWSGLLEELAR.N	1301.66	0.92		2
			K.FVSDDSICVLGICK.R	1611.76	1.17		2
			K.VYFIYEGYQGLVDGGSNIVEAK.W	2421.19	0.79		2
			R.IIEVVDAIMTTAQSHQR.T	1911.99	0.9		2
			R.LGITNLCVIGGDGSLTGANLFR.K	2248.17	0.98		2
			R.TFVLEVMGR.H	1050.55	0.94		2
			K.MFAIYDGFEGFANGQIK.E	1907.9	0		2
			K.NVLGHMQQGGAPSPFDR.N	1809.86	0		2
			K.SNCNVAVINVGAPAAGMNAAVR.S	2156.07	0		2
			K.YEASYDMSDSGK.L	1351.52	0		2
			K.YLEHLSGDGK.A	1117.54	0		2
			R.DLLFQPVAELK.K	1271.71	0		2
			R.MGIYTGAK.V	839.421	0		2
			R.NESCSVNYTTDFIYQLYSEEGK.G	2647.15	0		2
O35685	Nudc Nuclear migration protein nudC	Nudc			0.94	0.09	2
			K.ELTDEEAER.L	1090.48	0.88		2
			K.GQPPVVDGELYNEVK.V	1642.82	0.95		2
			K.KDAEDQEAQLK.N	1273.62	0.9		2
			K.LSDLDSETR.S	1034.49	1.02		2
			K.TDFFIGGEEGMAEK.L	1529.67	1.01		2
			K.VEESSWLIEDGK.V	1390.66	0.92		2
			R.LVTSDPEINTK.K	1215.63	0.97		2
			R.WTQTLAELDLAVPFR.V	1759.93	0.74		2
			K.DVVVDIQR.R	942.513	0		2
			K.FMDQHPEMDFSK.A	1510.62	0		2
P61759	Vbp1 Prefoldin subunit 3	Vbp1			0.94	0.01	2
			R.DQFTTTEVNMAR.V	1411.64	0.94		2
			R.FLLADNLYCK.A	1255.63	0.93		2
			K.NLDSLEEDLDFLR.D	1577.76	0		2
Q00612	G6pdx Glucose-6-phosphate 1-dehydrogenase X	G6pdx			0.94	0.14	2
			K.NIQETCMSQTGWNR.I	1723.74	0.94		2
			R.VGFQYEGTYK.W	1190.56	1.16		2
			R.WDGVPFILR.C	1101.6	0.9		2
			K.EMVQNLMVLR.F	1231.64	0		2
			R.DLQSSNQLSNHISSLFR.E	1945.97	0		2
			R.DNIACVILTFK.E	1292.68	0		2
			R.IFGPIWNR.D	1001.54	0		2
			R.NSYVAGQYDDAASYK.H	1650.72	0		2
Q01405	Sec23a Protein transport protein Sec23A	Sec23a			0.94	0.05	2
			K.IDMNLTDLLGELQR.D	1629.84	0.9		2
			R.GPQVQQPPPSNR.F	1303.66	0.97		2
			R.SPFLQVFNNSPDESSYYR.H	2149.98	0		2
Q6PGH1	Bud31 Protein BUD31 homolog	Bud31			0.94	0	2
			R.YIFDLFYK.R	1107.56	0.94		2
			K.VESLWPIFR.I	1145.62	0		2
Q6ZQ38	Cand1 Cullin-associated NEDD8-dissociated protein 1	Cand1			0.94	0.26	2
			K.EGPAVVGQFIQDVK.N	1485.78	1.07		2
			K.HTVDDGLDIR.K	1139.56	0.88		2
			K.ISGSILNELIGLVR.S	1482.88	1.28		2
			K.ITSEALLVTQQLVK.V	1541.9	1.11		2
			K.LGTLSALDILIK.N	1255.78	0.94		2
			K.LTLIDPETLLPR.L	1379.8	0.84		2
			K.SVILEAFSSPSEEVK.S	1620.82	0.46		2
			K.GYLISGSSYAR.S	1172.58	0		2
			K.VIRPLDQPSSFDATPYIK.D	2047.08	0		2
			R.AVAALLTIPEAEK.S	1324.76	0		2
			R.DLLDSVLPHLYNETK.V	1755.9	0		2
			R.FMATNDLMTELQK.D	1540.73	0		2
			R.HEMLPEFYK.T	1192.56	0		2
			R.LSTLCPSAVLQR.L	1343.72	0		2
Q8BK64	Ahsa1 Activator of 90 kDa heat shock protein ATPase homo	Ahsa1			0.94	0.03	2
			K.ETFLTSPEELYR.V	1483.72	0.96		2
			K.NGETELCMEGR.G	1294.53	0.93		2
			K.TEFTQGMILPTVNGESVDPVGQPALK.T	2728.38	0.94		2
			R.GIPAPEEER.T	996.488	0.88		2
			R.ADATNVNNWHWTER.D	1712.77	0		2
			R.VENEEGKCEVTEVNK.L	1762.8	0		2
			R.VFTTQELVQAFTHAPAALEADR.G	2415.23	0		2
Q9D8W5	Psmd12 26S proteasome non-ATPase regulatory subunit 12	Psmd12			0.94	0.12	2
			K.FFQEENTENLK.L	1397.65	1.05		2
			R.LQEVIETLLSLEK.Q	1513.86	0.9		2
			R.TASDMVSTSR.I	1053.48	0.99		2
			R.VEFILEQMR.L	1163.6	0.77		2
			K.EWDLLNENIMLLSK.R	1716.88	0		2
			R.AIYDTPCIQAESDKWQQALK.S	2365.15	0		2
			R.WSTLVEDYGVELR.K	1565.77	0		2
Q9WVA4	Tagln2 Transgelin-2	Tagln2			0.94	0.06	2
			K.LINSLYPEGQAPVK.K	1527.83	0.97		2
			K.LINSLYPEGQAPVKK.I	1655.92	0.96		2
			K.NVIGLQMGTNR.G	1201.62	0.9		2
			K.QMEQISQFLQAAER.Y	1677.81	0.89		2
			K.QYDADLEQILIQWITTQCR.E	2394.17	1.07		2
			N.TTDIFQTVDLWEGK.N	1651.81	1.05		2
			R.DDGLFSGDPNWFPK.K	1593.71	0.93		2
			R.EDVGQPQPGR.E	1081.52	0.98		2
			R.GASQAGMTGYGMPR.Q	1382.61	0.9		2
			R.GPSYGLSR.E	835.419	0.89		2
			R.NFSDNQLQEGK.N	1278.58	0.94		2
			R.TLMNLGGLAVAR.D	1214.68	0.93		2
			R.YGINTTDIFQTVDLWEGK.N	2100.02	0.99		2
			K.IQASSMAFK.Q	981.495	0		2
			K.KIQASSMAFK.Q	1109.59	0		2
			K.QM(15.995)EQISQFLQAAER.Y	277.11	0		2
			R.DDGLFSGDPNWFPKK.S	1721.8	0		2
			R.EDVGQPQPGRENFQK.W	1727.82	0		2
			R.GASQAGMTGYGM(15.995)PR.Q	1129.45	0		2
O70251	Eef1b Elongation factor 1-beta	Eef1b			0.95	0.04	2
			K.LVPVGYGIK.K	944.569	0.99		2
			K.TPAGLQVLNDYLADK.S	1616.84	0.95		2
			R.SIQADGLVWGSSK.L	1346.68	0.92		2
			K.SSILLDVKPWDDETDMTK.L	2093.01	0		2
			K.YGPSSVEDTTGSGAADAK.D	1711.75	0		2
P58389	Ptpa Serine/threonine-protein phosphatase 2A activator	Ptpa			0.95	0	2
			K.LVALLDTLDR.W	1127.65	0.95		2
			R.QPPPDSSEETPPTTQNFIIPK.K	2323.14	0		2
P62259	Ywhae 14-3-3 protein epsilon	Ywhae			0.95	0.07	2
			K.AAFDDAIAELDTLSEESYK.D	2087.96	0.99		2
			K.DSTLIMQLLR.D	1188.65	0.91		2
			K.HLIPAANTGESK.V	1236.65	0.95		2
			K.LICCDILDVLDK.H	1475.74	1		2
			R.NLLSVAYK.N	906.518	0.82		2
			K.AASDIAMTELPPTHPIR.L	1818.93	0		2
			K.EAAENSLVAYK.A	1193.59	0		2
			R.YDEMVESMK.K	1130.46	0		2
			R.YLAEFATGNDRK.E	1383.68	0		2
P62334	Psmc6 26S proteasome regulatory subunit 10B	Psmc6			0.95	0.09	2
			K.ALQSVGQIVGEVLK.Q	1439.83	0.95		2
			K.HGEIDYEAIVK.L	1272.63	0.91		2
			K.IHAGPITK.H	835.492	0.8		2
			K.LSDGFNGADLR.N	1163.56	1.02		2
			R.EVIELPLTNPELFQR.V	1797.97	1		2
			R.ADHDFVVQEDFMK.A	1579.7	0		2
			R.NVCTEAGMFAIR.A	1367.63	0		2
			R.TLMELLNQMDGFDTLHR.V	2033.97	0		2
P62960	Ybx1 Nuclease-sensitive element-binding protein 1	Ybx1			0.95	0	2
			K.GAEAANVTGPGGVPVQGSK.Y	1694.86	0.95		2
			K.NEGSESAPEGQAQQR.R	1586.69	0		2
P63276	Rps17 40S ribosomal protein S17	Rps17			0.95	0.18	2
			K.IAGYVTHLMK.R	1131.61	1.08		2
			K.LLDFGSLSNLQVTQPTVGMNFK.T	2409.24	0.82		2
			K.LLDFGSLSNLQVTQPTVGM(15.995)NFK.T	2020.04	0		2
			R.DNYVPEVSALDQEIIEVDPDTK.E	2489.19	0		2
P68037	Ube2l3 Ubiquitin-conjugating enzyme E2 L3	Ube2l3			0.95	0	2
			K.IYHPNIDEK.G	1127.56	0.95		2
			K.TDQVIQSLIALVNDPQPEHPLR.A	2483.32	0		2
			R.IEINFPAEYPFKPPK.I	1789.95	0		2
P80315	Cct4 T-complex protein 1 subunit delta	Cct4			0.95	0.13	2
			K.DVEREDIEFICK.T	1551.72	1		2
			K.IDDVVNTR.-	930.477	0.86		2
			K.LGGTIDDCELVEGLVLTQK.V	2060.05	0.95		2
			K.LVIEEAER.S	957.513	1.07		2
			K.QMQVLHPAAR.M	1149.61	1.06		2
			K.TDMDNQIVVSDYAQMDR.V	2000.86	0.96		2
			K.TGCNVLLIQK.S	1144.63	0.95		2
			K.VIDPATATSVDLR.D	1356.72	0.96		2
			R.ALIAGGGAPEIELALR.L	1549.88	0.95		2
			R.DALSDLALHFLNK.M	1455.77	0.7		2
			R.ETLLNSATTSLNSK.V	1477.76	0.93		2
			R.FSNISAAK.A	836.439	0.64		2
			R.TLSGMESYCVR.A	1301.57	0.99		2
			K.AQDIEAGDGTTSVVIIAGSLLDSCTK.L	2621.29	0		2
			K.IGLIQFCLSAPK.T	1345.74	0		2
			K.KTGCNVLLIQK.S	1272.72	0		2
			K.MIQDGKGDVTITNDGATILK.Q	2090.08	0		2
			K.TDM(15.995)DNQIVVSDYAQMDR.V	365.126	0		2
			K.TDMDNQIVVSDYAQM(15.995)DR.V	1728.73	0		2
			K.VVSQYSSLLSPMSVNAVMK.V	2040.05	0		2
			R.AYILNLVK.Q	932.569	0		2
Q3UPL0	Sec31a Protein transport protein Sec31A	Sec31a			0.95	0.18	2
			K.AQDGSSPLSLQDLIEK.V	1699.86	0.82		2
			R.NPAVLSAASFDGR.I	1303.65	1.08		2
			K.AQGKPVSGQESSQSPYER.Q	1934.92	0		2
			K.LVTFESVAVPLQQGAEQQR.R	2100.1	0		2
			K.TTFEDLIQR.C	1121.57	0		2
Q6P1B1	Xpnpep1 Xaa-Pro aminopeptidase 1	Xpnpep1			0.95	0.53	2
			K.DTPTQEDWLVSVLPEGSR.V	2028.98	1.85		2
			R.GSLTFEPLTLVPIQTK.M	1742.98	0.95		2
			R.VGVDPLIIPTDYWK.K	1614.87	0.91		2
			R.IENVVLVVPAK.T	1179.72	0		2
			R.QEALEWLIR.E	1156.62	0		2
Q80Y81	Elac2 Zinc phosphodiesterase ELAC protein 2	Elac2			0.95	0	2
			K.ALFAGDIEEMVER.R	1478.71	0.95		2
			K.EEGSTLSVPTVR.G	1273.65	0		2
			R.AALLTQQADSPEDREPQQK.R	2125.05	0		2
Q9CZ30	Ola1 Obg-like ATPase 1	Ola1			0.95	0.06	2
			K.IGIVGLPNVGK.S	1065.65	0.87		2
			K.IPAFLNVVDIAGLVK.G	1567.93	0.95		2
			R.NYIVEDGDIIFFK.F	1571.79	0.99		2
			K.FNTPQQPK.K	958.487	0		2
			K.PMVYLVNLSEK.D	1291.68	0		2
			K.YDPGALVIPFSGALELK.L	1789.97	0		2
Q9DAK9	Phpt1 14 kDa phosphohistidine phosphatase	Phpt1			0.95	0	2
			R.NGYDCECLGGGR.I	1356.52	0.95		2
			K.AKYPDYEVTWADDGY.-	1792.77	0		2
Q9QZD9	Eif3i Eukaryotic translation initiation factor 3 subunit	Eif3i			0.95	0	2
			K.HVLTGSADNSCR.L	1315.59	0.95		2
			R.DPSQIDSNEPYMK.I	1522.66	0		2
			R.QINDIQLSR.D	1085.58	0		2
Q9Z0S1	Bpnt1 3(2),5-bisphosphate nucleotidase 1	Bpnt1			0.95	0.1	2
			K.ASAYVFASPGCK.K	1256.59	0.89		2
			K.HMNSAGVLAALR.N	1238.66	1.08		2
			K.LTDIHGNALQYNK.E	1485.76	0.93		2
			R.LVASAYSIAQK.A	1149.64	0.95		2
			R.NYEYYASHVPESVK.N	1684.77	1.11		2
			R.SHSNQLVTDCISAMNPDTVLR.V	2358.11	0		2
P18760	Cfl1 Cofilin-1	Cfl1			0.96	0.07	2
			K.AVLFCLSEDKK.N	1308.67	1.05		2
			K.EILVGDVGQTVDDPYTTFVK.M	2196.1	0.96		2
			K.HELQANCYEEVKDR.C	1789.81	0.94		2
			K.KEDLVFIFWAPENAPLK.S	2017.08	0.96		2
			K.LGGSAVISLEGKPL.-	1339.77	1.07		2
			K.MLPDKDCR.Y	1033.47	1		2
			K.NIILEEGKEILVGDVGQTVDDPYTTFVK.M	3092.6	0.87		2
			K.HELQANCYEEVK.D	1518.68	0		2
P61222	Abce1 ATP-binding cassette sub-family E member 1	Abce1			0.96	0.06	2
			K.NTVANSPQTLLAGMNK.F	1657.85	0.96		2
			K.VAETANEEEVKK.M	1345.67	0.96		2
			R.GSELQNYFTK.I	1185.57	0.9		2
			R.NVEDLSGGELQR.F	1315.64	1.05		2
			R.PGEVLGLVGTNGIGK.S	1409.79	0.93		2
			R.VIVFDGVPSK.N	1059.6	1.02		2
			K.ADIFMFDEPSSYLDVK.Q	1876.86	0		2
			K.AIIKPQYVDQIPK.A	1511.87	0		2
			K.CPFGALSIVNLPSNLEK.E	1858.97	0		2
			K.GTVGSILDR.K	916.498	0		2
			K.PADVYLIDEPSAYLDSEQR.L	2181.03	0		2
			K.YDDPPDWQEILTYFR.G	1957.89	0		2
			R.EGINIFLDGYVPTENLR.F	1949.99	0		2
Q05816	Fabp5 Fatty acid-binding protein 5	Fabp5			0.96	0.08	2
			K.ELGVGLALR.K	926.555	0.96		2
			K.FDETTADGR.K	1010.43	1.04		2
			K.MIVECVMNNATCTR.V	1697.74	0.83		2
			K.TTVFSCNLGEK.F	1254.59	1.02		2
			R.LMESHGFEEYMK.E	1499.64	0.94		2
			K.FDETTADGRK.T	1138.53	0		2
			K.TETVCTFQDGALVQHQQWDGK.E	2448.12	0		2
Q5SWU9	Acaca Acetyl-CoA carboxylase 1	Acaca			0.96	0.04	2
			K.GVINDILDWK.T	1171.62	0.86		2
			K.NGIAFMGPPSQAMWALGDK.I	1990.95	0.97		2
			K.VLIANNGIAAVK.C	1181.71	0.96		2
			K.VNNADDFPNLFR.Q	1420.67	0.98		2
			R.IGSFGPQEDLLFLR.A	1590.84	0.94		2
			R.ITSENPDEGFKPSSGTVQELNFR.S	2552.22	0.97		2
			K.EASFEYLQNEGER.L	1570.69	0		2
			K.IASSIVAQTAGIPTLPWSGSGLR.V	2282.25	0		2
			K.IIQQAGQVWFPDSAFK.T	1834.94	0		2
			K.VEVGTEVTDYR.F	1266.61	0		2
			R.AYIAYELNSVQHR.Q	1562.78	0		2
			R.DFTVASPAEFVTR.F	1438.71	0		2
			R.ECSQPVMVYIPPQAELR.G	2016.98	0		2
			R.EGLPLMVFANWR.G	1431.73	0		2
			R.EVFFMNTQSIVQLVQR.Y	1939.01	0		2
			R.FQAQSLGTTYIYDIPEMFR.Q	2280.1	0		2
			R.TAQIMFQAYGDK.Q	1371.65	0		2
			R.TVELSIPADPANLDSEAK.I	1868.94	0		2
Q62446	Fkbp3 Peptidyl-prolyl cis-trans isomerase FKBP3	Fkbp3			0.96	0	2
			K.SEETLDEGPPK.Y	1200.55	0.96		2
Q7TQI3	Otub1 Ubiquitin thioesterase OTUB1	Otub1			0.96	0.01	2
			K.EYAEDDNIYQQK.I	1514.65	0.97		2
			R.IQQEIAVQNPLVSER.L	1722.93	0.96		2
			K.EFCQQEVEPMCK.E	1583.64	0		2
			K.FFEHFIEGGR.T	1237.59	0		2
			K.TRPDGNCFYR.A	1284.57	0		2
			R.GEGGTTNPHVFPEGSEPK.V	1838.84	0		2
			R.LELSVLYK.E	963.564	0		2
			R.LLTSGYLQR.E	1049.59	0		2
Q80TB8	Vat1l Synaptic vesicle membrane protein VAT-1 homolog-li	Vat1l			0.96	0.07	2
			K.ACGLNFIDLMVR.Q	1407.7	0.97		2
			K.AEETEQMIEK.E	1206.54	0.91		2
			K.AMPEPQDGELK.I	1213.56	0.86		2
			K.TPLVPGFECSGIVEALGDSVK.G	2175.1	0.96		2
			K.VIAGFSLLNLLFK.Q	1433.86	0.99		2
			R.AVVLAGFGGLNK.L	1144.66	1		2
			R.LGDAQEMR.A	918.423	1.08		2
			R.NADYVQEVK.R	1064.51	0.91		2
			R.ISAEGVDIVLDCLCGDNTGK.G	2135.99	0		2
			R.KAMPEPQDGELK.I	1341.66	0		2
Q91V92	Acly ATP-citrate synthase	Acly			0.96	0.32	2
			K.AFDSGIIPMEFVNK.M	1566.78	0.96		2
			K.AIVWGMQTR.A	1060.55	0.94		2
			K.DGVYILDLAAK.V	1176.64	1		2
			K.DLVSSLTSGLLTIGDR.F	1645.89	1.16		2
			K.GAIVPAQEVPPPTVPMDYSWAR.E	2381.19	0.89		2
[truncated: 7,354 more rows]

## Sheet: enrichment_membrane_Neuro 2a
Replicate 1: HYZyne–Neuro 2a_membrane–enrichment
uniprot ID	description	symbol	sequence	mass	median ratio	standard deviation	charge
Q8BL86	Mblac2 Metallo-beta-lactamase domain-containing protein 2	Mblac2			0.02	14.13	2
			K.SLGDGIFWIQER.F	1419.71	0.02		2
			R.VQAVQPTLILQDGDVINLGDR.Q	2264.22	20		2
			R.GDNFETVTWLSDSEVVR.A	1953.91	0		2
			R.GSEQDVVIDTGLGLR.S	1557.8	0		2
Q9R0N8	Syt6 Synaptotagmin-6	Syt6			0.4	0	2
			K.AMDITGYSDPYVK.V	1458.67	0.4		2
			K.TLNPTFDENFHFPVPYEELADR.K	2651.24	0		3
			R.VGINAEGLGR.D	984.535	0		2
			R.YDYESETLIVR.I	1386.67	0		2
Q8BHY2	Noc4l Nucleolar complex protein 4 homolog	Noc4l			0.53	0	2
			R.LLEAVLTSR.G	1000.59	0.53		2
			K.LYGLLDPSIFHVK.Y	1500.83	0		3
			R.EELFVGSLPSEDTALAGSQGATYK.Y	2470.19	0		2
			R.LEELLAHPTFQVK.E	1523.83	0		3
Q6PHN7	Tmem164 Transmembrane protein 164	Tmem164			0.62	0	2
			R.SSQPQQVTQRPEEGK.E	1697.83	0.62		2
			K.LVILFSYMAGPLCK.Y	1610.86	0		2
Q9Z130	Hnrnpdl Heterogeneous nuclear ribonucleoprotein D-like	Hnrnpdl			0.72	0.28	2
			K.MFIGGLSWDTSK.K	1340.64	0.52		2
			K.VFVGGLSPDTSEEQIK.E	1704.86	0.92		2
			K.EYFGAFGEIENIELPMDTK.T	2203.02	0		2
			K.MFIGGLSWDTSKK.D	1468.74	0		3
			R.RGFCFITYTDEEPVKK.L	1989.97	0		3
Q9D7N3	Mrps9 28S ribosomal protein S9, mitochondrial	Mrps9			0.8	0	3
			K.HRGPLSASAESR.D	1266.64	0.8		3
			R.AIAYLFPSGLFEK.R	1454.78	0		2
			R.EQLMFPFHFLDR.L	1578.77	0		3
P0DP26	Calm1 Calmodulin-1	Calm1			0.81	0	2
			R.EADIDGDGQVNYEEFVQMMTAK.-	2490.08	0.81		2
			K.EAFSLFDKDGDGTITTK.E	1843.88	0		2
			R.EADIDGDGQVNYEEFVQMMTAK.-	2490.08	0		3
P0DP27	Calm2 Calmodulin-2	Calm2			0.81	0	2
			R.EADIDGDGQVNYEEFVQMMTAK.-	2490.08	0.81		2
			K.EAFSLFDKDGDGTITTK.E	1843.88	0		2
			R.EADIDGDGQVNYEEFVQMMTAK.-	2490.08	0		3
P0DP28	Calm3 Calmodulin-3	Calm3			0.81	0	2
			R.EADIDGDGQVNYEEFVQMMTAK.-	2490.08	0.81		2
			K.EAFSLFDKDGDGTITTK.E	1843.88	0		2
			R.EADIDGDGQVNYEEFVQMMTAK.-	2490.08	0		3
P63082	Atp6v0c V-type proton ATPase 16 kDa proteolipid subunit	Atp6v0c			0.82	0	3
			K.NNPEYSSFFGVMGASSAMVFSAMGAAYGTAK.S	3150.4	0.82		3
			K.SGTGIAAMSVMRPELIMK.S	1890.97	0		2
			K.SGTGIAAMSVMRPELIMK.S	1890.97	0		3
Q0P678	Zc3h18 Zinc finger CCCH domain-containing protein 18	Zc3h18			0.89	0.25	23
			K.KPAPPPAPPQATK.T	1298.73	0.79		2
			K.KPAPPPAPPQATK.T	1298.73	0.73		3
			K.TTAPGPEPAKPGDLR.E	1505.78	0.89		2
			K.TTAPGPEPAKPGDLR.E	1505.78	0.96		3
			R.DTTLEPYADPYYDYEIER.F	2252.98	1.36		2
			K.ASQQAAAPQPAVPGQPQQGSFVAHK.E	2500.27	0		3
			R.ASDLEEEENATR.V	1362.59	0		2
			R.VQYTEAEPYHNYR.E	1668.75	0		2
P18608	Hmgn1 Non-histone chromosomal protein HMG-14	Hmgn1			0.91	0	2
			R.LSAKPAPAK.V	881.534	0.91		2
			K.QADVADQQTTELPAENGETENQSPASEEEKEAK.S	3573.59	0		3
			K.QADVADQQTTELPAENGETENQSPASEEEKEAKSD.-	3776.65	0		3
Q9R020	Zranb2 Zinc finger Ran-binding domain-containing protein	Zranb2			0.92	0	2
			R.RSECNMCNTPK.Y	1395.57	0.92		2
			K.AVGPASILK.E	854.523	0		2
			K.EVEDKESEGEEEDEDEDLSK.Y	2339.93	0		2
			K.EVEDKESEGEEEDEDEDLSK.Y	2339.93	0		3
			R.TGYGGGFNER.E	1056.46	0		2
Q3TMX7	Qsox2 Sulfhydryl oxidase 2	Qsox2			0.93	0	2
			K.TPDQAVLWLWR.K	1383.73	0.93		2
			R.EGSDAVWLLDSGSVR.S	1589.77	0		2
			R.EVILDLIPYENIMVSR.A	1904.02	0		2
E9Q5C9	Nolc1 Nucleolar and coiled-body phosphoprotein 1	Nolc1			0.94	0.08	23
			K.AAGGAVSTPAPGK.K	1082.57	0.93		2
			K.AAGGAVSTPAPGKK.A	1210.67	0.94		2
			K.AAGGAVSTPAPGKK.A	1210.67	0.96		3
			K.AGPYSSVPPPSVPLPK.K	1591.86	0.97		2
			K.ANGTPASLNGK.A	1028.53	0.98		2
			K.ATGATQQDANASSLLDIYSFWLNR.S	2642.28	1.24		2
			K.ATGATQQDANASSLLDIYSFWLNR.S	2642.28	1.04		3
			K.ESEEEEEEEETEEK.K	1753.65	0.78		2
			K.ESEEEEEEEETEEKKK.A	2009.84	1.01		3
			K.KAAGGAVSTPAPGK.K	1210.67	0.94		2
			K.KAAGGAVSTPAPGKK.A	1338.76	0.87		2
			K.KAGPYSSVPPPSVPLPK.K	1719.96	1.01		3
			K.LETPNTFPK.R	1045.54	0.91		2
			K.LQSNGPVTK.K	942.513	0.88		2
			K.PAVTPKPSAAK.A	1065.62	0.86		2
			K.QNETADEATTPQAK.K	1502.68	0.96		2
			K.RGAAGDWGER.A	1073.5	0.94		2
			K.RKQNETADEATTPQAK.K	1786.88	0.9		2
			K.RKQNETADEATTPQAK.K	1786.88	0.92		3
			K.SPKPAVTPKPSAAK.A	1377.8	0.91		2
			K.SPKPAVTPKPSAAK.A	1377.8	0.89		3
			K.VKLETPNTFPK.R	1272.71	0.95		2
			K.VKLETPNTFPK.R	1272.71	0.86		3
			R.DSQLSEVASK.F	1062.52	0.97		2
			R.EEEIEVDSR.V	1104.49	0.86		2
			R.GGSISVQVNSVK.F	1173.64	0.95		2
			R.KQNETADEATTPQAK.K	1630.78	0.87		2
			R.KQNETADEATTPQAK.K	1630.78	0.92		3
			R.RVVPSDLYPLVLR.F	1525.9	1.05		3
			R.VADNSFDAK.R	965.445	0.95		2
			R.VADNSFDAKR.G	1121.55	1.02		2
			R.VREEEIEVDSR.V	1359.66	0.91		2
			R.VREEEIEVDSR.V	1359.66	0.89		3
			R.VVPSDLYPLVLR.F	1369.8	1.03		2
			K.ESEEEEEEEETEEKKK.A	2009.84	0		2
			K.KAGPYSSVPPPSVPLPK.K	1719.96	0		2
P09602	Hmgn2 Non-histone chromosomal protein HMG-17	Hmgn2			0.94	8.53	23
			K.PAPPKPEPKPK.K	1184.69	0.86		2
			K.PAPPKPEPKPK.K	1184.69	20		3
			R.LSAKPAPPKPEPK.P	1358.79	0.91		2
			R.LSAKPAPPKPEPK.P	1358.79	0.96		3
			R.LSAKPAPPKPEPKPK.K	1583.94	0.94		3
			K.ADAGKDANNPAENGDAK.T	1656.73	0		3
			K.ADAGKDANNPAENGDAKTDQAQK.A	2329.06	0		3
			K.ADAGKDANNPAENGDAKTDQAQKAEGAGDAK.-	3028.38	0		3
			K.ADAGKDANNPAENGDAKTDQAQKAEGAGDAK.-	3028.38	0		4
			K.DANNPAENGDAKTDQAQK.A	1885.84	0		2
			K.DANNPAENGDAKTDQAQK.A	1885.84	0		3
			K.DANNPAENGDAKTDQAQKAEGAGDAK.-	2586.16	0		3
			K.GKADAGKDANNPAENGDAK.T	1841.85	0		3
			K.GKADAGKDANNPAENGDAKTDQAQK.A	2514.18	0		3
			K.GKADAGKDANNPAENGDAKTDQAQK.A	2514.18	0		4
			K.GKADAGKDANNPAENGDAKTDQAQKAEGAGDAK.-	3213.5	0		4
			R.LSAKPAPPKPEPKPK.K	1583.94	0		2
Q9ESU6	Brd4 Bromodomain-containing protein 4	Brd4			0.95	0.16	23
			K.DVPDSQQHPGPEK.S	1432.66	1.08		2
			K.DVPDSQQHPGPEK.S	1432.66	1.26		3
			K.KDVPDSQQHPGPEK.S	1560.75	0.93		3
			K.LNLPDYYK.I	1024.52	0.85		2
			R.QLSLDINKLPGEK.L	1453.81	0.95		3
			K.HPMDMSTIK.S	1058.49	0		2
			K.HQFAWPFQQPVDAVK.L	1797.9	0		2
			K.INELPTEETEIMIVQAK.G	1958.01	0		2
			K.MPDEPEEPVVTVSSPAVPPPTK.V	2303.14	0		2
			K.NSNPDEIEIDFETLKPSTLR.E	2318.15	0		3
			K.VDVIAGSSK.M	874.476	0		2
			K.YNPPDHEVVAMAR.K	1497.7	0		3
			R.KADTTTPTTIDPIHEPPSLAPEPK.T	2556.32	0		3
Q9Z1T1	Ap3b1 AP-3 complex subunit beta-1	Ap3b1			0.95	0	3
			K.VVNVANLGAVPSSQDNVHR.F	1976.03	0.95		3
			K.PAPLLESPFK.D	1097.61	0		2
Q3U821	Wdr75 WD repeat-containing protein 75	Wdr75			0.96	0.31	2
			K.QLLAEESLPTTPFSFILGK.H	2091.13	0.74		2
			R.QENENELELQMK.L	1503.69	1.18		2
			K.EEPDIFQLVSVK.L	1402.73	0		2
			K.VWILTDDSDIYKK.A	1594.82	0		3
			R.NLDASAVIQGLVK.D	1326.75	0		2
Q91YL2	Rnf126 E3 ubiquitin-protein ligase RNF126	Rnf126			0.96	0	2
			R.NTENGSAPSTAPTDQNR.Q	1758.78	0.96		2
O54962	Banf1 Barrier-to-autointegration factor	Banf1			0.97	0.06	24
			K.AYVVLGQFLVLK.K	1348.81	1.01		2
			K.HRDFVAEPMGEKPVGSLAGIGDVLSK.R	2709.4	0.93		4
			R.DFVAEPMGEKPVGSLAGIGDVLSK.R	2416.24	0		3
Q9CX48	Zcchc10 Zinc finger CCHC domain-containing protein 10	Zcchc10			0.97	0	2
			R.LLLQSIGETNIEK.K	1456.81	0.97		2
Q61136	Prpf4b Serine/threonine-protein kinase PRP4 homolog	Prpf4b			0.98	0	3
			K.VQSGMGLILQGYESGSEEEGEIHEK.A	2706.25	0.98		3
			K.SVNEENGEVSEDQSQNK.H	1891.8	0		2
			R.ENVDTFEASVK.A	1237.58	0		2
			R.ISINQALQHAFIQEK.I	1738.94	0		3
			R.YNVYGYTGQGVFSNVVR.A	1922.94	0		2
Q6PE01	Snrnp40 U5 small nuclear ribonucleoprotein 40 kDa protein	Snrnp40			0.98	0	3
			R.GHADSVTGLSLSSEGSYLLSNAMDNTVR.V	2881.36	0.98		3
			K.LPGHAGSINEVAFHPDEPIILSASSDKR.L	2957.51	0		4
			K.TVAVWDSETGER.V	1348.63	0		2
			R.HELLLGAAGAGPGAGPQQATPGALLQAGPPR.C	2873.53	0		3
Q99M28	Rnps1 RNA-binding protein with serine-rich domain 1	Rnps1			0.98	0.04	234
			K.DHIMEIFSTYGK.I	1439.68	1.02		2
			K.DHIMEIFSTYGK.I	1439.68	1.02		3
			K.GYAYVEFENPDEAEK.A	1759.76	0.98		2
			K.HMDGGQIDGQEITATAVLAPWPRPPPR.R	2910.46	0.95		3
			K.HMDGGQIDGQEITATAVLAPWPRPPPR.R	2910.46	0.92		4
			K.MIDMPVER.M	989.467	0.99		2
			R.MLPPPPMWR.R	1123.57	0.96		2
			K.DHIM(15.995)EIFSTYGK.I	514.221	0		2
			R.NVTKDHIMEIFSTYGK.I	1882.93	0		3
Q9D0F4	Nkap NF-kappa-B-activating protein	Nkap			0.98	7.78	234
			K.ENQIYSADEKR.A	1351.64	20		2
			K.TLASQDDKPLNYGHALLPGEGAAMAEYVK.A	3059.51	0.98		3
			K.TLASQDDKPLNYGHALLPGEGAAMAEYVK.A	3059.51	1.02		4
			R.ALASFNQEER.R	1163.56	0.99		2
			R.SKAEEPSDLIGPEAPK.T	1666.84	0.98		2
			R.SKAEEPSDLIGPEAPK.T	1666.84	0.81		3
			K.AEEPSDLIGPEAPK.T	1451.71	0		2
			K.ENQIYSADEK.R	1195.54	0		2
			R.PYGGDKPWPSLLDK.E	1571.8	0		3
			R.SAPFASASSSAYYGGYSR.P	1827.81	0		2
A2AR02	Ppig Peptidyl-prolyl cis-trans isomerase G	Ppig			1	0.06	23
			K.DFMVQGGDFSEGNGR.G	1614.67	0.98		2
			K.EFLLSMANR.G	1079.54	1.07		2
			R.ECNPPNSQPASYQR.R	1646.71	0.92		2
			R.ERECNPPNSQPASYQR.R	1931.85	1.06		3
			R.ILSCGELIPK.S	1128.62	1		2
			K.DFM(15.995)VQGGDFSEGNGR.G	411.146	0		2
			K.SELNEIKENQR.S	1358.68	0		2
			K.TDAASKPFAEVR.I	1290.66	0		2
			K.TDAASKPFAEVR.I	1290.66	0		3
			R.ERECNPPNSQPASYQR.R	1931.85	0		2
			R.GGESIYGGFFEDESFAVK.H	1938.87	0		2
			R.VVFELFSDVCPK.T	1438.72	0		2
			R.VVKDFMVQGGDFSEGNGR.G	1941.91	0		2
			R.VVKDFMVQGGDFSEGNGR.G	1941.91	0		3
O08784	Tcof1 Treacle protein	Tcof1			1	0.14	23
			K.AGAVTSSASLSSPALAK.G	1516.81	0.84		2
			K.ARPVAAQAGKPEAK.S	1392.78	1.16		3
			K.ATPRPDSNSLASSAPATK.D	1769.89	1.07		2
			K.ATPRPDSNSLASSAPATK.D	1769.89	1.01		3
			K.SKSQHAADTALPK.T	1352.7	0.98		3
			K.SSQVRPVSTVTPGSSGK.G	1672.87	0.7		2
			K.VLTELLEQER.L	1228.67	1		2
			R.LLEQAWPLSEAQVQASVVK.V	2096.13	1.06		2
			K.ASGKGPHVRADSVSAKGISGK.G	2009.08	0		2
			K.ATPRPTPVNSATAALPSK.V	1777.97	0		2
			K.GPILATPGK.T	852.507	0		2
			K.LGNVAPTPAKPAR.A	1290.74	0		2
			K.LSGDLEAGAPK.N	1056.55	0		2
			K.QKAEDDETLQAK.K	1374.66	0		2
			K.SAEPLANTVLASETEEEGNAQALGPTAK.S	2798.37	0		2
			K.SKSQHAADTALPK.T	1352.7	0		2
			K.STSSSPAPTQTLPNSITQR.L	1972.99	0		2
			R.TSVTTPAALSR.A	1102.6	0		2
Q9QX47	Son Protein SON	Son			1	0.1	2
			K.SAASPVVISIPER.A	1324.74	0.93		2
			R.AGIEGPLLASEVER.D	1439.76	1.07		2
			K.EADSVYGEWVPVEK.N	1606.75	0		2
			K.GMNLLGGDENLGPEVGMQETLLHPGEEPR.D	3089.46	0		3
			K.KSGGATIEELTEK.C	1361.7	0		2
			R.CVSVQTDPTDEVPTKK.S	1802.87	0		2
O55142	Rpl35a 60S ribosomal protein L35a	Rpl35a			1.01	0	2
			K.NNTVTPGGKPNK.T	1225.64	1.01		2
			R.DETEFYLGK.R	1100.5	1.01		2
P62911	Rpl32 60S ribosomal protein L32	Rpl32			1.01	0.06	23
			K.ELEVLLMCNK.S	1247.63	1.03		2
			K.GQILMPNIGYGSNKK.T	1618.85	0.91		2
			K.GQILMPNIGYGSNKK.T	1618.85	1.01		3
			K.GQILMPNIGYGSNK.K	1490.76	0		2
			K.SYCAEIAHNVSSK.N	1464.67	0		2
			R.FKGQILMPNIGYGSNKK.T	1895.02	0		3
Q9CZM2	Rpl15 60S ribosomal protein L15	Rpl15			1.01	0.08	234
			K.FFEVILIDPFHK.A	1503.81	1		3
			K.GATYGKPVHHGVNQLK.F	1704.91	1.12		2
			K.GATYGKPVHHGVNQLK.F	1704.91	1.08		3
			K.GATYGKPVHHGVNQLK.F	1704.91	1.13		4
			R.NPDTQWITKPVHK.H	1562.82	1.01		2
			R.RNPDTQWITK.P	1257.65	0.92		2
			R.VLNSYWVGEDSTYK.F	1659.78	0.99		2
			K.FFEVILIDPFHK.A	1503.81	0		2
			R.RNPDTQWITKPVHK.H	1718.92	0		3
O55135	Eif6 Eukaryotic translation initiation factor 6	Eif6			1.02	0.04	23
			K.LNEAKPSTIATSMR.D	1517.79	0.99		2
			K.LNEAKPSTIATSMR.D	1517.79	1.04		3
			K.TSIEDQDELSSLLQVPLVAGTVNR.G	2584.34	0		2
			K.TSIEDQDELSSLLQVPLVAGTVNR.G	2584.34	0		3
Q52KI8	Srrm1 Serine/arginine repetitive matrix protein 1	Srrm1			1.02	6.33	23
			K.MAAADSVQQR.R	1075.51	1.4		2
			K.MMQINLTGFLNGK.N	1465.74	1.01		2
			K.VNLEVIKPWITK.R	1438.85	1.07		2
			K.VNLEVIKPWITK.R	1438.85	1.02		3
			R.ESPSPAPKPR.K	1064.56	1.21		2
			R.HSPTPQQSNR.T	1150.55	20		2
			R.KVELSESEEDKGSK.M	1563.76	0.73		2
			R.KVELSESEEDKGSK.M	1563.76	0.93		3
			R.RMPPPPR.H	849.464	0.87		2
			K.APKPEPVPEPK.E	1187.65	0		2
			K.KPPAPPSPVQSQSPSTNWSPAVPAK.K	2555.32	0		3
			K.M(15.995)MQINLTGFLNGK.N	149.051	0		2
			R.HRPSSPATPPPK.T	1270.68	0		3
			R.KETESEAEDDNLDDLER.H	2006.86	0		2
			R.KETESEAEDDNLDDLER.H	2006.86	0		3
			R.KVELSESEEDK.G	1291.61	0		2
			R.MKDSSVQEATSTSDILK.A	1838.89	0		2
			R.RQNQQSSSDSGSSSTSEDERPK.R	2397.05	0		3
			R.RQNQQSSSDSGSSSTSEDERPKR.S	2553.15	0		4
Q5SWU9	Acaca Acetyl-CoA carboxylase 1	Acaca			1.02	0.21	23
			K.LLETESFQLNR.I	1348.7	0.92		2
			K.VEVGTEVTDYR.F	1266.61	0.85		2
			K.VQQAELHTGSLPQIQSTALR.G	2177.16	1.25		3
			R.IGSFGPQEDLLFLR.A	1590.84	1.43		2
			R.ITSENPDEGFKPSSGTVQELNFR.S	2552.22	1.15		3
			R.QVQAEVPGSPIFVMR.L	1656.87	0.91		2
			R.TTVEYLIK.L	965.543	1.02		2
			K.AVVMDLLR.Q	915.521	0		2
			K.IASSIVAQTAGIPTLPWSGSGLR.V	2282.25	0		2
			K.ITDIIGKEEGLGAENLR.G	1826.97	0		3
			K.NGIAFMGPPSQAMWALGDK.I	1990.95	0		2
			R.AYIAYELNSVQHR.Q	1562.78	0		2
			R.AYIAYELNSVQHR.Q	1562.78	0		3
			R.EVFFMNTQSIVQLVQR.Y	1939.01	0		2
			R.FVVMVTPEDLK.A	1276.67	0		2
			R.NSISNFLHSLER.G	1415.72	0		3
Q8BTI8	Srrm2 Serine/arginine repetitive matrix protein 2	Srrm2			1.02	0.1	23
			K.EETPGQRPVVTETHQLAELNEK.K	2505.25	0.94		3
			K.NSGPVSEVNTGFSPEVK.E	1746.84	1.05		2
			K.RPNPDILDHER.K	1360.68	1.04		3
			K.SMLQTPPDQNLSGSK.S	1601.77	1.09		2
			K.TKPDSSIYPLVDSK.S	1548.8	1.02		2
			K.VSSPVLETVQQR.T	1341.73	1.09		2
			R.AAFGISDSYVDGSSFDPQR.R	2018.91	1.05		2
			R.EGRPQEPTPAK.R	1208.62	0.94		2
			R.EGRPQEPTPAK.R	1208.62	1.01		3
			R.EGRPQEPTPAKR.K	1364.72	0.91		3
			R.GPSPEGSSSSESSPEHAPK.S	1852.81	0.95		3
			R.IALALTAISLGTARPPPSMSAAGLAAR.M	2577.45	0.95		3
			R.IPAASAAAMNLASAR.T	1413.74	1.16		2
			R.IPAASAAAMNLASAR.T	1413.74	1.23		3
			R.LGLIQEDVASSCIPR.D	1656.85	0.92		2
			R.MAPALSGANLTSPR.V	1384.71	1.05		2
			R.MSQVPAPVPLMSLR.T	1524.82	1.13		2
			R.MVQASSQSLLPPAQDRPR.S	1981.02	1.05		3
			R.PSMSPTPLDR.C	1099.53	0.72		2
			R.SAHGTAPVNIAGSR.T	1336.68	1.09		2
			R.SAHGTAPVNIAGSR.T	1336.68	1.03		3
			R.SGSSQELDGKPSASPQER.S	1858.87	1.07		2
			R.SGSSQELDGKPSASPQER.S	1858.87	0.95		3
			R.SPGMLEPLGSAR.T	1213.61	1		2
			R.TAPAANLASR.I	970.52	1.27		2
			R.TAVAPSAVNLADPR.T	1380.74	1.01		2
			R.TPAAAAAMNLASPR.T	1340.69	1.03		2
			R.TPAALAALSLTGSGTPPTAANYPSSSR.T	2559.3	0.94		2
			R.TPMSVLQQTGGSMMDGPGPR.I	2046.94	1.02		2
			R.TPMSVLQQTGGSMMDGPGPR.I	2046.94	1.05		3
			R.TPQAPTPANLVVGPR.S	1516.84	1.02		2
			R.TSAIPASVNLADSR.T	1400.73	0.88		2
			R.VPLSAYDR.V	919.476	0.96		2
			K.EELNGSFLNQTEADPSVDMK.E	2224	0		2
			K.EMPGSNIESSPEVEERPAVLSALDQSQSQPSK.A	3426.63	0		3
			K.GHTQTWPDTSSPEVMQTQVESPLLQSK.S	3011.44	0		3
			K.SLLPNSSQDELM(15.995)EVEK.S	1332.62	0		2
			K.SLLPNSSQDELMEVEK.S	1817.87	0		2
			K.SM(15.995)LQTPPDQNLSGSK.S	236.083	0		2
			R.GPSPEGSSSSESSPEHAPK.S	1852.81	0		2
			R.HSLSGSSPGMK.D	1086.51	0		2
			R.IPAASAAAM(15.995)NLASAR.T	801.405	0		2
			R.MSCFSRPSMSPTPLDR.C	1867.84	0		3
			R.MVQASSQSLLPPAQDRPR.S	1981.02	0		2
			R.PAVLSALDQSQSQPSK.A	1654.85	0		2
			R.PGSVTNM(15.995)QADECTATPQR.Q	704.316	0		2
			R.RGERPDYKGEEELR.H	1732.85	0		2
			R.SPVPSAFSDQSR.S	1276.6	0		2
			R.TPAALAALSLTGSGTPPTAANYPSSSR.T	2559.3	0		3
			R.TPAASAVNLAGAR.T	1197.65	0		2
			R.TPAGLAPTNLSSSR.M	1370.72	0		2
			R.TPM(15.995)SVLQQTGGSMMDGPGPR.I	347.151	0		2
			R.TPMSVLQQTGGSM(15.995)MDGPGPR.I	1335.62	0		2
			R.TPMSVLQQTGGSMM(15.995)DGPGPR.I	1466.66	0		2
Q8VE97	Srsf4 Serine/arginine-rich splicing factor 4	Srsf4			1.02	0.08	23
			K.SKDHAEDKLQNNDSAGK.A	1855.87	0.97		3
			R.AEGESEAPNPEPR.A	1381.61	1.02		2
			R.KNEGVIEFVSYSDMK.R	1744.83	1.03		2
			R.KNEGVIEFVSYSDMK.R	1744.83	0.84		3
			R.LIVENLSSR.C	1029.58	1.06		2
			R.LVEDKPGSR.R	999.535	0.92		2
			R.QAGEVTYADAHK.G	1288.6	1.09		3
			R.VIVEHAR.G	822.471	1.05		2
			K.NGYGFVEFDDLR.D	1430.65	0		2
			R.QAGEVTYADAHK.G	1288.6	0		2
P62814	Atp6v1b2 V-type proton ATPase subunit B, brain isoform	Atp6v1b2			1.03	0.13	23
			K.AVVQVFEGTSGIDAK.K	1519.79	1.03		2
			K.TVSGVNGPLVILDHVK.F	1646.94	1.03		3
			R.GFPGYMYTDLATIYER.A	1896.88	0.97		2
			R.TPVSEDMLGR.V	1103.53	1.25		2
			R.VFNGSGKPIDR.G	1188.63	0.9		2
			R.GIVNGAAPELPVPTGGPMAGAR.E	2032.06	0		2
			R.IYPEEMIQTGISAIDGMNSIAR.G	2409.17	0		3
Q8K2F0	Brd3 Bromodomain-containing protein 3	Brd3			1.03	0.13	23
			K.DLEDGEVPQHAGK.K	1393.65	1		2
			K.HPMDLSTVK.R	1026.52	1.08		2
			K.HQFAWPFYQPVDAIK.L	1846.92	1.07		3
			K.MPDEPMEAPALPAPTAPIVSK.G	2162.08	0.73		2
			K.TNQLQYMQNVVVK.T	1563.81	1.14		2
			R.KADTTTPTTSAITASR.S	1620.83	1.03		2
			R.LQDVSGQLNSK.K	1187.61	1.02		2
			K.AVHEQLAALSQAPVNKPK.K	1901.06	0		3
			K.HQFAWPFYQPVDAIK.L	1846.92	0		2
			K.VAQMPQEEVELLPPAPK.G	1875.98	0		2
			K.YNPPDHEVVAMAR.K	1497.7	0		3
			R.DSNPDEIEIDFETLKPTTLR.E	2333.15	0		3
			R.EYPDAQGFAADIR.L	1451.67	0		2
			R.QLSLDINRLPGEK.L	1481.82	0		3
Q9CYI4	Luc7l Putative RNA-binding protein Luc7-like 1	Luc7l			1.03	0	2
			K.VHELNEEIGK.L	1166.59	1.03		2
			K.AEQLGAEGNVDESQK.I	1573.72	0		2
			R.NSMPASSFQQQK.L	1351.62	0		2
P84104	Srsf3 Serine/arginine-rich splicing factor 3	Srsf3			1.04	0.05	23
			K.VYVGNLGNNGNK.T	1247.63	1.07		2
			R.AFGYYGPLR.S	1042.52	1.08		2
			R.DSCPLDCK.V	993.39	0.98		2
			R.NPPGFAFVEFEDPR.D	1620.76	1.08		2
			R.NPPGFAFVEFEDPRDAADAVR.E	2320.1	1.01		2
			R.NPPGFAFVEFEDPRDAADAVR.E	2320.1	1.09		3
			R.NRGPPPSWGR.R	1122.57	0.97		2
			R.VRVELSNGEK.R	1129.61	1.02		2
			R.VRVELSNGEKR.S	1285.71	1.04		3
			K.VYVGNLGNNGNKTELER.A	1875.94	0		2
			K.VYVGNLGNNGNKTELER.A	1875.94	0		3
			R.NPPGFAFVEFEDPR.D	1620.76	0		3
Q60692	Psmb6 Proteasome subunit beta type-6	Psmb6			1.04	0	2
			R.LAAIQESGVER.Q	1171.62	1.04		2
			R.QVLLGDQIPK.F	1109.64	0		2
Q7JJ13	Brd2 Bromodomain-containing protein 2	Brd2			1.04	0.82	23
			K.AGGGGSNATTLSHPGFGTSGGSSNK.L	2206.01	0.91		3
			K.HPMDLSTVK.R	1026.52	1.08		2
			K.HQFAWPFR.Q	1087.54	1.11		2
			K.SLHSAGPPLLAVSAAPPAQPLAK.K	2193.24	1.05		3
			K.TESSAQQVAVSR.L	1261.63	1.09		2
			K.TKEELALEK.K	1059.58	0.98		2
			K.VASMPQEEQELVVTIPK.N	1897.99	1.16		2
			R.AVHEQLAALSQGPISKPK.R	1874.05	0.97		3
			R.DAQEFAADVR.L	1120.51	1.04		2
			R.IGIDEDDKGPR.A	1213.59	3.97		2
			R.IGIDEDDKGPR.A	1213.59	0.97		3
			R.LQDVSGQLNSTK.K	1288.66	1.03		2
			R.QLSLDINKLPGEK.L	1453.81	0.95		3
			K.AGGGGSNATTLSHPGFGTSGGSSNK.L	2206.01	0		2
			K.DLPDSQQQHQSSK.K	1496.69	0		2
			K.KAGGGGSNATTLSHPGFGTSGGSSNK.L	2334.1	0		3
			K.LPGEGNAGLLGLGPEAAAPGK.R	1889.01	0		2
			K.SLHSAGPPLLAVSAAPPAQPLAK.K	2193.24	0		2
			K.VASM(15.995)PQEEQELVVTIPK.N	406.189	0		2
			K.YNPPDHDVVAMAR.K	1483.69	0		2
			R.AVHEQLAALSQGPISKPK.R	1874.05	0		2
			R.DSNPEEIEIDFETLKPSTLR.E	2333.15	0		3
			R.IRKPSLLYEGFESPTMASVPALQLAPANPPPPEVSNPK.K	4044.13	0		4
			R.KLQDVFEFR.Y	1180.62	0		2
Q8BL97	Srsf7 Serine/arginine-rich splicing factor 7	Srsf7			1.04	0.1	23
			K.VYVGNLGTGAGK.G	1134.6	1		2
			K.VYVGNLGTGAGKGELER.A	1718.9	1.26		3
			R.NPPGFAFVEFEDPR.D	1620.76	1.08		2
			R.NPPGFAFVEFEDPRDAEDAVR.G	2378.1	0.99		2
			R.NPPGFAFVEFEDPRDAEDAVR.G	2378.1	0.99		3
			R.VRVELSTGMPR.R	1243.67	1.07		2
			K.VYVGNLGTGAGKGELER.A	1718.9	0		2
			R.NPPGFAFVEFEDPR.D	1620.76	0		3
			R.VELSTGMPR.R	988.501	0		2
Q8C570	Rae1 mRNA export factor	Rae1			1.04	0	3
			K.MWDLNSNQAIQIAQHDAPVK.T	2279.12	1.04		3
			R.CWEVQDSGQTIPK.A	1546.71	0		2
Q99KP6	Prpf19 Pre-mRNA-processing factor 19	Prpf19			1.04	0.31	23
			K.ALQDEWDAVMLHSFTLR.Q	2031.99	1.24		3
			K.STEQILATLK.G	1102.62	1.24		2
			K.TVPEELVKPEELSK.Y	1596.86	0.8		2
			K.TVPEELVKPEELSK.Y	1596.86	0.85		3
			K.VTSVVFHPSQELVFSASPDATIR.I	2487.28	1.24		3
			R.IWSVPNTSCVQVVR.A	1643.85	0.51		2
			K.ALQDEWDAVMLHSFTLR.Q	2031.99	0		2
			K.KVTSVVFHPSQELVFSASPDATIR.I	2615.38	0		3
			K.YIAENGTDPINNQPLSEEQLIDIK.V	2714.35	0		2
			K.YIAENGTDPINNQPLSEEQLIDIK.V	2714.35	0		3
			R.EALATLKPQAGLIVPQAVPSSQPSVVGAGEPMDLGELVGMTPEIIQK.L	4767.54	0		4
			R.TNVANFPGHSGPITSIAFSENGYYLATAADDSSVK.L	3602.71	0		3
O35326	Srsf5 Serine/arginine-rich splicing factor 5	Srsf5			1.05	0.03	23
			K.LNEGVVEFASYGDLK.N	1639.81	1.04		2
			R.LIVENLSSR.V	1029.58	1.06		2
			R.QAGEVTFADAHRPK.L	1525.76	1.04		2
			R.QAGEVTFADAHRPK.L	1525.76	1.11		3
			R.DADDAVYELDGK.E	1309.57	0		2
			R.GFGFVEFEDPR.D	1298.59	0		2
			R.GFGFVEFEDPRDADDAVYELDGK.E	2591.15	0		3
Q3TWW8	Srsf6 Serine/arginine-rich splicing factor 6	Srsf6			1.05	0.07	23
			K.LDGTEINGR.N	973.483	1.15		2
			R.ALDKLDGTEINGR.N	1400.73	1.01		2
			R.ALDKLDGTEINGR.N	1400.73	0.95		3
			R.DADDAVYELNSK.E	1338.59	0.94		2
			R.LIVENLSSR.C	1029.58	1.06		2
			R.QAGEVTYADAHK.E	1288.6	1.09		3
			R.QAGEVTYADAHKER.T	1573.75	1.06		3
			R.TNEGVIEFR.S	1063.53	1		2
			R.VIVEHAR.G	822.471	1.05		2
			K.NGYGFVEFEDSR.D	1418.61	0		2
			R.QAGEVTYADAHK.E	1288.6	0		2
P25976	Ubtf Nucleolar transcription factor 1	Ubtf			1.06	0.11	23
			K.AMEMTWNNMEK.K	1383.56	1.05		2
			K.FSQELLSNGELNHLPLK.E	1939.02	0.91		2
			K.FSQELLSNGELNHLPLK.E	1939.02	1.06		3
			K.HPELNISEEGITK.S	1465.74	1.15		2
			K.WVEISNEVR.K	1130.57	1.01		2
			R.AEEIWQQSVIGDYLAR.F	1877.94	0.97		2
			R.FLESLPEEEQQR.V	1503.72	1.16		2
			R.FREDHPDLIQNAK.K	1581.79	1.02		2
			R.FREDHPDLIQNAK.K	1581.79	1.19		3
			R.TLTELILDAQEHVK.N	1608.87	1.21		3
			R.WSQEDMLTLLECMK.N	1782.8	1.27		2
			K.FDGRPTKPPPNSYSLYCAELMANMK.D	2887.35	0		3
			K.HPELNISEEGITK.S	1465.74	0		3
			K.LHPEMSNLDLTK.I	1396.7	0		2
			K.RAEEIWQQSVIGDYLAR.F	2034.04	0		3
			K.RPVSAMFIFSEEK.R	1539.78	0		2
			K.RPVSAMFIFSEEK.R	1539.78	0		3
			K.TPQQLWYTHEK.K	1429.7	0		2
			K.TPQQLWYTHEK.K	1429.7	0		3
			K.VHLDLWVK.S	1008.58	0		2
			R.QLQEERPELSESELTR.L	1942.96	0		2
Q3UMU9	Hdgfl2 Hepatoma-derived growth factor-related protein 2	Hdgfl2			1.06	0.15	23
			K.LEEQPGEQAPR.E	1252.6	1.04		2
			K.MKGYPHWPAR.I	1241.61	1.18		3
			K.NTDVVATLK.K	959.529	1.06		2
			K.NTDVVATLKK.I	1087.62	1.12		2
			K.YPIFFFGTHETAFLGPK.D	1972	1.22		3
			M.PHAFKPGDLVFAK.M	1425.78	1.16		3
			R.ADNEKLEEQPGEQAPR.E	1809.85	1.04		2
			R.ADNEKLEEQPGEQAPR.E	1809.85	1.02		3
			R.ELAEDEPSTDR.S	1260.55	1.41		2
			R.KPAEKPPPKPR.G	1243.74	0.9		3
			R.SAPVNGEATSQKGENMEDR.A	2018.9	0.88		2
			R.SAPVNGEATSQKGENMEDR.A	2018.9	1.07		3
			R.SEGLSLER.K	889.451	0.89		2
			K.CLSALEELGTLQVTSQILQK.N	2231.19	0		3
			R.IDDIADGAVKPPPNK.Y	1548.81	0		2
			R.SAPVNGEATSQK.G	1187.58	0		2
Q6PDM2	Srsf1 Serine/arginine-rich splicing factor 1	Srsf1			1.06	0.1	23
			K.EDMTYAVR.K	983.438	1.07		2
			K.FRSHEGETAYIR.V	1464.71	1.3		2
			R.DAEDAVYGR.D	994.436	1.07		2
			R.DGTGVVEFVR.K	1077.55	1.07		2
			R.EAGDVCYADVYR.D	1416.6	1.05		2
			R.GGPPFAFVEFEDPR.D	1563.74	1.06		2
			R.GGPPFAFVEFEDPRDAEDAVYGR.D	2541.16	0.97		3
			R.IYVGNLPPDIR.T	1255.69	1.03		2
			R.KEDMTYAVR.K	1111.53	0.99		2
			R.RGGPPFAFVEFEDPR.D	1719.84	0.83		3
			R.SHEGETAYIR.V	1161.54	1.08		2
			R.TKDIEDVFYK.Y	1256.63	0.98		2
			R.TKDIEDVFYK.Y	1256.63	1.06		3
			R.VVVSGLPPSGSWQDLK.D	1667.89	1.06		2
			K.FRSHEGETAYIR.V	1464.71	0		3
			R.DGYDYDGYR.L	1122.43	0		2
			R.GGPPFAFVEFEDPRDAEDAVYGR.D	2541.16	0		2
Q8BZX4	Srek1 Splicing regulatory glutamine/lysine-rich protein	Srek1			1.06	0.43	23
			R.ALAFNGVMFGDRPLK.I	1634.86	1.2		3
			R.EAQSFISAAIEPESGK.S	1662.81	0.42		2
			R.MAGDETQPTR.F	1104.49	0.25		2
			R.TVYVGNLNSQTTTADQLLEFFK.Q	2489.25	1.06		2
			R.TVYVGNLNSQTTTADQLLEFFK.Q	2489.25	1.06		3
			R.FAFVEFADQNSVPR.A	1625.78	0		2
Q99LX5	Mmtag2 Multiple myeloma tumor-associated protein 2 homolo	Mmtag2			1.06	0.21	2
			R.EALLAALGYK.N	1047.6	1.21		2
			R.VDSEGPSTAPTAPR.K	1383.66	0.92		2
			R.LLGLGSASGSAGR.V	1144.62	0		2
P08249	Mdh2 Malate dehydrogenase, mitochondrial	Mdh2			1.07	0.1	2
			K.AGAGSATLSMAYAGAR.F	1453.7	1.18		2
			K.VAVLGASGGIGQPLSLLLK.N	1793.09	0.98		2
			R.ANTFVAELK.G	991.534	1.07		2
			K.GCDVVVIPAGVPR.K	1337.71	0		2
			K.IFGVTTLDIVR.A	1232.71	0		2
			K.TIIPLISQCTPK.V	1369.76	0		2
			K.VDFPQDQLATLTGR.I	1559.79	0		2
			R.FVFSLVDAMNGK.E	1326.66	0		2
Q80XU3	Nucks1 Nuclear ubiquitous casein and cyclin-dependent kin	Nucks1			1.07	0.05	23
			K.ATVTPSPVK.G	898.512	1.07		2
			K.NSQEDSEDSEEKDVK.T	1737.72	1.07		2
			K.NSQEDSEDSEEKDVK.T	1737.72	1.16		3
Q99MN1	Kars Lysine--tRNA ligase	Kars			1.07	0.69	23
			K.LPETSLFETEETRK.I	1678.84	0.59		3
			R.YLDLILNDFVR.Q	1379.74	1.56		2
			K.QLNQTASAPNHTADNGVGAEEETLDPNQYYK.I	3375.53	0		3
			R.FELFVMK.K	912.478	0		2
			R.RGDIIGVEGNPGK.T	1310.69	0		2
Q9ERG0	Lima1 LIM domain and actin-binding protein 1	Lima1			1.07	0	3
			R.HEAEKPETSENTETSGK.I	1872.83	1.07		3
Q9ESX5	Dkc1 H/ACA ribonucleoprotein complex subunit DKC1	Dkc1			1.07	0.14	234
			K.HGKPTDNTPATWK.Q	1451.72	1.07		3
			K.NTLVTEAVQAPQLAAEAVNVIK.R	2279.26	1.04		2
			K.TVLESGGETGDGDNDTTK.K	1794.78	1.26		2
			K.TVLESGGETGDGDNDTTKK.K	1922.87	1.23		2
			K.TVLESGGETGDGDNDTTKK.K	1922.87	1		3
			K.VAQLDTSQWPLLLK.N	1610.9	1.08		2
			R.ALETLTGALFQRPPLIAAVK.R	2109.24	1.07		2
			R.ALETLTGALFQRPPLIAAVK.R	2109.24	1.06		3
			R.KPLQEDDVAEIQHAEEFLIKPESK.V	2793.43	0.74		4
			R.LHNAIEGGTQLSR.A	1394.73	1.23		2
			R.LHNAIEGGTQLSR.A	1394.73	1.2		3
			R.TGFINLDKPSNPSSHEVVAWIR.R	2467.27	1.15		3
			R.TGFINLDKPSNPSSHEVVAWIR.R	2467.27	1.05		4
			K.DSAVNAICYGAK.I	1267.59	0		2
			K.NTLVTEAVQAPQLAAEAVNVIK.R	2279.26	0		3
			R.KPLQEDDVAEIQHAEEFLIKPESK.V	2793.43	0		3
P14115	Rpl27a 60S ribosomal protein L27a	Rpl27a			1.08	0.09	23
			K.LWTLVSEQTR.V	1231.66	1.27		2
			K.TGVAPIIDVVR.S	1138.67	1.08		2
			K.YHPGYFGK.V	967.455	1.09		2
			R.INFDKYHPGYFGK.V	1584.77	1.08		3
			R.NQSFCPTVNLDK.L	1421.66	1.04		2
			R.INFDKYHPGYFGK.V	1584.77	0		2
P83917	Cbx1 Chromobox protein homolog 1	Cbx1			1.08	0	2
			R.IIGATDSSGELMFLMK.W	1711.85	1.08		2
			K.KVEEVLEEEEEEYVVEK.V	2109.01	0		2
			K.NSDEADLVPAK.E	1157.56	0		2
			K.VEEVLEEEEEEYVVEK.V	1980.91	0		2
			R.IIGATDSSGELM(15.995)FLMK.W	1192.56	0		2
			R.IIGATDSSGELMFLM(15.995)K.W	1583.76	0		2
P84089	Erh Enhancer of rudimentary homolog	Erh			1.08	0.09	2
			K.MYEEHLKR.M	1104.54	1.02		2
			R.ADTQTYQPYNK.D	1327.6	1.15		2
			R.ADTQTYQPYNKDWIK.E	1870.89	0		2
Q8BJW6	Eif2a Eukaryotic translation initiation factor 2A	Eif2a			1.08	0	2
			R.NTVTQSASGDPEVDKK.I	1674.81	1.08		2
			K.VNDFNLSPGTQPYK.V	1578.77	0		2
			K.YQAVPSEVPSEEPK.V	1558.75	0		2
			R.GSEGLYMVNGPPHFTESTVLPR.E	2388.16	0		3
Q8K019	Bclaf1 Bcl-2-associated transcription factor 1	Bclaf1			1.08	0.1	23
			K.DTFEHDPSESIDEFNK.S	1909.8	1.16		2
			K.DTFEHDPSESIDEFNK.S	1909.8	0.89		3
			K.KAEGEPQEESPLK.S	1440.71	1.08		2
			K.MAPVPLDDSNRPASLTK.D	1810.92	1.05		2
			K.MAPVPLDDSNRPASLTK.D	1810.92	1.23		3
			K.MIASDSHRPEVK.L	1368.68	0.97		3
			K.NTPSQHSHSIQHSPER.S	1840.86	1.08		3
			K.SATSGDIWPGLSAYDNSPR.S	1993.92	1.02		2
			K.SPAVTLNER.F	985.519	1.23		2
			K.TITPQNAPR.E	996.535	1.09		2
			R.EEEFKTHHEMK.D	1443.65	1.15		3
			R.SSFYPEGDQETAK.T	1457.63	1.08		2
			K.FHDSEGDDTEETEDYR.Q	1943.73	0		2
			K.MIASDSHRPEVK.L	1368.68	0		2
			K.SQEEPKDTFEHDPSESIDEFNK.S	2608.13	0		3
			K.WTHDKYQGDGIVEDDEETMENNEEKKDR.R	3410.47	0		4
			K.YFLHDDRDDGVDYWAK.R	2014.89	0		3
			R.EEEFKTHHEMK.D	1443.65	0		2
[truncated: 11,668 more rows]

## Sheet: competition_membrane_Neuro 2a
Replicate 1: HYZyne–Neuro 2a_membrane–competition
[truncated: 10,759 more rows]

[truncated: 8 more sheets: enrichment_soluble_RAW264.7, competition_soluble_RAW264.7, enrichment_membrane_RAW264.7, competition_membrane_RAW264.7, enrichment_soluble_heart, enrichment_membrane_heart, enrichment_soluble_brain, enrichment_membrane_brain]
